# Supplementary material for: EQ-5D-5L-based quality of life normative data for patients with self-reported diabetes in Poland
Source: PLoS One. 2021 Sep 29;16(9):e0257998. doi: 10.1371/journal.pone.0257998 (PMC8480847; doi:10.1371/journal.pone.0257998)
Supplement: S1 File — (XLSX) [file pone.0257998.s004.xlsx]

## Sheet: dataset
Id	Age	Sex	Place of residence	Region	Occupational status	Education level	Diabetes, treatment	Smoking	5L_MO	5L_SC	5L_UA	5L_PD	5L_AD	5L_index_direct	EQ VAS	5L_health state	5L_severity
1	79	female	village	Podkarpackie	Retired	high	No diabetes	No	2	1	3	3	1	0.885	50	21331	10
2	42	male	village	Podkarpackie	Retired	low	No diabetes	No	1	1	1	1	1	1	90	11111	5
3	82	female	Town 20,000-49,999	Podkarpackie	Retired	medium	No diabetes	No	2	1	1	3	3	0.896	50	21133	10
4	58	female	Town 100,000 – 499,999	Silesia	Retired	low	No diabetes	In the past	1	1	1	2	1	0.97	99	11121	6
5	75	male	Town 100,000 – 499,999	Pomerania	Retired	medium	Insulin	In the past	4	1	1	3	1	0.824	10	41131	10
6	72	female	Town 100,000 – 499,999	Pomerania	Retired	medium	Drugs other than insulin	No	3	1	2	3	2	0.875	40	31232	11
7	41	female	Town 100,000 – 499,999	Silesia	Employed	medium	No diabetes	Yes	2	1	1	1	1	0.975	80	21111	6
8	28	female	Town ≥500,000	Mazovia	Unemployed	medium	No diabetes	No	1	1	1	1	1	1	100	11111	5
9	73	male	Town ≥500,000	Mazovia	Retired	high	No diabetes	Yes	1	1	1	2	1	0.97	90	11121	6
10	37	male	village	Mazovia	Employed	medium	No diabetes	In the past	1	1	1	1	1	1	99	11111	5
11	75	male	Town ≥500,000	Mazovia	Retired	high	No diabetes	In the past	1	1	1	3	3	0.921	70	11133	9
12	31	female	Town 20,000-49,999	Mazovia	Unemployed	low	No diabetes	Yes	1	1	1	1	1	1	90	11111	5
13	49	female	Town 50,000-99,999	Warmia-Masuria	Other	medium	No diabetes	No	1	1	1	1	1	1	50	11111	5
14	19	male	Town up to 20,000	Kujawy-Pomerania	Students	medium	No diabetes	No	1	1	1	1	1	1	90	11111	5
15	50	male	village	Mazovia	Retired	low	Insulin	In the past	4	4	5	4	4	0.189	20	44544	21
16	57	female	Town up to 20,000	LowerSilesia	Employed	medium	No diabetes	No	1	1	1	2	2	0.952	90	11122	7
17	65	female	Town up to 20,000	Kujawy-Pomerania	Retired	medium	No diabetes	No	1	1	1	2	2	0.952	70	11122	7
18	52	female	Town up to 20,000	LowerSilesia	Retired	low	Insulin	Yes	4	4	4	5	3	0.062	10	44453	20
19	80	female	Town up to 20,000	Kujawy-Pomerania	Retired	medium	Drugs other than insulin	No	2	1	1	4	2	0.696	30	21142	10
20	59	female	village	West-Pomerania	Unemployed	low	No diabetes	Yes	1	1	1	2	2	0.952	88	11122	7
21	66	male	Town 100,000 – 499,999	Mazovia	Employed	high	No diabetes	No	1	1	1	1	1	1	100	11111	5
22	35	female	Town 100,000 – 499,999	Mazovia	Employed	high	No diabetes	No	1	1	1	1	1	1	95	11111	5
23	72	male	Town up to 20,000	West-Pomerania	Employed	medium	No diabetes	No	1	1	1	1	1	1	85	11111	5
24	53	female	village	Świętokrzyskie	Employed	low	No diabetes	No answer	1	1	1	1	1	1	80	11111	5
25	56	female	village	West-Pomerania	Employed	high	No diabetes	No	1	1	1	1	1	1	95	11111	5
26	52	female	Town ≥500,000	Mazovia	Employed	high	No diabetes	No	3	2	2	3	1	0.862	50	32231	11
27	66	female	Town 100,000 – 499,999	Kujawy-Pomerania	Retired	low	No diabetes	Yes	1	1	1	2	1	0.97	85	11121	6
28	42	female	Town 100,000 – 499,999	Kujawy-Pomerania	Employed	medium	No diabetes	No	1	1	1	3	3	0.921	50	11133	9
29	51	female	Town 20,000-49,999	LowerSilesia	Employed	high	No diabetes	No	1	1	1	1	2	0.982	80	11112	6
30	57	male	Town up to 20,000	Podkarpackie	Retired	medium	No diabetes	Yes	3	3	3	3	4	0.721	50	33334	16
31	58	female	Town 100,000 – 499,999	Kujawy-Pomerania	Retired	medium	No diabetes	Yes	1	1	2	3	2	0.909	60	11232	9
32	52	female	Town 100,000 – 499,999	Świętokrzyskie	Employed	medium	No diabetes	No	1	1	1	2	1	0.97	65	11121	6
33	54	male	Town 100,000 – 499,999	Mazovia	Employed	medium	No diabetes	Yes	1	1	1	1	1	1	90	11111	5
34	18	male	Town 100,000 – 499,999	Mazovia	Students	low	No diabetes	Yes	1	1	1	1	1	1	100	11111	5
35	50	male	Town 100,000 – 499,999	Silesia	Retired	medium	No diabetes	No	1	1	1	2	2	0.952	90	11122	7
36	82	female	Town up to 20,000	Podkarpackie	Retired	high	No diabetes	No	1	1	1	1	2	0.982	50	11112	6
37	55	female	Town 20,000-49,999	Mazovia	Retired	low	No diabetes	Yes	1	1	1	1	1	1	100	11111	5
38	62	male	Town up to 20,000	LowerSilesia	Employed	high	No diabetes	No	2	1	1	2	2	0.927	80	21122	8
39	32	female	Town 100,000 – 499,999	Silesia	Employed	high	No diabetes	No	1	1	1	1	1	1	80	11111	5
40	48	female	Town 20,000-49,999	Mazovia	Employed	high	No diabetes	No	1	1	1	1	1	1	100	11111	5
41	41	male	Town 50,000-99,999	Silesia	Employed	medium	No diabetes	No	1	1	1	1	2	0.982	85	11112	6
42	61	female	Town 20,000-49,999	Mazovia	Retired	low	No diabetes	No	1	1	1	1	1	1	100	11111	5
43	70	male	Town 20,000-49,999	Mazovia	Retired	medium	Drugs other than insulin	No	1	1	1	1	1	1	100	11111	5
44	37	male	Town 50,000-99,999	Silesia	Employed	medium	No diabetes	In the past	1	1	1	1	1	1	80	11111	5
45	41	male	Town 20,000-49,999	LowerSilesia	Unemployed	low	No diabetes	Yes	1	1	1	1	1	1	90	11111	5
46	51	female	Town 20,000-49,999	Mazovia	Employed	medium	No diabetes	No	1	1	1	1	1	1	100	11111	5
47	31	female	Town 50,000-99,999	Silesia	Employed	high	No diabetes	No	1	1	1	1	1	1	80	11111	5
48	58	male	Town 20,000-49,999	LowerSilesia	Retired	low	Drugs other than insulin	Yes	4	2	2	3	1	0.77	70	42231	12
49	59	female	Town 50,000-99,999	Silesia	Retired	medium	No diabetes	No	4	1	1	3	3	0.795	35	41133	12
50	62	male	Town 50,000-99,999	Silesia	Retired	low	No diabetes	In the past	1	1	1	2	1	0.97	65	11121	6
51	54	male	Town 50,000-99,999	Silesia	Employed	medium	No diabetes	In the past	1	1	1	2	2	0.952	80	11122	7
52	36	male	Town 100,000 – 499,999	Mazovia	Retired	medium	No diabetes	No	4	4	4	4	3	0.376	20	44443	19
53	23	female	Town 100,000 – 499,999	Mazovia	Unemployed	low	No diabetes	Yes	1	1	1	1	1	1	100	11111	5
54	28	female	Town up to 20,000	Podkarpackie	Employed	high	No diabetes	In the past	1	1	1	1	1	1	90	11111	5
55	40	male	Town up to 20,000	Podkarpackie	Employed	medium	No diabetes	No	1	1	1	1	1	1	100	11111	5
56	57	male	village	Podkarpackie	Retired	medium	No diabetes	No	1	1	1	1	1	1	90	11111	5
57	23	female	Town 50,000-99,999	Podkarpackie	Employed	medium	No diabetes	No	1	1	1	1	1	1	95	11111	5
58	60	female	Town 100,000 – 499,999	Lubuskie	Employed	medium	No diabetes	No	3	3	3	3	1	0.829	50	33331	13
59	50	male	Town 100,000 – 499,999	Lubuskie	Employed	low	No drug treatment	No	1	1	1	2	2	0.952	50	11122	7
60	27	female	Town 100,000 – 499,999	Silesia	Employed	high	No diabetes	No	1	1	1	1	2	0.982	80	11112	6
61	75	female	Town 100,000 – 499,999	Lubuskie	Retired	low	Insulin	No	4	3	3	4	2	0.508	40	43342	16
62	65	female	Town up to 20,000	Mazovia	Retired	medium	No diabetes	No	1	1	1	1	1	1	90	11111	5
63	70	female	Town up to 20,000	Podkarpackie	Retired	medium	Drugs other than insulin	No	3	1	1	3	3	0.887	70	31133	11
64	19	female	Town up to 20,000	Podkarpackie	Students	medium	No diabetes	Yes	1	1	1	1	1	1	100	11111	5
65	23	female	Town up to 20,000	Podkarpackie	Students	medium	No diabetes	No	1	1	1	1	1	1	85	11111	5
66	60	female	village	Świętokrzyskie	Employed	medium	No diabetes	Yes	1	1	1	1	5	0.768	80	11115	9
67	56	female	Town 20,000-49,999	Pomerania	Domestic	medium	No diabetes	Yes	1	1	1	1	1	1	90	11111	5
68	67	female	Town 20,000-49,999	Warmia-Masuria	Retired	low	No diabetes	In the past	2	1	1	2	1	0.945	60	21121	7
69	67	male	Town 20,000-49,999	Warmia-Masuria	Retired	medium	No drug treatment	Yes	1	1	1	2	2	0.952	70	11122	7
70	81	female	Town ≥500,000	Mazovia	Retired	high	No diabetes	No	1	1	1	2	1	0.97	75	11121	6
71	58	male	Town 20,000-49,999	Warmia-Masuria	Employed	low	No diabetes	In the past	2	1	1	2	2	0.927	70	21122	8
72	70	male	Town ≥500,000	Mazovia	Retired	high	No diabetes	In the past	1	1	1	1	1	1	95	11111	5
73	54	male	Town ≥500,000	Mazovia	Employed	medium	No diabetes	In the past	1	1	1	2	1	0.97	75	11121	6
74	65	male	Town ≥500,000	Mazovia	Retired	low	No diabetes	In the past	3	1	1	4	1	0.705	40	31141	10
75	60	male	Town 20,000-49,999	Silesia	Retired	medium	No diabetes	Yes	1	1	1	3	5	0.718	0	11135	11
76	70	female	Town 50,000-99,999	Małopolska	Retired	medium	No diabetes	No	3	1	2	3	1	0.893	40	31231	10
77	48	female	Town ≥500,000	Mazovia	Employed	medium	No diabetes	No	1	1	1	2	1	0.97	50	11121	6
78	63	male	Town 50,000-99,999	Małopolska	Retired	low	Insulin	Yes	1	1	2	2	2	0.929	50	11222	8
79	26	male	Town ≥500,000	Łódź	Employed	high	No diabetes	Yes	1	1	1	2	2	0.952	90	11122	7
80	67	female	Town 100,000 – 499,999	Lubuskie	Retired	medium	No diabetes	No	2	1	1	2	1	0.945	30	21121	7
81	77	female	Town 100,000 – 499,999	Lubuskie	Retired	low	Drugs other than insulin	No	4	1	2	4	3	0.561	30	41243	14
82	75	female	Town 100,000 – 499,999	Silesia	Retired	medium	No diabetes	In the past	1	1	1	1	2	0.982	50	11112	6
83	80	female	Town ≥500,000	Łódź	Retired	medium	No diabetes	No	3	1	3	3	3	0.847	50	31333	13
84	41	male	Town 100,000 – 499,999	Silesia	Employed	high	No diabetes	In the past	1	1	1	2	2	0.952	75	11122	7
85	49	female	Town ≥500,000	Mazovia	Retired	low	Combination treatment	Yes	4	2	3	4	3	0.513	30	42343	16
86	51	male	Town 100,000 – 499,999	Silesia	Employed	low	No diabetes	No	1	1	1	2	2	0.952	75	11122	7
87	71	female	Town 100,000 – 499,999	Lubuskie	Retired	medium	No diabetes	No	1	1	1	3	1	0.95	50	11131	7
88	72	female	Town 20,000-49,999	Opole	Retired	medium	No diabetes	No	1	1	1	2	1	0.97	90	11121	6
89	68	female	Town 20,000-49,999	Opole	Retired	low	No diabetes	No	1	1	1	1	1	1	80	11111	5
90	47	female	Town ≥500,000	Mazovia	Employed	high	No diabetes	No	1	1	1	1	1	1	80	11111	5
91	59	male	Town 20,000-49,999	Opole	Retired	low	No diabetes	Yes	1	1	3	2	2	0.912	60	11322	9
92	67	male	village	Silesia	Retired	low	Drugs other than insulin	No	3	1	1	3	3	0.887	50	31133	11
93	75	male	Town 20,000-49,999	Opole	Retired	low	No drug treatment	In the past	4	3	3	3	2	0.719	50	43332	15
94	18	male	Town 100,000 – 499,999	Silesia	Students	low	No diabetes	No	1	1	1	1	1	1	85	11111	5
95	64	female	Town ≥500,000	Mazovia	Retired	medium	No diabetes	In the past	1	1	1	1	2	0.982	70	11112	6
96	64	female	Town up to 20,000	LowerSilesia	Retired	medium	No diabetes	No	2	1	1	4	3	0.685	50	21143	11
97	56	male	Town 20,000-49,999	LowerSilesia	Employed	medium	No diabetes	In the past	1	1	1	1	1	1	85	11111	5
98	69	female	Town up to 20,000	LowerSilesia	Retired	low	No diabetes	Yes	1	1	2	3	2	0.909	80	11232	9
99	68	female	Town up to 20,000	LowerSilesia	Retired	low	No diabetes	Yes	3	1	1	1	1	0.966	80	31111	7
100	76	female	Town 100,000 – 499,999	Małopolska	Retired	low	No diabetes	In the past	4	4	3	4	2	0.444	50	44342	17
101	86	female	Town ≥500,000	Mazovia	Retired	high	No diabetes	No	1	1	1	1	3	0.971	70	11113	7
102	33	female	Town up to 20,000	LowerSilesia	Employed	high	No diabetes	No	1	1	1	2	2	0.952	70	11122	7
103	55	male	Town 100,000 – 499,999	Małopolska	Employed	medium	No diabetes	In the past	1	1	1	2	2	0.952	80	11122	7
104	41	male	Town 100,000 – 499,999	Podkarpackie	Employed	medium	No diabetes	Yes	1	1	1	1	1	1	95	11111	5
105	56	male	village	Mazovia	Employed	low	No diabetes	Yes	1	1	1	1	1	1	90	11111	5
106	63	female	Town 100,000 – 499,999	Silesia	Retired	high	No diabetes	No	1	1	1	1	1	1	60	11111	5
107	22	female	village	Mazovia	Unemployed	low	No diabetes	No	1	1	1	1	1	1	60	11111	5
108	64	female	Town 100,000 – 499,999	Silesia	Retired	low	No diabetes	In the past	4	1	3	4	4	0.465	10	41344	16
109	69	female	Town up to 20,000	Pomerania	Retired	low	No diabetes	No	4	1	1	2	1	0.844	80	41121	9
110	32	female	Town up to 20,000	Pomerania	Domestic	low	No diabetes	Yes	1	1	1	2	2	0.952	70	11122	7
111	49	male	village	Mazovia	Employed	low	No diabetes	Yes	1	1	1	2	1	0.97	70	11121	6
112	68	female	Town 100,000 – 499,999	Silesia	Other	low	No drug treatment	In the past	5	5	5	5	3	-0.387	10	55553	23
113	25	female	Town 50,000-99,999	Silesia	Unemployed	medium	No diabetes	No	1	1	1	1	3	0.971	50	11113	7
114	60	female	Town ≥500,000	Mazovia	Employed	medium	No diabetes	No	1	1	1	1	1	1	80	11111	5
115	65	male	Town 50,000-99,999	Silesia	Unemployed	low	No diabetes	Yes	5	4	4	2	3	0.419	0	54423	18
116	69	male	village	Małopolska	Employed	low	No diabetes	In the past	3	1	2	3	1	0.893	50	31231	10
117	84	female	village	Wielkopolska	Retired	medium	No diabetes	No	3	1	3	3	2	0.858	50	31332	12
118	40	female	village	Małopolska	Unemployed	medium	No diabetes	No	1	1	1	2	2	0.952	80	11122	7
119	55	female	village	Małopolska	Domestic	low	No diabetes	No	1	1	1	2	2	0.952	80	11122	7
120	71	female	village	Wielkopolska	Retired	low	No diabetes	No	1	1	3	2	2	0.912	50	11322	9
121	48	male	village	Wielkopolska	Employed	low	No diabetes	No	1	1	2	2	2	0.929	50	11222	8
122	69	female	village	Małopolska	Retired	low	No diabetes	No	1	1	1	2	2	0.952	75	11122	7
123	53	female	village	Małopolska	Employed	low	No diabetes	Yes	1	1	1	2	2	0.952	80	11122	7
124	56	female	village	Wielkopolska	Retired	low	No diabetes	No	1	1	2	3	1	0.927	50	11231	8
125	38	male	village	Małopolska	Employed	low	No diabetes	In the past	1	1	1	2	1	0.97	80	11121	6
126	58	female	village	Wielkopolska	Domestic	low	No diabetes	No	1	1	2	2	1	0.947	70	11221	7
127	27	male	village	Podkarpackie	Employed	medium	No diabetes	Yes	1	1	1	1	1	1	70	11111	5
128	56	male	Town 50,000-99,999	Łódź	Employed	high	No diabetes	No	1	1	1	1	1	1	85	11111	5
129	29	male	village	Wielkopolska	Employed	medium	No diabetes	No	1	1	1	2	1	0.97	80	11121	6
130	79	female	Town 50,000-99,999	Łódź	Retired	high	No diabetes	No	1	1	1	2	1	0.97	60	11121	6
131	57	female	village	Świętokrzyskie	Employed	medium	No diabetes	No	1	1	1	2	2	0.952	50	11122	7
132	62	male	Town 50,000-99,999	Łódź	Retired	low	No diabetes	Yes	4	3	3	3	1	0.737	50	43331	14
133	36	female	Town up to 20,000	Małopolska	Employed	medium	No drug treatment	In the past	1	1	1	1	1	1	100	11111	5
134	71	female	Town 100,000 – 499,999	Podkarpackie	Retired	medium	No diabetes	No	3	1	1	3	1	0.916	90	31131	9
135	57	female	Town up to 20,000	Małopolska	Retired	medium	No diabetes	No	2	2	2	2	3	0.862	80	22223	11
136	60	male	village	Świętokrzyskie	Employed	high	No drug treatment	No	1	1	1	1	1	1	80	11111	5
137	37	female	Town up to 20,000	Małopolska	Employed	medium	No diabetes	In the past	1	1	1	1	1	1	95	11111	5
138	55	female	Town 100,000 – 499,999	Podkarpackie	Employed	medium	No diabetes	No	1	1	1	1	1	1	80	11111	5
139	78	female	Town ≥500,000	Małopolska	Retired	low	Insulin	No	3	1	4	4	1	0.608	50	31441	13
140	44	male	Town ≥500,000	Małopolska	Employed	medium	No diabetes	In the past	1	1	1	1	1	1	70	11111	5
141	34	male	Town 20,000-49,999	Małopolska	Employed	high	No diabetes	In the past	1	1	1	1	1	1	90	11111	5
142	73	female	Town up to 20,000	Małopolska	Domestic	low	No diabetes	No	1	1	1	1	1	1	70	11111	5
143	49	female	Town ≥500,000	Mazovia	Employed	medium	No diabetes	Yes	1	1	1	1	1	1	95	11111	5
144	61	male	Town up to 20,000	Małopolska	Retired	high	No diabetes	Yes	1	1	1	1	1	1	70	11111	5
145	64	male	Town up to 20,000	Małopolska	Retired	low	No diabetes	Yes	1	1	1	3	3	0.921	70	11133	9
146	79	female	Town 20,000-49,999	Małopolska	Retired	low	No diabetes	Yes	1	1	1	1	1	1	95	11111	5
147	25	female	Town up to 20,000	Wielkopolska	Students	high	No diabetes	No	1	1	1	1	1	1	95	11111	5
148	18	female	village	Wielkopolska	Students	low	No diabetes	No	1	1	1	1	1	1	100	11111	5
149	43	female	Town 100,000 – 499,999	Kujawy-Pomerania	Other	medium	No diabetes	Yes	1	1	1	2	2	0.952	85	11122	7
150	71	female	Town 20,000-49,999	Małopolska	Retired	medium	No diabetes	No	1	1	2	2	1	0.947	70	11221	7
151	57	male	village	Wielkopolska	Retired	low	Combination treatment	Yes	2	1	1	4	3	0.685	50	21143	11
152	57	female	Town up to 20,000	Małopolska	Retired	low	No diabetes	No	1	1	1	2	2	0.952	75	11122	7
153	75	female	Town ≥500,000	Wielkopolska	Retired	low	Insulin	No	3	1	3	4	1	0.665	40	31341	12
154	18	female	village	Wielkopolska	Students	low	No diabetes	No	1	1	1	1	1	1	80	11111	5
155	60	male	Town 50,000-99,999	Wielkopolska	Employed	medium	No diabetes	Yes	3	1	1	2	1	0.936	50	31121	8
156	37	male	village	Wielkopolska	Employed	low	No diabetes	No	1	1	1	1	1	1	100	11111	5
157	60	male	Town 50,000-99,999	Wielkopolska	Retired	low	No diabetes	In the past	2	1	1	3	1	0.925	60	21131	8
158	76	male	Town ≥500,000	Małopolska	Retired	low	No diabetes	In the past	3	5	2	3	3	0.6	50	35233	16
159	50	female	Town ≥500,000	Małopolska	Employed	high	No diabetes	No	1	1	1	2	1	0.97	70	11121	6
160	47	male	Town ≥500,000	Mazovia	Employed	medium	No diabetes	No	1	1	1	1	1	1	90	11111	5
161	60	male	Town ≥500,000	Mazovia	Employed	medium	Drugs other than insulin	In the past	2	1	1	2	2	0.927	70	21122	8
162	28	male	Town 100,000 – 499,999	Podkarpackie	Students	high	No diabetes	No	1	1	1	1	1	1	85	11111	5
163	63	female	Town ≥500,000	Mazovia	Employed	low	No diabetes	No	1	1	1	1	2	0.982	70	11112	6
164	66	female	Town ≥500,000	Mazovia	Retired	medium	No diabetes	No	1	1	2	3	2	0.909	70	11232	9
165	28	female	Town ≥500,000	Mazovia	Employed	high	No diabetes	No	1	1	1	1	1	1	70	11111	5
166	28	female	village	Pomerania	Students	low	No diabetes	No	1	1	1	1	2	0.982	60	11112	6
167	69	male	Town 100,000 – 499,999	Podkarpackie	Retired	low	Drugs other than insulin	In the past	1	1	1	2	2	0.952	70	11122	7
168	18	female	Town 100,000 – 499,999	Kujawy-Pomerania	Students	low	No diabetes	No	1	1	1	1	1	1	100	11111	5
169	52	female	village	Pomerania	Employed	low	No diabetes	Yes	2	1	1	3	2	0.907	97	21132	9
170	28	male	village	Opole	Employed	low	No diabetes	No	1	1	1	1	1	1	90	11111	5
171	63	male	village	Pomerania	Employed	low	No diabetes	Yes	4	3	3	4	3	0.497	60	43343	17
172	24	female	village	Opole	Employed	high	No diabetes	No	1	1	1	1	1	1	90	11111	5
173	53	female	village	Pomerania	Unemployed	low	Combination treatment	In the past	1	1	1	3	1	0.95	90	11131	7
174	20	female	village	Pomerania	Domestic	medium	No diabetes	No	3	1	2	2	2	0.895	80	31222	10
175	46	male	Town 50,000-99,999	Łódź	Employed	high	No diabetes	In the past	1	1	1	1	1	1	50	11111	5
176	62	male	Town ≥500,000	Mazovia	Retired	medium	Drugs other than insulin	In the past	4	2	2	4	5	0.327	20	42245	17
177	48	male	Town ≥500,000	Mazovia	Unemployed	low	No diabetes	Yes	1	1	1	3	3	0.921	80	11133	9
178	55	female	Town 50,000-99,999	Łódź	Employed	high	No diabetes	In the past	1	1	1	2	2	0.952	75	11122	7
179	23	female	Town 20,000-49,999	Silesia	Employed	high	No diabetes	Yes	1	1	1	1	1	1	70	11111	5
180	70	female	village	Małopolska	Retired	low	No diabetes	No	3	1	2	4	1	0.682	50	31241	11
181	51	male	village	Małopolska	Employed	medium	No diabetes	Yes	1	1	1	1	1	1	80	11111	5
182	70	female	village	Wielkopolska	Retired	medium	No diabetes	No	3	1	1	3	3	0.887	50	31133	11
183	18	male	Town ≥500,000	Mazovia	Students	low	No diabetes	No	1	1	1	1	1	1	100	11111	5
184	23	male	village	Małopolska	Students	medium	No diabetes	No	1	1	1	1	1	1	90	11111	5
185	24	female	village	Wielkopolska	Employed	low	No diabetes	Yes	1	1	1	2	1	0.97	90	11121	6
186	65	female	Town ≥500,000	Mazovia	Retired	medium	No diabetes	In the past	2	1	1	3	2	0.907	75	21132	9
187	28	male	Town 20,000-49,999	Silesia	Employed	low	No diabetes	Yes	1	1	1	1	1	1	90	11111	5
188	35	female	Town ≥500,000	Mazovia	Employed	high	No diabetes	No	1	1	1	1	1	1	85	11111	5
189	54	male	village	Wielkopolska	Employed	low	Drugs other than insulin	Yes	2	1	1	2	1	0.945	90	21121	7
190	44	male	Town 20,000-49,999	Silesia	Employed	low	No drug treatment	In the past	4	2	2	3	2	0.752	80	42232	13
191	63	female	Town 100,000 – 499,999	Pomerania	Retired	low	Drugs other than insulin	Yes	2	1	1	3	1	0.925	70	21131	8
192	40	male	village	Wielkopolska	Employed	low	No diabetes	In the past	1	1	2	3	1	0.927	50	11231	8
193	48	female	Town 100,000 – 499,999	Pomerania	Employed	low	No diabetes	Yes	1	1	1	1	1	1	100	11111	5
194	72	female	Town 100,000 – 499,999	Lubuskie	Retired	low	No diabetes	In the past	1	1	1	4	2	0.721	80	11142	9
195	40	male	Town 100,000 – 499,999	Lubuskie	Employed	high	No diabetes	In the past	1	1	1	2	2	0.952	80	11122	7
196	74	female	village	Wielkopolska	Retired	low	No diabetes	In the past	3	1	1	3	2	0.898	60	31132	10
197	55	female	Town ≥500,000	Mazovia	Employed	high	No diabetes	No	2	1	1	4	3	0.685	75	21143	11
198	80	female	Town 100,000 – 499,999	Lubuskie	Retired	medium	No diabetes	In the past	4	2	2	4	2	0.541	50	42242	14
199	29	female	village	Podkarpackie	Employed	low	No diabetes	No	1	1	1	2	2	0.952	80	11122	7
200	50	female	village	Silesia	Retired	medium	No diabetes	Yes	2	1	1	2	2	0.927	80	21122	8
201	78	female	village	Silesia	Retired	medium	Combination treatment	In the past	4	2	2	3	3	0.741	50	42233	14
202	34	male	village	Silesia	Employed	low	No diabetes	In the past	1	1	1	2	1	0.97	85	11121	6
203	42	male	Town ≥500,000	Wielkopolska	Employed	high	No diabetes	No	1	1	1	2	1	0.97	100	11121	6
204	69	male	village	Kujawy-Pomerania	Retired	low	No diabetes	No	2	1	1	2	3	0.916	60	21123	9
205	52	female	village	Silesia	Employed	low	No diabetes	No	1	1	1	2	2	0.952	80	11122	7
206	72	male	Town ≥500,000	Mazovia	Retired	medium	No diabetes	Yes	2	1	1	1	1	0.975	60	21111	6
207	67	male	Town 100,000 – 499,999	Pomerania	Retired	medium	No diabetes	In the past	2	1	2	3	1	0.902	70	21231	9
208	49	male	Town 100,000 – 499,999	Podkarpackie	Employed	high	No drug treatment	No	2	1	1	2	2	0.927	20	21122	8
209	52	female	Town ≥500,000	Małopolska	Employed	high	No diabetes	No	1	1	1	1	1	1	90	11111	5
210	19	male	Town 20,000-49,999	LowerSilesia	Students	low	No diabetes	Yes	1	1	1	1	2	0.982	90	11112	6
211	52	female	Town 100,000 – 499,999	Podkarpackie	Employed	medium	No diabetes	No	2	1	1	2	2	0.927	85	21122	8
212	28	male	Town up to 20,000	LowerSilesia	Employed	medium	No diabetes	Yes	1	1	1	2	2	0.952	80	11122	7
213	64	female	Town 100,000 – 499,999	Podkarpackie	Retired	high	No drug treatment	No	3	2	2	3	2	0.844	75	32232	12
214	58	male	Town up to 20,000	Podkarpackie	Unemployed	medium	No diabetes	Yes	3	1	1	4	4	0.597	50	31144	13
215	19	male	Town ≥500,000	Mazovia	Students	medium	No diabetes	No	1	1	1	1	1	1	100	11111	5
216	24	male	village	Lubuskie	Employed	medium	No diabetes	In the past	1	1	1	2	1	0.97	99	11121	6
217	86	female	Town ≥500,000	Mazovia	Retired	medium	Drugs other than insulin	No	4	4	3	3	3	0.644	60	44333	17
218	41	female	Town 50,000-99,999	Łódź	Employed	medium	No diabetes	No	1	1	1	1	1	1	90	11111	5
219	58	female	village	Lubuskie	Employed	low	No diabetes	Yes	1	1	1	1	1	1	100	11111	5
220	38	female	village	Lubuskie	Unemployed	low	No diabetes	In the past	1	1	1	1	2	0.982	50	11112	6
221	61	female	Town 50,000-99,999	Łódź	Retired	medium	No diabetes	No	2	1	1	3	2	0.907	50	21132	9
222	76	female	Town 100,000 – 499,999	Silesia	Retired	low	No diabetes	Yes	1	1	1	1	2	0.982	90	11112	6
223	37	female	Town 20,000-49,999	Lublin	Employed	high	No diabetes	No	1	1	1	1	3	0.971	80	11113	7
224	61	male	village	Wielkopolska	Retired	low	No drug treatment	No	3	2	2	4	3	0.622	30	32243	14
225	61	female	Town 20,000-49,999	Lublin	Retired	low	No diabetes	Yes	1	1	1	2	1	0.97	80	11121	6
226	29	male	village	Wielkopolska	Employed	medium	No diabetes	No	3	2	2	2	2	0.864	75	32222	11
227	46	female	Town 20,000-49,999	Lublin	Employed	high	No diabetes	No	1	1	1	1	1	1	80	11111	5
228	36	male	Town 100,000 – 499,999	Kujawy-Pomerania	Employed	low	No diabetes	Yes	1	1	1	1	1	1	95	11111	5
229	34	male	village	Wielkopolska	Employed	low	No diabetes	No	1	1	1	2	1	0.97	50	11121	6
230	54	male	Town 100,000 – 499,999	Kujawy-Pomerania	Employed	medium	No diabetes	Yes	2	1	1	1	1	0.975	90	21111	6
231	35	male	Town ≥500,000	LowerSilesia	Unemployed	medium	No diabetes	No	1	1	1	1	1	1	80	11111	5
232	48	female	village	Lublin	Employed	medium	No diabetes	In the past	1	1	1	2	2	0.952	80	11122	7
233	58	female	Town ≥500,000	Łódź	Retired	low	No diabetes	No	2	1	2	2	4	0.814	40	21224	11
234	66	male	Town 50,000-99,999	Silesia	Retired	low	Insulin	Yes	2	1	1	2	2	0.927	70	21122	8
235	62	male	Town 50,000-99,999	Silesia	Employed	medium	No diabetes	No	1	1	1	2	1	0.97	60	11121	6
236	49	male	Town ≥500,000	Łódź	Employed	high	No diabetes	Yes	1	1	1	1	2	0.982	70	11112	6
237	44	female	Town ≥500,000	Łódź	Employed	high	No diabetes	In the past	1	1	1	1	1	1	70	11111	5
238	35	female	Town ≥500,000	Mazovia	Employed	high	No diabetes	No	1	1	1	1	1	1	90	11111	5
239	52	female	Town up to 20,000	Wielkopolska	Employed	medium	No diabetes	Yes	1	1	1	3	2	0.932	50	11132	8
240	51	male	village	Lublin	Employed	low	No diabetes	In the past	1	1	2	2	2	0.929	50	11222	8
241	56	female	village	Wielkopolska	Retired	medium	No diabetes	No	1	1	2	2	2	0.929	40	11222	8
242	18	male	Town 100,000 – 499,999	Podkarpackie	Students	low	No diabetes	No	1	1	1	1	1	1	90	11111	5
243	26	male	village	Wielkopolska	Employed	low	No diabetes	Yes	1	1	1	1	1	1	100	11111	5
244	54	female	Town ≥500,000	Mazovia	Employed	medium	No diabetes	No	1	1	1	1	1	1	100	11111	5
245	65	female	Town ≥500,000	Mazovia	Retired	low	No diabetes	No	2	1	1	2	1	0.945	90	21121	7
246	78	male	Town 100,000 – 499,999	Podkarpackie	Retired	medium	Drugs other than insulin	In the past	4	1	2	3	2	0.783	40	41232	12
247	30	female	village	LowerSilesia	Employed	high	No diabetes	No	1	1	1	2	2	0.952	80	11122	7
248	45	female	Town 100,000 – 499,999	Silesia	Employed	medium	No diabetes	Yes	1	1	1	1	1	1	80	11111	5
249	46	female	village	Wielkopolska	Employed	low	No diabetes	No	3	1	2	3	1	0.893	40	31231	10
250	61	male	village	Wielkopolska	Employed	low	No diabetes	Yes	1	1	1	1	1	1	50	11111	5
251	70	male	Town 100,000 – 499,999	Mazovia	Retired	low	No diabetes	In the past	1	1	1	3	1	0.95	55	11131	7
252	64	male	Town 20,000-49,999	Małopolska	Retired	high	No diabetes	No	1	1	1	2	1	0.97	90	11121	6
253	71	female	Town up to 20,000	Wielkopolska	Retired	medium	No diabetes	No	2	2	2	4	3	0.631	40	22243	13
254	30	female	village	Łódź	Employed	high	No diabetes	No	1	1	1	1	1	1	100	11111	5
255	85	female	Town 100,000 – 499,999	Mazovia	Employed	low	No diabetes	Yes	3	1	3	3	3	0.847	20	31333	13
256	53	male	village	Łódź	Unemployed	low	No diabetes	No	1	1	1	1	1	1	80	11111	5
257	56	female	village	Małopolska	Employed	high	No diabetes	No	1	1	1	2	1	0.97	80	11121	6
258	58	male	village	Małopolska	Employed	medium	No diabetes	Yes	1	1	1	3	3	0.921	60	11133	9
259	69	female	Town 100,000 – 499,999	Silesia	Domestic	low	No diabetes	In the past	2	1	1	2	2	0.927	80	21122	8
260	33	male	Town 100,000 – 499,999	Silesia	Employed	medium	No diabetes	In the past	1	1	2	1	1	0.977	75	11211	6
261	56	male	village	Podkarpackie	Retired	low	No drug treatment	In the past	2	1	1	3	2	0.907	50	21132	9
262	59	male	Town 20,000-49,999	Małopolska	Employed	high	Drugs other than insulin	Yes	1	1	1	3	2	0.932	65	11132	8
263	40	female	village	Podkarpackie	Employed	low	No diabetes	No	1	1	1	4	2	0.721	50	11142	9
264	53	female	Town 20,000-49,999	Mazovia	Employed	high	No diabetes	No	1	1	1	1	2	0.982	80	11112	6
265	60	female	Town 20,000-49,999	Podkarpackie	Employed	high	No diabetes	No	1	1	1	2	1	0.97	70	11121	6
266	33	female	Town 20,000-49,999	Mazovia	Employed	low	No diabetes	Yes	1	1	1	1	1	1	100	11111	5
267	58	female	Town up to 20,000	Wielkopolska	Employed	medium	No diabetes	No	2	1	1	3	2	0.907	85	21132	9
268	26	female	village	Podkarpackie	Employed	medium	No diabetes	No	1	1	1	1	1	1	100	11111	5
269	34	female	village	Świętokrzyskie	Employed	high	No diabetes	No	1	1	1	1	1	1	90	11111	5
270	66	female	Town up to 20,000	Wielkopolska	Retired	low	No diabetes	In the past	1	1	2	3	3	0.898	70	11233	10
271	33	female	village	Podkarpackie	Unemployed	low	No diabetes	No	1	1	1	1	2	0.982	100	11112	6
272	42	male	village	Świętokrzyskie	Unemployed	low	No diabetes	Yes	1	1	1	3	1	0.95	90	11131	7
273	22	male	Town 100,000 – 499,999	Silesia	Students	medium	No diabetes	No	1	1	1	2	1	0.97	70	11121	6
274	62	female	village	Świętokrzyskie	Retired	medium	No diabetes	No	1	1	1	1	1	1	70	11111	5
275	65	female	Town 100,000 – 499,999	Silesia	Retired	medium	No diabetes	Yes	3	1	1	2	2	0.918	70	31122	9
276	51	male	village	Silesia	Retired	medium	No diabetes	In the past	1	1	1	1	1	1	75	11111	5
277	53	female	Town up to 20,000	Wielkopolska	Employed	medium	No diabetes	Yes	1	1	1	1	1	1	99	11111	5
278	30	female	Town 100,000 – 499,999	Silesia	Unemployed	high	No diabetes	No	1	1	1	1	1	1	75	11111	5
279	67	male	Town up to 20,000	Wielkopolska	Retired	low	Drugs other than insulin	In the past	3	1	1	2	2	0.918	50	31122	9
280	59	female	Town up to 20,000	Wielkopolska	Retired	low	No drug treatment	In the past	3	1	1	2	1	0.936	80	31121	8
281	75	female	Town up to 20,000	Pomerania	Retired	medium	No diabetes	In the past	1	1	1	2	2	0.952	60	11122	7
282	22	female	Town 100,000 – 499,999	Silesia	Unemployed	medium	No diabetes	Yes	1	1	1	1	1	1	100	11111	5
283	63	female	Town up to 20,000	Pomerania	Retired	medium	No diabetes	No	1	1	1	2	1	0.97	80	11121	6
284	62	male	Town up to 20,000	Pomerania	Other	low	Drugs other than insulin	Yes	2	1	1	1	2	0.957	50	21112	7
285	50	male	Town 100,000 – 499,999	Świętokrzyskie	Other	low	No diabetes	Yes	4	1	3	4	4	0.465	30	41344	16
286	62	female	Town 100,000 – 499,999	Świętokrzyskie	Retired	medium	No diabetes	No	1	1	1	2	1	0.97	50	11121	6
287	42	male	Town 20,000-49,999	LowerSilesia	Employed	medium	No diabetes	Yes	2	1	1	2	1	0.945	75	21121	7
288	46	female	Town 100,000 – 499,999	Świętokrzyskie	Employed	high	No diabetes	No	2	1	1	2	1	0.945	90	21121	7
289	36	male	Town 100,000 – 499,999	Małopolska	Employed	low	No diabetes	No	1	1	1	1	2	0.982	70	11112	6
290	46	male	Town 20,000-49,999	LowerSilesia	Employed	high	No diabetes	No	1	1	1	2	2	0.952	90	11122	7
291	51	male	Town 100,000 – 499,999	Lublin	Retired	low	No diabetes	In the past	4	5	5	4	3	0.115	60	45543	21
292	22	male	Town up to 20,000	Świętokrzyskie	Students	medium	No diabetes	No	1	1	1	1	1	1	85	11111	5
293	55	female	Town 100,000 – 499,999	Świętokrzyskie	Employed	high	No diabetes	In the past	2	1	1	2	2	0.927	80	21122	8
294	18	male	Town up to 20,000	Świętokrzyskie	Students	low	No diabetes	No	1	1	1	1	1	1	90	11111	5
295	34	male	Town up to 20,000	Świętokrzyskie	Employed	high	No diabetes	No	1	1	1	1	1	1	90	11111	5
296	58	female	Town 50,000-99,999	Podkarpackie	Employed	medium	No diabetes	No	1	1	1	2	1	0.97	100	11121	6
297	48	female	Town up to 20,000	Świętokrzyskie	Employed	high	No diabetes	Yes	1	1	1	2	1	0.97	80	11121	6
298	66	male	Town up to 20,000	LowerSilesia	Retired	medium	No diabetes	No	1	1	1	2	2	0.952	85	11122	7
299	77	female	Town up to 20,000	Świętokrzyskie	Retired	medium	No diabetes	In the past	2	1	1	4	1	0.714	50	21141	9
300	33	male	Town 100,000 – 499,999	Silesia	Employed	high	No diabetes	In the past	1	1	1	1	1	1	100	11111	5
301	22	male	Town up to 20,000	LowerSilesia	Students	medium	No diabetes	No	1	1	1	1	1	1	90	11111	5
302	73	male	Town up to 20,000	Mazovia	Retired	medium	No diabetes	In the past	1	1	1	1	1	1	57	11111	5
303	22	female	Town ≥500,000	LowerSilesia	Unemployed	medium	No diabetes	No	1	1	1	2	1	0.97	50	11121	6
304	38	female	Town up to 20,000	Mazovia	Employed	high	No diabetes	No	1	1	1	1	1	1	100	11111	5
305	72	female	Town up to 20,000	LowerSilesia	Retired	medium	No diabetes	No	4	2	4	3	1	0.696	50	42431	14
306	25	male	Town up to 20,000	Mazovia	Unemployed	medium	No diabetes	No	1	1	1	1	1	1	95	11111	5
307	35	male	Town 20,000-49,999	Mazovia	Retired	low	No diabetes	Yes	4	1	2	1	2	0.833	40	41212	10
308	63	female	Town 100,000 – 499,999	Lublin	Retired	low	No diabetes	No	1	1	1	3	3	0.921	60	11133	9
309	73	male	Town 100,000 – 499,999	Silesia	Retired	medium	Insulin	No	2	1	2	2	2	0.904	65	21222	9
310	35	female	Town 100,000 – 499,999	Silesia	Employed	high	No diabetes	No	1	1	1	4	1	0.739	90	11141	8
311	37	male	Town 50,000-99,999	Łódź	Employed	high	No diabetes	Yes	1	1	1	2	1	0.97	90	11121	6
312	26	male	Town 50,000-99,999	Łódź	Employed	medium	No diabetes	No	1	1	1	2	1	0.97	90	11121	6
313	18	female	Town 100,000 – 499,999	Podlasie	Students	low	No diabetes	No	1	1	1	1	1	1	55	11111	5
314	32	female	Town 100,000 – 499,999	Silesia	Employed	high	No diabetes	No	1	1	1	2	3	0.941	75	11123	8
315	57	female	Town up to 20,000	Kujawy-Pomerania	Domestic	medium	No diabetes	No	1	1	1	2	1	0.97	50	11121	6
316	61	male	Town ≥500,000	Łódź	Retired	low	No diabetes	Yes	4	4	4	4	3	0.376	20	44443	19
317	79	female	Town 100,000 – 499,999	Pomerania	Retired	medium	No drug treatment	No	3	1	2	3	3	0.864	60	31233	12
318	29	female	Town ≥500,000	Mazovia	Domestic	high	No diabetes	No	1	1	1	1	2	0.982	90	11112	6
319	54	female	Town up to 20,000	Wielkopolska	Domestic	low	No diabetes	In the past	1	1	1	2	2	0.952	80	11122	7
320	73	male	Town ≥500,000	Mazovia	Retired	medium	No diabetes	In the past	1	1	1	1	1	1	70	11111	5
321	48	female	village	LowerSilesia	Employed	low	No diabetes	Yes	1	1	3	4	4	0.591	80	11344	13
322	51	male	Town ≥500,000	Mazovia	Employed	high	No diabetes	Yes	1	1	1	1	1	1	100	11111	5
323	49	female	village	LowerSilesia	Unemployed	low	No diabetes	Yes	1	1	1	2	2	0.952	70	11122	7
324	37	male	Town 50,000-99,999	Silesia	Employed	medium	No diabetes	In the past	1	1	2	2	1	0.947	75	11221	7
325	19	female	village	LowerSilesia	Students	low	No diabetes	No	1	1	1	1	2	0.982	90	11112	6
326	56	female	Town 50,000-99,999	Silesia	Employed	low	No diabetes	In the past	2	1	2	3	2	0.884	50	21232	10
327	28	female	Town 50,000-99,999	Silesia	Employed	medium	No diabetes	Yes	2	1	1	2	1	0.945	95	21121	7
328	68	female	Town 50,000-99,999	Silesia	Retired	low	No diabetes	No	1	1	1	2	2	0.952	80	11122	7
329	74	male	village	LowerSilesia	Retired	low	No diabetes	Yes	2	1	1	2	1	0.945	80	21121	7
330	31	male	village	Silesia	Employed	high	No diabetes	No	1	1	1	1	2	0.982	95	11112	6
331	34	male	village	Silesia	Employed	medium	No diabetes	No	1	1	1	1	1	1	100	11111	5
332	50	female	Town up to 20,000	Opole	Employed	medium	No diabetes	No	1	1	1	2	1	0.97	90	11121	6
333	27	female	Town 100,000 – 499,999	Warmia-Masuria	Employed	high	No diabetes	No	1	1	1	2	1	0.97	85	11121	6
334	50	female	village	Silesia	Unemployed	low	No diabetes	In the past	1	1	4	3	3	0.824	60	11433	12
335	64	female	Town up to 20,000	Opole	Retired	medium	No diabetes	Yes	2	1	1	2	1	0.945	70	21121	7
336	62	female	Town up to 20,000	Opole	Retired	medium	No diabetes	In the past	1	1	1	1	1	1	65	11111	5
337	75	male	Town 100,000 – 499,999	Warmia-Masuria	Retired	low	Drugs other than insulin	No	3	2	2	3	3	0.833	60	32233	13
338	33	male	Town 20,000-49,999	Pomerania	Employed	medium	No diabetes	No	1	1	1	1	1	1	80	11111	5
339	35	male	village	Silesia	Employed	medium	No diabetes	Yes	1	1	1	3	3	0.921	85	11133	9
340	70	female	Town 100,000 – 499,999	Warmia-Masuria	Retired	high	No diabetes	Yes	2	1	1	1	1	0.975	60	21111	6
341	34	male	Town 20,000-49,999	Pomerania	Employed	high	No diabetes	No	1	1	1	1	1	1	95	11111	5
342	65	female	Town 20,000-49,999	Opole	Retired	medium	No diabetes	Yes	1	1	1	1	1	1	80	11111	5
343	67	female	village	Silesia	Retired	low	Drugs other than insulin	No	2	1	1	3	3	0.896	70	21133	10
344	48	male	village	Silesia	Employed	medium	No diabetes	In the past	1	1	1	2	1	0.97	70	11121	6
345	64	male	Town 20,000-49,999	Opole	Retired	low	No drug treatment	In the past	1	1	1	1	1	1	80	11111	5
346	65	female	Town 20,000-49,999	Pomerania	Retired	high	No diabetes	In the past	1	1	1	1	2	0.982	90	11112	6
347	18	male	Town 100,000 – 499,999	Małopolska	Students	low	No diabetes	No	1	1	1	1	2	0.982	80	11112	6
348	37	female	Town 20,000-49,999	Opole	Unemployed	high	No diabetes	No	1	1	1	1	1	1	90	11111	5
349	18	male	Town up to 20,000	Podlasie	Students	low	No diabetes	No	1	1	1	1	1	1	95	11111	5
350	58	male	Town 20,000-49,999	Silesia	Employed	low	No diabetes	No	1	1	1	2	1	0.97	80	11121	6
351	45	female	Town 20,000-49,999	Silesia	Students	high	No diabetes	No	1	1	1	1	1	1	80	11111	5
352	48	male	Town up to 20,000	Podlasie	Employed	low	No diabetes	Yes	1	1	1	1	1	1	85	11111	5
353	71	male	Town 50,000-99,999	Łódź	Retired	high	No diabetes	No	1	1	1	2	1	0.97	70	11121	6
354	34	female	Town 20,000-49,999	Silesia	Employed	high	No diabetes	No	4	1	1	1	1	0.874	100	41111	8
355	74	female	Town 50,000-99,999	Łódź	Retired	medium	No diabetes	No	3	1	1	2	2	0.918	50	31122	9
356	38	male	Town 20,000-49,999	Silesia	Employed	low	No diabetes	Yes	1	1	1	1	2	0.982	80	11112	6
357	65	female	Town up to 20,000	Mazovia	Retired	medium	No diabetes	No	1	1	1	2	1	0.97	90	11121	6
358	23	female	Town 100,000 – 499,999	Silesia	Students	high	No diabetes	Yes	1	1	1	1	1	1	100	11111	5
359	58	male	Town up to 20,000	Mazovia	Employed	low	Drugs other than insulin	No	1	1	1	2	2	0.952	75	11122	7
360	66	male	Town 100,000 – 499,999	West-Pomerania	Retired	medium	Drugs other than insulin	In the past	3	1	3	4	3	0.636	35	31343	14
361	25	male	Town 100,000 – 499,999	West-Pomerania	Students	high	No diabetes	No	1	1	1	1	1	1	80	11111	5
362	42	male	Town up to 20,000	Mazovia	Employed	low	No diabetes	Yes	1	1	1	1	1	1	100	11111	5
363	28	male	Town 100,000 – 499,999	Silesia	Retired	low	No diabetes	No	1	2	2	2	2	0.898	60	12222	9
364	66	female	village	Wielkopolska	Retired	low	No diabetes	In the past	1	1	1	2	2	0.952	70	11122	7
365	36	female	Town 100,000 – 499,999	Silesia	Employed	medium	No diabetes	No	1	1	1	1	1	1	70	11111	5
366	81	female	Town ≥500,000	Mazovia	Retired	medium	No diabetes	Yes	4	1	2	4	3	0.561	30	41243	14
367	61	female	village	LowerSilesia	Retired	low	No diabetes	Yes	1	1	1	1	2	0.982	50	11112	6
368	71	female	Town 20,000-49,999	Mazovia	Retired	medium	No diabetes	No	1	1	1	1	1	1	50	11111	5
369	72	female	village	LowerSilesia	Retired	low	No diabetes	No	4	4	4	3	4	0.508	10	44434	19
370	34	female	village	LowerSilesia	Domestic	low	No diabetes	Yes	2	1	1	2	1	0.945	50	21121	7
371	35	male	Town 100,000 – 499,999	Silesia	Employed	low	No diabetes	In the past	1	1	1	2	1	0.97	55	11121	6
372	41	female	Town 100,000 – 499,999	Silesia	Employed	medium	No diabetes	No	1	1	1	1	2	0.982	80	11112	6
373	48	male	village	LowerSilesia	Employed	low	No diabetes	Yes	1	1	1	2	2	0.952	70	11122	7
374	30	female	Town ≥500,000	Małopolska	Employed	high	No diabetes	No	1	1	1	1	1	1	100	11111	5
375	57	male	village	LowerSilesia	Employed	medium	Insulin	Yes	1	1	1	2	4	0.862	40	11124	9
376	40	female	village	Podkarpackie	Domestic	low	No diabetes	No	1	1	1	1	1	1	70	11111	5
377	68	female	village	LowerSilesia	Retired	low	No diabetes	No	1	1	1	2	2	0.952	80	11122	7
378	58	male	Town up to 20,000	Podkarpackie	Employed	medium	No diabetes	No	1	1	1	2	2	0.952	70	11122	7
379	69	male	Town 20,000-49,999	Mazovia	Retired	low	No diabetes	Yes	1	1	1	1	1	1	90	11111	5
380	67	male	Town up to 20,000	Podkarpackie	Retired	low	No diabetes	No	4	1	3	3	3	0.755	50	41333	14
381	26	female	Town up to 20,000	Podkarpackie	Unemployed	high	No diabetes	Yes	1	1	1	1	1	1	80	11111	5
382	41	male	village	Pomerania	Employed	low	No diabetes	Yes	1	1	1	2	3	0.941	70	11123	8
383	68	female	Town up to 20,000	Silesia	Retired	low	Drugs other than insulin	No	1	1	1	1	1	1	100	11111	5
384	31	male	village	Pomerania	Employed	high	No diabetes	No	1	1	1	1	1	1	99	11111	5
385	50	female	Town 100,000 – 499,999	Silesia	Employed	medium	No diabetes	No	1	1	1	1	1	1	95	11111	5
386	20	male	Town 100,000 – 499,999	Silesia	Employed	medium	No diabetes	Yes	1	1	1	1	1	1	80	11111	5
387	84	female	village	Pomerania	Retired	low	No diabetes	No	1	1	1	3	2	0.932	50	11132	8
388	48	female	Town 20,000-49,999	Silesia	Employed	low	No diabetes	No	1	1	1	2	1	0.97	80	11121	6
389	65	female	Town 20,000-49,999	Lubuskie	Retired	medium	Drugs other than insulin	No	1	1	1	1	4	0.892	50	11114	8
390	75	female	village	Mazovia	Retired	low	No drug treatment	No	2	2	2	2	2	0.873	80	22222	10
391	32	male	Town up to 20,000	Silesia	Employed	medium	No diabetes	No	1	1	1	2	2	0.952	95	11122	7
392	37	female	village	Mazovia	Employed	high	No diabetes	No	1	1	1	1	1	1	100	11111	5
393	22	female	Town 20,000-49,999	Lubuskie	Students	medium	No diabetes	No	1	1	1	2	2	0.952	93	11122	7
394	53	female	village	Mazovia	Unemployed	medium	No diabetes	No	1	2	4	3	5	0.59	0	12435	15
395	64	female	Town 100,000 – 499,999	Silesia	Retired	medium	Drugs other than insulin	In the past	2	1	1	3	3	0.896	70	21133	10
396	70	female	village	Mazovia	Retired	low	No diabetes	No	4	1	3	4	3	0.544	50	41343	15
397	67	female	Town 50,000-99,999	Silesia	Retired	medium	No diabetes	In the past	2	1	1	2	2	0.927	70	21122	8
398	77	female	Town up to 20,000	Warmia-Masuria	Retired	medium	No diabetes	No	1	1	1	3	4	0.842	50	11134	10
399	36	male	Town up to 20,000	Warmia-Masuria	Employed	high	No diabetes	No	1	1	1	1	1	1	95	11111	5
400	78	male	Town up to 20,000	Pomerania	Retired	low	No diabetes	In the past	2	1	1	3	3	0.896	70	21133	10
401	18	female	Town 50,000-99,999	Silesia	Students	low	No diabetes	No	1	1	2	1	2	0.959	50	11212	7
402	21	male	Town 100,000 – 499,999	Silesia	Students	medium	No diabetes	No	1	1	1	3	4	0.842	60	11134	10
403	42	female	Town 50,000-99,999	Silesia	Employed	high	No diabetes	No	1	1	1	2	3	0.941	60	11123	8
404	26	female	Town 100,000 – 499,999	Silesia	Employed	high	No diabetes	No	1	1	1	1	2	0.982	70	11112	6
405	68	female	village	Silesia	Retired	low	Combination treatment	No	1	1	1	2	1	0.97	70	11121	6
406	26	male	Town 50,000-99,999	Silesia	Employed	medium	No diabetes	Yes	1	1	1	1	1	1	100	11111	5
407	31	female	Town up to 20,000	Pomerania	Employed	medium	No diabetes	No	1	1	1	1	1	1	100	11111	5
408	60	female	Town 100,000 – 499,999	Silesia	Unemployed	high	No diabetes	No	2	1	1	3	1	0.925	70	21131	8
409	61	male	village	Silesia	Retired	medium	No diabetes	Yes	1	1	1	1	1	1	80	11111	5
410	65	female	village	Silesia	Retired	medium	Combination treatment	No	2	1	1	3	1	0.925	60	21131	8
411	53	male	Town ≥500,000	Mazovia	Employed	high	No diabetes	In the past	3	2	3	3	3	0.816	50	32333	14
412	42	female	Town 50,000-99,999	Podlasie	Employed	high	No diabetes	No	1	1	1	1	1	1	100	11111	5
413	78	male	Town 50,000-99,999	Pomerania	Retired	medium	No diabetes	In the past	2	1	2	3	3	0.873	40	21233	11
414	21	male	Town 50,000-99,999	Podlasie	Students	medium	No diabetes	Yes	1	1	1	2	3	0.941	75	11123	8
415	86	female	Town 50,000-99,999	Pomerania	Retired	medium	No diabetes	No	4	3	3	4	3	0.497	50	43343	17
416	37	male	Town 20,000-49,999	Łódź	Employed	high	No diabetes	No	1	1	1	1	1	1	90	11111	5
417	38	female	Town 20,000-49,999	Mazovia	Employed	high	No diabetes	No	1	1	1	1	1	1	80	11111	5
418	58	male	Town 100,000 – 499,999	Kujawy-Pomerania	Employed	high	No diabetes	In the past	1	1	1	2	2	0.952	70	11122	7
419	21	male	Town 100,000 – 499,999	Kujawy-Pomerania	Employed	medium	No diabetes	No	1	1	1	1	1	1	60	11111	5
420	55	male	village	Świętokrzyskie	Employed	high	No diabetes	Yes	1	1	1	1	1	1	85	11111	5
421	84	female	Town up to 20,000	Wielkopolska	Retired	low	No diabetes	No	4	3	3	4	4	0.418	30	43344	18
422	30	female	Town 20,000-49,999	Lublin	Employed	medium	No diabetes	No	1	1	1	1	1	1	80	11111	5
423	48	male	Town up to 20,000	Wielkopolska	Employed	low	No diabetes	Yes	1	1	1	1	1	1	95	11111	5
424	22	male	village	Świętokrzyskie	Unemployed	medium	No diabetes	No	1	1	1	1	1	1	95	11111	5
425	34	male	Town up to 20,000	Wielkopolska	Employed	medium	No diabetes	No	1	1	1	1	1	1	80	11111	5
426	65	male	Town 100,000 – 499,999	Lublin	Retired	low	No diabetes	In the past	4	4	4	4	3	0.376	50	44443	19
427	24	male	village	Świętokrzyskie	Employed	medium	No diabetes	No	1	1	1	1	1	1	100	11111	5
428	38	male	Town 100,000 – 499,999	Lublin	Unemployed	high	No diabetes	No	1	1	1	1	1	1	100	11111	5
429	66	female	Town up to 20,000	Wielkopolska	Retired	medium	Insulin	No	3	1	2	3	4	0.785	20	31234	13
430	33	female	village	Lublin	Domestic	medium	No diabetes	No	1	1	1	1	1	1	100	11111	5
431	38	male	Town up to 20,000	Lublin	Employed	medium	No diabetes	Yes	1	1	1	1	1	1	90	11111	5
432	74	male	Town 100,000 – 499,999	Kujawy-Pomerania	Retired	low	No diabetes	Yes	3	1	1	3	1	0.916	80	31131	9
433	18	male	Town up to 20,000	Lublin	Students	low	No diabetes	No	1	1	1	1	1	1	70	11111	5
434	40	female	Town 100,000 – 499,999	Kujawy-Pomerania	Employed	high	No diabetes	In the past	1	1	1	1	1	1	90	11111	5
435	45	female	village	Lublin	Employed	low	No diabetes	No	1	1	1	1	1	1	50	11111	5
436	53	male	village	Lublin	Employed	low	No diabetes	No	1	1	1	2	2	0.952	70	11122	7
437	79	female	Town 20,000-49,999	Świętokrzyskie	Retired	medium	Insulin	No	3	1	3	4	4	0.557	30	31344	15
438	24	female	village	Lublin	Employed	low	No diabetes	Yes	1	1	1	1	1	1	90	11111	5
439	77	male	Town 100,000 – 499,999	Świętokrzyskie	Retired	high	No diabetes	No	1	1	1	2	3	0.941	66	11123	8
440	26	male	Town 20,000-49,999	Świętokrzyskie	Students	high	No diabetes	No	1	1	1	1	1	1	85	11111	5
441	54	male	village	Lublin	Retired	medium	No diabetes	No	1	1	1	3	2	0.932	30	11132	8
442	60	female	Town ≥500,000	Wielkopolska	Unemployed	low	No diabetes	Yes	1	1	1	1	4	0.892	80	11114	8
443	60	male	Town up to 20,000	Lublin	Employed	medium	No diabetes	In the past	1	1	1	2	2	0.952	60	11122	7
444	66	male	village	Lublin	Retired	low	No diabetes	Yes	1	1	1	1	1	1	50	11111	5
445	64	female	Town 100,000 – 499,999	Silesia	Retired	high	No diabetes	No	3	1	1	3	2	0.898	70	31132	10
446	84	female	Town 20,000-49,999	Łódź	Retired	low	No diabetes	No	2	1	1	2	1	0.945	60	21121	7
447	73	male	Town 20,000-49,999	Łódź	Retired	medium	No diabetes	In the past	3	1	1	2	2	0.918	50	31122	9
448	29	female	Town 20,000-49,999	Łódź	Other	low	No diabetes	Yes	3	1	1	3	1	0.916	70	31131	9
449	24	female	Town up to 20,000	Lublin	Domestic	high	No diabetes	No	1	1	1	1	1	1	80	11111	5
450	28	male	Town 100,000 – 499,999	Silesia	Students	medium	No diabetes	In the past	1	1	1	1	2	0.982	85	11112	6
451	75	female	Town 20,000-49,999	Łódź	Retired	medium	No diabetes	Yes	3	1	2	3	3	0.864	50	31233	12
452	65	male	Town 20,000-49,999	Łódź	Other	medium	No diabetes	In the past	1	1	1	2	2	0.952	70	11122	7
453	77	male	Town up to 20,000	Lublin	Retired	medium	No diabetes	No	1	1	1	1	1	1	50	11111	5
454	47	female	Town up to 20,000	Małopolska	Employed	high	No diabetes	No	1	1	1	2	1	0.97	80	11121	6
455	68	male	village	Wielkopolska	Retired	medium	Drugs other than insulin	Yes	4	3	4	4	3	0.44	50	43443	18
456	58	male	village	Wielkopolska	Employed	medium	No diabetes	In the past	1	1	1	1	1	1	70	11111	5
457	33	female	Town up to 20,000	Małopolska	Employed	high	No diabetes	No	1	1	1	1	1	1	80	11111	5
458	82	male	Town 50,000-99,999	Silesia	Retired	low	No diabetes	No	3	1	1	2	1	0.936	60	31121	8
459	84	female	village	Wielkopolska	Retired	low	Drugs other than insulin	No	2	3	3	3	4	0.73	65	23334	15
460	39	male	Town 50,000-99,999	Silesia	Employed	high	No diabetes	No	1	1	1	1	1	1	85	11111	5
461	28	female	Town ≥500,000	Małopolska	Employed	high	No diabetes	Yes	1	1	1	1	1	1	90	11111	5
462	65	female	Town 50,000-99,999	Silesia	Retired	low	No diabetes	In the past	4	1	1	1	1	0.874	70	41111	8
463	19	female	village	Małopolska	Students	medium	No diabetes	No	1	1	1	1	1	1	90	11111	5
464	37	male	Town up to 20,000	Warmia-Masuria	Employed	low	No diabetes	No	1	1	1	3	2	0.932	60	11132	8
465	25	female	village	Warmia-Masuria	Employed	medium	No diabetes	Yes	1	1	1	1	1	1	100	11111	5
466	43	female	village	Małopolska	Domestic	low	No diabetes	No	1	1	1	1	1	1	70	11111	5
467	45	female	village	Małopolska	Employed	medium	No diabetes	No	1	1	1	2	2	0.952	70	11122	7
468	61	male	Town 50,000-99,999	Łódź	Retired	low	No diabetes	Yes	1	1	1	2	2	0.952	50	11122	7
469	73	male	village	Warmia-Masuria	Retired	low	Drugs other than insulin	No	1	1	1	2	3	0.941	100	11123	8
470	38	female	Town up to 20,000	Podkarpackie	Employed	high	No diabetes	Yes	1	1	1	1	3	0.971	90	11113	7
471	48	male	village	LowerSilesia	Retired	low	No diabetes	No	4	1	1	3	1	0.824	30	41131	10
472	51	male	Town up to 20,000	Podkarpackie	Unemployed	medium	No diabetes	No	1	1	1	2	2	0.952	90	11122	7
473	78	female	Town 50,000-99,999	Wielkopolska	Retired	high	No diabetes	No	3	1	2	3	1	0.893	50	31231	10
474	41	female	village	Małopolska	Employed	high	No diabetes	No	1	1	1	2	1	0.97	90	11121	6
475	49	female	Town 50,000-99,999	Wielkopolska	Retired	medium	No diabetes	In the past	1	1	1	3	2	0.932	65	11132	8
476	46	male	Town 50,000-99,999	Wielkopolska	Employed	high	No diabetes	In the past	1	1	1	1	1	1	90	11111	5
477	42	male	village	LowerSilesia	Employed	medium	No diabetes	No	1	1	1	3	1	0.95	70	11131	7
478	54	male	Town up to 20,000	Podkarpackie	Employed	low	No diabetes	Yes	1	1	1	1	2	0.982	80	11112	6
479	39	male	village	LowerSilesia	Employed	low	No diabetes	No	1	1	1	2	1	0.97	80	11121	6
480	45	female	Town up to 20,000	Podkarpackie	Employed	medium	No diabetes	No	1	1	1	2	2	0.952	70	11122	7
481	59	male	Town up to 20,000	Podkarpackie	Retired	high	Drugs other than insulin	Yes	4	1	2	4	4	0.482	30	41244	15
482	64	female	Town 50,000-99,999	Wielkopolska	Employed	medium	No diabetes	In the past	1	1	1	1	1	1	80	11111	5
483	18	female	Town up to 20,000	Mazovia	Students	low	No diabetes	No	1	1	1	1	1	1	80	11111	5
484	31	female	Town ≥500,000	Wielkopolska	Employed	high	No diabetes	Yes	1	1	1	2	1	0.97	90	11121	6
485	38	female	Town up to 20,000	Mazovia	Employed	high	No diabetes	No	1	1	1	1	1	1	100	11111	5
486	65	male	Town 50,000-99,999	Pomerania	Retired	medium	Drugs other than insulin	In the past	2	1	1	2	2	0.927	70	21122	8
487	83	female	village	Podkarpackie	Retired	low	No diabetes	No	2	1	2	3	2	0.884	45	21232	10
488	47	female	village	Podkarpackie	Employed	low	No diabetes	In the past	4	1	2	4	4	0.482	20	41244	15
489	60	female	Town up to 20,000	Silesia	Retired	medium	No diabetes	Yes	1	1	1	1	1	1	90	11111	5
490	78	female	Town 100,000 – 499,999	Kujawy-Pomerania	Retired	low	No diabetes	No	3	1	1	3	3	0.887	50	31133	11
491	22	male	Town up to 20,000	Silesia	Employed	medium	No diabetes	No	1	1	1	3	2	0.932	54	11132	8
492	44	female	village	Podkarpackie	Employed	high	No diabetes	Yes	1	1	1	2	2	0.952	80	11122	7
493	51	male	Town up to 20,000	Łódź	Employed	low	No diabetes	In the past	1	1	1	3	1	0.95	70	11131	7
494	48	female	Town ≥500,000	Wielkopolska	Employed	medium	No diabetes	No	1	1	1	2	2	0.952	70	11122	7
495	72	female	Town ≥500,000	Wielkopolska	Retired	low	No diabetes	No	3	1	1	3	1	0.916	60	31131	9
496	58	male	village	Mazovia	Employed	low	No diabetes	Yes	4	1	2	3	3	0.772	60	41233	13
497	78	male	Town ≥500,000	Wielkopolska	Retired	medium	No diabetes	In the past	3	1	2	3	1	0.893	50	31231	10
498	40	male	Town up to 20,000	Lubuskie	Employed	high	No diabetes	No	1	1	1	1	1	1	80	11111	5
499	74	male	Town ≥500,000	Wielkopolska	Retired	low	No diabetes	Yes	1	1	1	1	1	1	100	11111	5
500	59	male	Town up to 20,000	Lubuskie	Employed	medium	No diabetes	No	2	1	1	3	2	0.907	75	21132	9
501	37	female	Town up to 20,000	Lubuskie	Employed	medium	No diabetes	No	1	1	1	2	1	0.97	80	11121	6
502	86	female	Town up to 20,000	Lubuskie	Retired	low	Drugs other than insulin	No	3	1	3	3	2	0.858	80	31332	12
503	18	male	village	Mazovia	Students	low	No diabetes	No	1	1	1	1	1	1	100	11111	5
504	20	female	Town up to 20,000	Lubuskie	Employed	medium	No diabetes	In the past	1	1	1	2	2	0.952	60	11122	7
505	18	male	Town up to 20,000	Lubuskie	Students	low	No diabetes	Yes	1	1	1	1	1	1	100	11111	5
506	23	female	village	Podkarpackie	Unemployed	high	No diabetes	No	1	1	1	1	1	1	100	11111	5
507	67	male	Town up to 20,000	Mazovia	Employed	medium	No diabetes	Yes	1	1	1	1	1	1	70	11111	5
508	19	female	Town ≥500,000	Łódź	Students	medium	No diabetes	No	1	1	1	1	1	1	90	11111	5
509	25	female	village	Podkarpackie	Unemployed	high	No diabetes	No	1	1	1	1	1	1	90	11111	5
510	64	female	Town up to 20,000	Mazovia	Retired	high	No diabetes	No	1	1	1	1	1	1	95	11111	5
511	55	male	village	Podkarpackie	Employed	low	No diabetes	No	1	1	1	2	1	0.97	90	11121	6
512	39	female	Town up to 20,000	Lublin	Employed	low	No diabetes	No	1	1	1	2	2	0.952	100	11122	7
513	51	female	Town up to 20,000	Małopolska	Employed	medium	No diabetes	No	5	3	4	3	4	0.384	70	53434	19
514	19	male	Town 20,000-49,999	Małopolska	Students	low	No diabetes	Yes	1	1	1	1	1	1	95	11111	5
515	30	female	village	Podkarpackie	Employed	high	No diabetes	No	1	1	1	1	1	1	92	11111	5
516	57	female	Town up to 20,000	Lublin	Employed	low	No diabetes	Yes	1	1	2	2	2	0.929	80	11222	8
517	41	male	Town up to 20,000	Lublin	Employed	high	No diabetes	No	1	1	1	1	1	1	85	11111	5
518	61	male	Town up to 20,000	Małopolska	Retired	medium	No diabetes	In the past	3	1	2	3	2	0.875	50	31232	11
519	70	male	village	Podkarpackie	Retired	low	No diabetes	No	3	1	1	4	2	0.687	40	31142	11
520	45	female	Town 20,000-49,999	Małopolska	Employed	medium	No diabetes	Yes	1	1	1	1	1	1	95	11111	5
521	59	female	village	Podkarpackie	Other	medium	No diabetes	No	1	1	1	2	1	0.97	50	11121	6
522	62	male	Town up to 20,000	Lublin	Retired	medium	No diabetes	In the past	1	1	1	2	2	0.952	70	11122	7
523	35	female	Town 100,000 – 499,999	Podkarpackie	Employed	medium	No diabetes	No	1	1	1	1	2	0.982	85	11112	6
524	64	male	Town 100,000 – 499,999	Podkarpackie	Retired	low	Insulin	Yes	5	1	4	3	2	0.521	50	51432	15
525	68	female	Town 100,000 – 499,999	Silesia	Retired	medium	No diabetes	No	2	1	2	2	1	0.922	50	21221	8
526	25	male	Town 100,000 – 499,999	Podkarpackie	Employed	high	No diabetes	No	1	1	1	1	1	1	70	11111	5
527	63	female	Town up to 20,000	Lublin	Retired	medium	No diabetes	In the past	1	1	1	2	2	0.952	80	11122	7
528	45	male	Town ≥500,000	Mazovia	Unemployed	high	No diabetes	In the past	1	1	2	2	2	0.929	80	11222	8
529	26	female	Town ≥500,000	Mazovia	Other	high	No diabetes	No	1	1	1	1	1	1	70	11111	5
530	54	female	Town up to 20,000	Mazovia	Employed	medium	No diabetes	Yes	2	1	1	2	2	0.927	70	21122	8
531	64	female	Town up to 20,000	Lubuskie	Retired	low	No diabetes	Yes	4	3	4	4	3	0.44	50	43443	18
532	67	female	village	Opole	Retired	low	Drugs other than insulin	In the past	1	1	1	1	2	0.982	60	11112	6
533	48	male	Town 100,000 – 499,999	Lublin	Employed	medium	No diabetes	No	1	1	1	1	1	1	80	11111	5
534	22	female	Town 100,000 – 499,999	Lublin	Retired	medium	No diabetes	In the past	3	3	2	3	2	0.828	50	33232	13
535	22	female	village	Opole	Students	medium	No diabetes	No	1	1	1	1	1	1	100	11111	5
536	65	male	Town up to 20,000	Lubuskie	Retired	low	No diabetes	No	3	1	1	3	1	0.916	60	31131	9
537	56	female	Town 20,000-49,999	Lubuskie	Retired	medium	No diabetes	Yes	1	1	1	3	4	0.842	70	11134	10
538	76	male	Town up to 20,000	Opole	Retired	low	No diabetes	No	1	1	1	3	2	0.932	60	11132	8
539	64	male	Town up to 20,000	Lubuskie	Employed	low	No diabetes	In the past	2	2	1	3	1	0.894	70	22131	9
540	77	male	village	Opole	Retired	low	No diabetes	No	1	1	1	2	1	0.97	50	11121	6
541	46	male	village	Opole	Employed	low	No diabetes	Yes	1	1	1	1	1	1	80	11111	5
542	48	male	village	Podkarpackie	Employed	medium	No diabetes	Yes	1	1	1	1	1	1	95	11111	5
543	60	female	village	West-Pomerania	Retired	low	No diabetes	No	1	1	1	2	2	0.952	80	11122	7
544	79	female	Town up to 20,000	Lubuskie	Retired	medium	No diabetes	No	1	1	1	3	1	0.95	70	11131	7
545	24	male	village	Podkarpackie	Other	medium	No diabetes	No	1	1	1	1	2	0.982	85	11112	6
546	44	female	village	West-Pomerania	Employed	low	No diabetes	Yes	4	2	2	4	2	0.541	70	42242	14
547	44	male	Town 20,000-49,999	Podkarpackie	Other	low	Drugs other than insulin	Yes	2	2	2	2	1	0.891	60	22221	9
548	57	female	village	Kujawy-Pomerania	Retired	high	No diabetes	No	1	1	1	3	4	0.842	50	11134	10
549	39	female	Town ≥500,000	Małopolska	Employed	high	No diabetes	No	1	1	1	2	2	0.952	95	11122	7
550	77	female	Town 20,000-49,999	Podkarpackie	Domestic	medium	No diabetes	In the past	4	3	4	4	2	0.451	50	43442	17
551	62	female	village	Podkarpackie	Retired	medium	No diabetes	No	2	1	1	4	3	0.685	50	21143	11
552	79	female	Town ≥500,000	Małopolska	Employed	high	Drugs other than insulin	Yes	1	1	1	1	1	1	90	11111	5
553	20	male	Town 20,000-49,999	Podkarpackie	Employed	low	No diabetes	In the past	1	1	1	1	1	1	90	11111	5
554	42	female	village	Mazovia	Employed	medium	No diabetes	No	1	1	1	1	1	1	70	11111	5
555	49	male	Town up to 20,000	Wielkopolska	Employed	medium	No diabetes	No	1	1	1	1	2	0.982	65	11112	6
556	18	female	Town up to 20,000	Wielkopolska	Students	low	No diabetes	No	1	1	1	1	1	1	100	11111	5
557	37	female	Town 100,000 – 499,999	Silesia	Employed	medium	No diabetes	In the past	1	1	1	1	1	1	95	11111	5
558	56	female	village	Mazovia	Employed	low	No diabetes	No	2	2	2	3	2	0.853	40	22232	11
559	57	male	Town up to 20,000	Wielkopolska	Employed	medium	No diabetes	In the past	1	1	1	3	3	0.921	90	11133	9
560	77	female	Town up to 20,000	Kujawy-Pomerania	Retired	medium	Drugs other than insulin	No	3	1	1	3	2	0.898	70	31132	10
561	53	male	Town up to 20,000	Wielkopolska	Retired	low	No diabetes	Yes	3	2	2	2	2	0.864	50	32222	11
562	63	male	village	Mazovia	Retired	low	No diabetes	No	1	1	1	1	1	1	60	11111	5
563	27	female	village	Wielkopolska	Employed	low	No diabetes	No	1	1	1	1	1	1	95	11111	5
564	53	female	Town 20,000-49,999	Podkarpackie	Employed	high	No diabetes	In the past	1	1	1	2	1	0.97	70	11121	6
565	58	female	village	Wielkopolska	Employed	medium	No diabetes	No	1	1	2	2	1	0.947	90	11221	7
566	62	male	Town up to 20,000	Wielkopolska	Retired	high	No diabetes	No	1	1	1	2	1	0.97	75	11121	6
567	30	male	Town 20,000-49,999	Podkarpackie	Employed	low	No diabetes	No	1	1	1	2	1	0.97	90	11121	6
568	66	male	village	Lublin	Retired	low	No diabetes	No answer	4	2	4	4	3	0.456	65	42443	17
569	40	female	village	Wielkopolska	Employed	low	No diabetes	No	2	1	2	2	1	0.922	60	21221	8
570	19	female	village	West-Pomerania	Students	medium	No diabetes	No	1	1	1	1	1	1	90	11111	5
571	42	female	Town up to 20,000	Lublin	Employed	high	No diabetes	No	1	1	1	2	2	0.952	60	11122	7
572	24	female	village	West-Pomerania	Students	high	No diabetes	No	1	1	1	1	1	1	80	11111	5
573	37	male	Town 20,000-49,999	Silesia	Employed	medium	No diabetes	Yes	1	1	1	1	1	1	100	11111	5
574	54	female	village	Lublin	Retired	medium	No diabetes	In the past	3	1	1	4	2	0.687	50	31142	11
575	50	female	village	Lublin	Employed	low	No diabetes	No	1	1	1	1	2	0.982	75	11112	6
576	64	female	village	West-Pomerania	Retired	low	No diabetes	No	1	1	1	2	1	0.97	55	11121	6
577	56	male	Town up to 20,000	Lublin	Unemployed	medium	No diabetes	No	1	1	1	1	2	0.982	70	11112	6
578	71	female	Town 20,000-49,999	West-Pomerania	Retired	medium	No diabetes	Yes	3	2	2	2	3	0.853	50	32223	12
579	59	female	Town 50,000-99,999	LowerSilesia	Employed	medium	No diabetes	No	1	1	1	2	1	0.97	80	11121	6
580	79	female	village	Lublin	Retired	low	Drugs other than insulin	No	3	2	3	2	4	0.757	50	32324	14
581	21	male	Town 20,000-49,999	LowerSilesia	Students	low	No diabetes	Yes	2	1	2	1	2	0.934	45	21212	8
582	64	female	Town 100,000 – 499,999	Silesia	Retired	low	No diabetes	No	1	1	1	4	1	0.739	50	11141	8
583	71	female	Town up to 20,000	Lublin	Retired	medium	No diabetes	Yes	3	2	3	3	2	0.827	50	32332	13
584	18	female	Town 50,000-99,999	Silesia	Students	low	No diabetes	No	1	1	1	1	1	1	75	11111	5
585	62	male	Town up to 20,000	Lublin	Employed	low	No drug treatment	Yes	1	2	2	2	2	0.898	80	12222	9
586	55	female	Town 50,000-99,999	LowerSilesia	Employed	medium	No diabetes	In the past	1	1	1	1	1	1	90	11111	5
587	63	male	village	Lublin	Retired	low	No diabetes	In the past	1	1	1	1	1	1	50	11111	5
588	58	female	village	Lublin	Unemployed	medium	No diabetes	Yes	1	1	1	1	1	1	70	11111	5
589	65	male	Town 100,000 – 499,999	Silesia	Retired	medium	No diabetes	No	3	1	1	3	4	0.808	50	31134	12
590	60	female	Town 50,000-99,999	LowerSilesia	Employed	low	Drugs other than insulin	In the past	2	1	1	3	2	0.907	80	21132	9
591	53	female	Town 20,000-49,999	Podkarpackie	Other	low	No diabetes	No	2	2	2	2	2	0.873	70	22222	10
592	61	female	Town ≥500,000	Małopolska	Retired	high	No diabetes	No	3	3	3	4	3	0.589	45	33343	16
593	33	male	Town 20,000-49,999	Podkarpackie	Employed	low	No diabetes	Yes	1	1	1	1	1	1	90	11111	5
594	65	female	Town 20,000-49,999	Mazovia	Retired	medium	No diabetes	Yes	4	3	3	3	2	0.719	30	43332	15
595	31	female	village	Lublin	Employed	medium	No diabetes	Yes	1	1	1	1	1	1	100	11111	5
596	44	male	Town 50,000-99,999	LowerSilesia	Employed	medium	No diabetes	No	1	1	1	1	1	1	90	11111	5
597	38	female	Town 20,000-49,999	Lublin	Domestic	medium	No diabetes	In the past	1	1	1	1	1	1	90	11111	5
598	47	female	Town 50,000-99,999	LowerSilesia	Employed	low	No diabetes	No	1	1	1	1	1	1	90	11111	5
599	46	male	village	Lublin	Unemployed	medium	No diabetes	Yes	1	1	1	1	1	1	50	11111	5
600	68	female	Town 100,000 – 499,999	LowerSilesia	Retired	medium	No diabetes	No	3	1	2	3	2	0.875	20	31232	11
601	63	female	Town ≥500,000	Łódź	Retired	low	Insulin	Yes	1	1	2	2	1	0.947	70	11221	7
602	31	male	village	Lublin	Employed	medium	No diabetes	In the past	1	1	1	1	1	1	95	11111	5
603	34	male	village	Kujawy-Pomerania	Employed	high	No diabetes	No answer	1	1	1	2	3	0.941	80	11123	8
604	48	female	village	Lublin	Domestic	medium	No diabetes	No	1	1	1	1	1	1	50	11111	5
605	79	female	village	Lublin	Retired	low	No diabetes	No	1	1	2	3	2	0.909	20	11232	9
606	37	female	village	Podkarpackie	Employed	high	No diabetes	Yes	1	1	1	2	3	0.941	90	11123	8
607	56	male	village	LowerSilesia	Employed	high	No diabetes	In the past	1	1	1	1	1	1	85	11111	5
608	50	male	village	Lublin	Retired	medium	No diabetes	No	1	1	1	1	1	1	50	11111	5
609	70	male	village	Podkarpackie	Retired	low	No diabetes	In the past	1	1	1	2	2	0.952	45	11122	7
610	54	female	village	Lublin	Employed	medium	No diabetes	No	1	1	1	1	1	1	80	11111	5
611	79	female	Town 50,000-99,999	Podkarpackie	Retired	medium	Drugs other than insulin	In the past	2	1	1	2	1	0.945	80	21121	7
612	38	male	village	Lublin	Employed	medium	No diabetes	No	1	1	1	1	1	1	80	11111	5
613	42	female	village	LowerSilesia	Employed	medium	No drug treatment	Yes	1	1	1	1	1	1	60	11111	5
614	42	female	Town ≥500,000	Mazovia	Domestic	medium	No diabetes	No	1	1	1	1	1	1	100	11111	5
615	51	male	Town 20,000-49,999	Lublin	Unemployed	medium	No diabetes	No	1	1	1	1	1	1	80	11111	5
616	61	male	village	Łódź	Employed	low	No diabetes	No	3	2	4	4	3	0.548	40	32443	16
617	32	male	village	Lublin	Unemployed	low	No diabetes	Yes	1	1	1	1	1	1	95	11111	5
618	62	female	Town 100,000 – 499,999	Silesia	Retired	medium	No diabetes	No	1	1	1	2	2	0.952	70	11122	7
619	21	male	village	Wielkopolska	Unemployed	low	No diabetes	Yes	1	1	1	1	1	1	95	11111	5
620	73	female	village	Wielkopolska	Retired	low	Combination treatment	No	1	1	1	1	2	0.982	50	11112	6
621	21	female	village	Lublin	Students	medium	No diabetes	No	1	1	1	1	1	1	100	11111	5
622	43	male	village	Wielkopolska	Employed	low	No diabetes	No	1	1	1	1	1	1	90	11111	5
623	36	male	Town 20,000-49,999	Podkarpackie	Employed	high	No diabetes	No	1	1	1	1	1	1	95	11111	5
624	62	male	Town 100,000 – 499,999	Silesia	Employed	low	No diabetes	No	1	1	1	1	1	1	50	11111	5
625	45	female	Town 100,000 – 499,999	Silesia	Employed	high	No diabetes	No	1	1	1	2	1	0.97	85	11121	6
626	42	female	village	Wielkopolska	Employed	medium	No diabetes	No	1	1	1	1	1	1	95	11111	5
627	43	male	Town 100,000 – 499,999	Silesia	Unemployed	low	No diabetes	Yes	1	1	1	1	1	1	80	11111	5
628	79	female	village	Wielkopolska	Retired	medium	No diabetes	No	4	1	3	3	1	0.784	70	41331	12
629	25	female	Town 20,000-49,999	Mazovia	Employed	high	No diabetes	No	1	1	1	1	1	1	95	11111	5
630	62	female	Town 100,000 – 499,999	Silesia	Retired	low	No diabetes	Yes	3	1	1	3	1	0.916	35	31131	9
631	61	female	Town 20,000-49,999	Mazovia	Retired	medium	No diabetes	In the past	3	1	1	2	2	0.918	30	31122	9
632	27	male	Town 100,000 – 499,999	Silesia	Employed	medium	No diabetes	In the past	1	1	1	2	3	0.941	90	11123	8
633	25	female	Town 20,000-49,999	Mazovia	Employed	high	No diabetes	No	1	1	1	1	1	1	99	11111	5
634	61	female	village	Podkarpackie	Retired	low	No diabetes	No	1	1	1	2	1	0.97	50	11121	6
635	64	male	Town 20,000-49,999	Mazovia	Employed	low	No diabetes	Yes	4	3	3	4	3	0.497	70	43343	17
636	28	male	Town 20,000-49,999	Mazovia	Employed	medium	No diabetes	No	1	1	1	3	3	0.921	84	11133	9
637	48	female	Town 20,000-49,999	Mazovia	Domestic	low	No diabetes	No	1	1	1	2	1	0.97	75	11121	6
638	50	female	Town 50,000-99,999	Podkarpackie	Other	medium	No diabetes	No	1	1	1	2	1	0.97	90	11121	6
639	72	female	village	Podkarpackie	Retired	low	No diabetes	No	2	1	1	2	2	0.927	50	21122	8
640	67	female	Town up to 20,000	Podkarpackie	Retired	low	No diabetes	No	1	1	1	1	2	0.982	90	11112	6
641	38	female	village	Silesia	Employed	medium	No diabetes	Yes	1	1	1	3	3	0.921	80	11133	9
642	56	male	Town up to 20,000	Podkarpackie	Employed	low	No diabetes	In the past	1	1	1	1	1	1	90	11111	5
643	67	female	village	Silesia	Domestic	low	No diabetes	Yes	2	1	1	2	3	0.916	50	21123	9
644	68	female	Town up to 20,000	Podkarpackie	Retired	low	No diabetes	No	2	1	2	3	2	0.884	80	21232	10
645	45	male	village	Mazovia	Employed	medium	No diabetes	Yes	1	1	1	3	2	0.932	85	11132	8
646	52	male	village	Silesia	Employed	low	No diabetes	In the past	1	1	1	1	1	1	85	11111	5
647	33	female	village	Silesia	Domestic	low	No diabetes	No	1	1	1	1	1	1	100	11111	5
648	40	female	village	Silesia	Employed	medium	No diabetes	In the past	1	1	1	1	1	1	100	11111	5
649	52	male	village	Mazovia	Employed	low	No diabetes	No	1	1	1	2	1	0.97	60	11121	6
650	24	female	village	Mazovia	Employed	medium	No diabetes	No	1	1	1	2	2	0.952	70	11122	7
651	32	male	Town 20,000-49,999	Pomerania	Employed	high	No diabetes	No	1	1	1	1	1	1	99	11111	5
652	36	male	village	Mazovia	Employed	medium	No diabetes	No	1	1	1	2	1	0.97	90	11121	6
653	18	male	Town up to 20,000	Pomerania	Students	medium	No diabetes	No	1	1	1	1	1	1	90	11111	5
654	39	female	village	Mazovia	Employed	medium	No diabetes	No	1	1	1	1	1	1	100	11111	5
655	68	female	village	Mazovia	Retired	low	Insulin	No	1	1	1	1	2	0.982	60	11112	6
656	84	female	Town up to 20,000	Pomerania	Retired	low	Drugs other than insulin	No	5	5	3	4	5	-0.111	0	55345	22
657	46	female	Town 100,000 – 499,999	Kujawy-Pomerania	Employed	medium	No diabetes	In the past	1	1	1	1	1	1	95	11111	5
658	57	male	Town up to 20,000	Pomerania	Retired	medium	No diabetes	Yes	3	3	3	4	3	0.589	20	33343	16
659	22	male	village	Lublin	Employed	medium	No diabetes	In the past	1	1	1	1	1	1	90	11111	5
660	65	female	village	Lublin	Retired	medium	No diabetes	No	3	1	3	3	3	0.847	50	31333	13
661	77	female	Town 100,000 – 499,999	Kujawy-Pomerania	Retired	low	No diabetes	No	2	2	2	2	1	0.891	70	22221	9
662	75	female	Town 100,000 – 499,999	Silesia	Retired	high	No drug treatment	No	1	1	1	2	2	0.952	50	11122	7
663	71	male	village	Lublin	Retired	medium	No diabetes	In the past	1	1	1	2	2	0.952	70	11122	7
664	40	male	village	Lublin	Employed	low	No diabetes	Yes	1	1	1	1	1	1	80	11111	5
665	59	female	Town up to 20,000	Opole	Employed	medium	No diabetes	Yes	1	1	1	1	1	1	85	11111	5
666	53	male	Town up to 20,000	Opole	Employed	low	No diabetes	Yes	1	1	1	1	1	1	100	11111	5
667	76	female	Town 100,000 – 499,999	Silesia	Retired	high	No diabetes	No	2	1	2	3	3	0.873	60	21233	11
668	29	male	Town 100,000 – 499,999	Silesia	Employed	low	No diabetes	No	1	1	1	1	1	1	90	11111	5
669	76	male	Town up to 20,000	Mazovia	Retired	low	Drugs other than insulin	In the past	4	1	2	3	2	0.783	50	41232	12
670	51	male	Town 100,000 – 499,999	Silesia	Employed	medium	No diabetes	Yes	1	1	1	1	1	1	90	11111	5
671	63	male	Town 100,000 – 499,999	Silesia	Retired	low	No diabetes	Yes	1	1	1	3	1	0.95	50	11131	7
672	39	female	Town up to 20,000	Małopolska	Employed	high	No diabetes	No	1	1	1	2	2	0.952	80	11122	7
673	40	male	Town up to 20,000	Wielkopolska	Employed	low	No diabetes	Yes	1	1	1	1	1	1	95	11111	5
674	55	male	Town up to 20,000	Małopolska	Employed	medium	Drugs other than insulin	Yes	1	1	1	2	1	0.97	100	11121	6
675	55	male	Town 50,000-99,999	Wielkopolska	Employed	medium	No diabetes	In the past	1	1	1	1	1	1	80	11111	5
676	67	male	Town 50,000-99,999	Silesia	Retired	low	No diabetes	Yes	2	1	1	3	2	0.907	70	21132	9
677	58	male	Town 50,000-99,999	Silesia	Employed	low	No diabetes	Yes	1	1	1	2	1	0.97	70	11121	6
678	77	female	Town up to 20,000	Małopolska	Retired	low	No diabetes	No	4	1	3	4	1	0.573	50	41341	13
679	43	female	village	Silesia	Unemployed	low	No diabetes	Yes	1	1	1	2	2	0.952	70	11122	7
680	73	female	Town up to 20,000	Małopolska	Retired	low	Insulin	No	5	2	4	4	1	0.297	15	52441	16
681	82	male	Town 50,000-99,999	Wielkopolska	Retired	high	Combination treatment	In the past	4	1	3	4	3	0.544	55	41343	15
682	30	male	village	Wielkopolska	Employed	high	No diabetes	No	1	1	1	1	1	1	100	11111	5
683	22	male	Town 50,000-99,999	Wielkopolska	Students	low	No diabetes	Yes	1	1	1	1	1	1	100	11111	5
684	30	female	village	Silesia	Employed	high	No diabetes	No	1	1	1	2	2	0.952	70	11122	7
685	44	female	Town 50,000-99,999	Silesia	Employed	high	No diabetes	No	1	1	1	1	1	1	100	11111	5
686	65	male	village	Pomerania	Employed	medium	No diabetes	Yes	1	1	1	1	1	1	100	11111	5
687	20	female	village	Silesia	Students	medium	No diabetes	No	1	1	1	1	1	1	95	11111	5
688	59	male	Town 100,000 – 499,999	Lublin	Unemployed	low	No diabetes	Yes	1	1	1	2	2	0.952	50	11122	7
689	54	female	Town 100,000 – 499,999	Świętokrzyskie	Employed	high	No diabetes	In the past	1	1	1	1	2	0.982	80	11112	6
690	67	male	Town 100,000 – 499,999	Lublin	Retired	medium	Drugs other than insulin	In the past	1	1	1	4	2	0.721	60	11142	9
691	40	male	village	Silesia	Employed	low	No diabetes	No	1	1	1	2	1	0.97	60	11121	6
692	81	female	Town 100,000 – 499,999	Świętokrzyskie	Retired	medium	No diabetes	No	2	1	1	5	1	0.4	40	21151	10
693	23	male	village	Silesia	Employed	medium	No diabetes	No	1	1	1	1	1	1	90	11111	5
694	52	male	village	Świętokrzyskie	Employed	low	No diabetes	In the past	4	2	3	3	1	0.753	50	42331	13
695	28	male	Town 50,000-99,999	Lublin	Employed	medium	No diabetes	No	1	1	1	1	1	1	95	11111	5
696	33	female	village	Świętokrzyskie	Employed	high	No diabetes	No	1	1	1	1	1	1	95	11111	5
697	79	male	Town up to 20,000	Opole	Retired	low	No drug treatment	In the past	1	1	1	2	2	0.952	50	11122	7
698	31	male	village	Świętokrzyskie	Employed	high	No diabetes	No	1	1	1	1	1	1	87	11111	5
699	68	female	Town up to 20,000	Opole	Retired	low	No diabetes	No	2	1	1	2	1	0.945	50	21121	7
700	64	female	Town 20,000-49,999	Silesia	Retired	medium	No diabetes	In the past	1	1	1	1	1	1	90	11111	5
701	65	male	village	Lublin	Retired	medium	No diabetes	Yes	4	1	2	3	2	0.783	45	41232	12
702	53	female	Town 50,000-99,999	Lublin	Unemployed	low	No diabetes	Yes	1	1	1	2	1	0.97	70	11121	6
703	34	male	Town 20,000-49,999	Mazovia	Employed	medium	No diabetes	In the past	1	1	1	1	1	1	100	11111	5
704	46	female	village	Silesia	Employed	low	No diabetes	No	1	1	1	2	3	0.941	70	11123	8
705	59	female	village	Lublin	Employed	low	No diabetes	Yes	1	1	1	3	1	0.95	60	11131	7
706	71	female	village	Silesia	Retired	low	Insulin	No	4	5	4	5	4	-0.17	30	45454	22
707	36	male	village	Silesia	Employed	low	No diabetes	No	1	1	1	2	2	0.952	95	11122	7
708	45	male	village	Silesia	Unemployed	high	No diabetes	No	2	1	2	3	2	0.884	70	21232	10
709	48	female	village	Lublin	Employed	low	No diabetes	Yes	1	1	1	2	2	0.952	80	11122	7
710	63	male	village	Opole	Employed	low	No diabetes	In the past	1	1	1	2	1	0.97	50	11121	6
711	68	male	Town 50,000-99,999	Lublin	Retired	medium	No diabetes	In the past	1	1	1	3	1	0.95	60	11131	7
712	27	male	village	Lublin	Employed	medium	No diabetes	In the past	1	1	1	1	1	1	85	11111	5
713	32	female	village	Opole	Employed	high	No diabetes	No	1	1	1	1	1	1	70	11111	5
714	57	female	Town 50,000-99,999	Lublin	Retired	low	No diabetes	No	3	1	1	3	2	0.898	50	31132	10
715	67	female	Town 100,000 – 499,999	Silesia	Retired	low	No diabetes	No	2	1	2	2	2	0.904	90	21222	9
716	48	male	Town 100,000 – 499,999	Silesia	Employed	high	No diabetes	No	1	1	1	1	1	1	80	11111	5
717	45	female	Town ≥500,000	Łódź	Employed	low	No diabetes	No	1	1	1	2	1	0.97	80	11121	6
718	61	female	Town 50,000-99,999	LowerSilesia	Retired	medium	No diabetes	No	1	1	1	3	1	0.95	80	11131	7
719	33	female	Town up to 20,000	West-Pomerania	Employed	medium	No diabetes	Yes	1	1	1	1	1	1	100	11111	5
720	68	female	village	LowerSilesia	Retired	low	No diabetes	No	4	2	4	4	4	0.377	30	42444	18
721	56	male	Town up to 20,000	LowerSilesia	Employed	low	No diabetes	Yes	1	1	1	1	1	1	75	11111	5
722	59	female	Town up to 20,000	West-Pomerania	Employed	medium	No diabetes	In the past	1	1	1	1	1	1	80	11111	5
723	65	male	Town up to 20,000	West-Pomerania	Employed	low	No diabetes	No	3	3	3	3	3	0.8	50	33333	15
724	27	female	village	Świętokrzyskie	Domestic	medium	No diabetes	No	1	1	2	2	2	0.929	60	11222	8
725	59	male	village	Świętokrzyskie	Retired	low	No diabetes	In the past	1	1	2	3	2	0.909	50	11232	9
726	49	male	village	Świętokrzyskie	Employed	low	No diabetes	Yes	1	1	1	1	2	0.982	70	11112	6
727	62	female	village	Świętokrzyskie	Retired	low	No diabetes	No	1	1	1	1	2	0.982	70	11112	6
728	46	female	Town 100,000 – 499,999	Kujawy-Pomerania	Employed	medium	No diabetes	No	1	1	1	2	1	0.97	80	11121	6
729	68	female	village	Świętokrzyskie	Retired	low	No diabetes	No	2	1	1	3	2	0.907	95	21132	9
730	72	male	village	Świętokrzyskie	Retired	low	No diabetes	In the past	2	2	3	2	2	0.856	50	22322	11
731	37	male	Town up to 20,000	Kujawy-Pomerania	Unemployed	low	No diabetes	No	1	1	1	1	1	1	100	11111	5
732	68	male	Town up to 20,000	Kujawy-Pomerania	Retired	high	No drug treatment	No	1	1	1	2	2	0.952	50	11122	7
733	44	female	Town up to 20,000	Kujawy-Pomerania	Employed	medium	No diabetes	Yes	1	1	1	2	2	0.952	90	11122	7
734	63	female	Town up to 20,000	Kujawy-Pomerania	Retired	low	No diabetes	No	1	1	1	2	1	0.97	80	11121	6
735	32	male	village	Podkarpackie	Employed	high	No diabetes	No	1	1	1	2	1	0.97	90	11121	6
736	57	female	Town 20,000-49,999	Łódź	Retired	medium	No diabetes	No	1	1	1	1	1	1	90	11111	5
737	66	female	village	Podkarpackie	Retired	low	No diabetes	Yes	3	1	1	4	1	0.705	50	31141	10
738	41	female	Town 20,000-49,999	Warmia-Masuria	Employed	low	No diabetes	No	1	1	1	1	1	1	90	11111	5
739	63	male	Town 20,000-49,999	Łódź	Retired	low	No diabetes	In the past	1	1	1	1	1	1	70	11111	5
740	19	male	village	Lublin	Unemployed	low	No diabetes	In the past	3	1	2	2	1	0.913	30	31221	9
741	69	female	Town 20,000-49,999	Łódź	Retired	low	No diabetes	No	1	1	1	2	2	0.952	50	11122	7
742	57	female	village	Lublin	Retired	medium	No diabetes	No	2	1	1	2	1	0.945	80	21121	7
743	75	male	Town 100,000 – 499,999	Podlasie	Retired	medium	No diabetes	In the past	2	1	1	1	1	0.975	80	21111	6
744	83	male	village	Lublin	Retired	low	No diabetes	In the past	4	1	5	3	2	0.601	50	41532	15
745	52	female	Town 20,000-49,999	Lublin	Employed	medium	No diabetes	Yes	4	2	2	4	3	0.53	60	42243	15
746	60	female	village	Lublin	Employed	low	No diabetes	No	2	1	1	3	2	0.907	70	21132	9
747	74	male	village	Podkarpackie	Retired	low	No diabetes	In the past	4	3	3	4	3	0.497	30	43343	17
748	33	male	Town 20,000-49,999	Lublin	Employed	medium	No diabetes	Yes	1	1	1	1	1	1	90	11111	5
749	40	male	village	Lublin	Employed	low	No diabetes	No	1	1	1	1	2	0.982	90	11112	6
750	60	male	village	Podkarpackie	Employed	low	No diabetes	No	2	1	1	3	2	0.907	60	21132	9
751	50	female	Town 20,000-49,999	Lublin	Employed	medium	No diabetes	Yes	1	1	1	2	2	0.952	75	11122	7
752	62	female	village	Lublin	Retired	medium	No diabetes	In the past	2	2	2	2	1	0.891	70	22221	9
753	68	male	village	Podkarpackie	Retired	medium	No diabetes	In the past	2	1	1	3	1	0.925	80	21131	8
754	22	female	village	Lublin	Students	medium	No diabetes	No	1	1	1	1	1	1	80	11111	5
755	53	female	village	Lublin	Employed	low	No diabetes	No	4	3	3	3	4	0.629	70	43334	17
756	63	male	village	Lublin	Retired	low	No drug treatment	No	1	1	1	3	2	0.932	85	11132	8
757	80	male	Town 20,000-49,999	Wielkopolska	Retired	low	No diabetes	In the past	4	2	2	3	1	0.77	50	42231	12
758	54	female	village	Lublin	Employed	low	No diabetes	Yes	3	3	4	4	3	0.532	60	33443	17
759	79	male	Town 20,000-49,999	Wielkopolska	Retired	medium	No diabetes	No	3	1	3	4	2	0.647	50	31342	13
760	24	female	village	Silesia	Unemployed	medium	No diabetes	Yes	1	1	1	1	1	1	90	11111	5
761	56	female	Town 20,000-49,999	Wielkopolska	Retired	medium	No diabetes	Yes	1	1	2	3	2	0.909	75	11232	9
762	83	female	village	Lublin	Retired	low	Drugs other than insulin	No	4	4	4	4	2	0.387	40	44442	18
763	36	male	village	Silesia	Employed	low	No diabetes	Yes	1	1	1	1	1	1	100	11111	5
764	63	female	village	Małopolska	Retired	high	No diabetes	No	1	1	1	2	2	0.952	70	11122	7
765	66	male	village	LowerSilesia	Retired	low	No diabetes	In the past	2	1	2	2	2	0.904	80	21222	9
766	31	male	village	LowerSilesia	Employed	medium	No diabetes	Yes	1	1	1	2	1	0.97	90	11121	6
767	63	female	Town 100,000 – 499,999	Silesia	Retired	medium	No diabetes	In the past	1	1	1	3	1	0.95	95	11131	7
768	29	female	Town 100,000 – 499,999	Silesia	Employed	high	No diabetes	In the past	1	1	1	2	2	0.952	70	11122	7
769	64	female	Town 50,000-99,999	Wielkopolska	Retired	low	Drugs other than insulin	No	4	4	4	4	2	0.387	10	44442	18
770	41	female	village	LowerSilesia	Unemployed	medium	No diabetes	No	1	1	1	2	1	0.97	90	11121	6
771	78	male	Town 50,000-99,999	Wielkopolska	Retired	low	No diabetes	No	1	1	1	1	1	1	90	11111	5
772	67	male	Town 50,000-99,999	Wielkopolska	Retired	low	Insulin	In the past	1	1	1	3	1	0.95	60	11131	7
773	43	male	Town 20,000-49,999	Łódź	Employed	low	No diabetes	No	1	1	2	2	1	0.947	85	11221	7
774	64	male	village	Silesia	Employed	medium	No diabetes	In the past	3	1	1	2	2	0.918	68	31122	9
775	64	male	village	LowerSilesia	Retired	low	No diabetes	No	1	1	1	1	1	1	90	11111	5
776	32	female	village	Silesia	Employed	medium	No diabetes	No	1	1	1	1	1	1	80	11111	5
777	31	male	village	Pomerania	Unemployed	low	No diabetes	Yes	2	1	1	2	1	0.945	95	21121	7
778	54	female	village	Pomerania	Domestic	low	No diabetes	No	1	1	1	1	1	1	90	11111	5
779	42	male	village	Mazovia	Employed	medium	No diabetes	No	1	1	1	1	1	1	95	11111	5
780	74	female	Town 20,000-49,999	Łódź	Retired	low	No diabetes	No	1	1	1	4	1	0.739	50	11141	8
781	24	female	village	Silesia	Employed	medium	No diabetes	No	1	1	1	1	1	1	95	11111	5
782	33	female	Town 20,000-49,999	Łódź	Employed	medium	No diabetes	No	1	1	1	1	1	1	100	11111	5
783	54	male	Town ≥500,000	Łódź	Employed	medium	No diabetes	No	1	1	1	2	2	0.952	90	11122	7
784	85	female	Town 100,000 – 499,999	Silesia	Retired	medium	No diabetes	No	1	1	1	1	1	1	100	11111	5
785	21	male	village	Mazovia	Students	medium	No diabetes	No	1	1	1	1	1	1	90	11111	5
786	28	male	Town ≥500,000	LowerSilesia	Employed	high	No diabetes	No	1	1	1	1	1	1	90	11111	5
787	42	male	village	Silesia	Employed	low	No diabetes	Yes	1	1	1	1	2	0.982	70	11112	6
788	57	male	village	Mazovia	Employed	low	No diabetes	Yes	2	1	1	3	1	0.925	80	21131	8
789	29	female	village	Podkarpackie	Domestic	low	No diabetes	Yes	1	1	1	2	1	0.97	80	11121	6
790	61	female	Town up to 20,000	Lublin	Retired	medium	No diabetes	No	1	1	1	2	2	0.952	80	11122	7
791	44	female	village	Podkarpackie	Unemployed	high	No diabetes	Yes	1	1	1	2	3	0.941	70	11123	8
792	19	female	village	Podkarpackie	Students	medium	No diabetes	No	1	1	1	1	1	1	95	11111	5
793	27	female	village	LowerSilesia	Employed	medium	No diabetes	Yes	1	1	1	1	1	1	100	11111	5
794	55	male	Town 50,000-99,999	Wielkopolska	Employed	low	No diabetes	No	3	3	3	3	3	0.8	25	33333	15
795	20	female	village	LowerSilesia	Students	low	No diabetes	Yes	1	1	1	1	3	0.971	75	11113	7
796	58	male	village	Podkarpackie	Employed	low	No diabetes	In the past	1	1	1	3	2	0.932	80	11132	8
797	70	female	Town 50,000-99,999	Wielkopolska	Retired	low	Combination treatment	In the past	2	1	2	2	2	0.904	50	21222	9
798	35	female	Town up to 20,000	Podkarpackie	Employed	medium	No diabetes	In the past	1	1	1	1	1	1	90	11111	5
799	39	female	Town up to 20,000	Podkarpackie	Employed	high	No diabetes	No	1	1	1	1	2	0.982	90	11112	6
800	62	male	Town 50,000-99,999	Wielkopolska	Employed	low	No diabetes	In the past	1	1	1	1	1	1	80	11111	5
801	66	female	village	Wielkopolska	Retired	low	No diabetes	No	2	1	2	2	1	0.922	50	21221	8
802	32	male	Town 50,000-99,999	Wielkopolska	Employed	medium	No diabetes	Yes	1	1	1	1	1	1	100	11111	5
803	35	female	village	Wielkopolska	Domestic	low	No diabetes	No	1	1	1	1	1	1	80	11111	5
804	18	male	village	Wielkopolska	Students	low	No diabetes	Yes	1	1	1	1	1	1	100	11111	5
805	29	male	village	Wielkopolska	Employed	low	No diabetes	No	1	1	1	1	1	1	85	11111	5
806	30	female	village	Wielkopolska	Employed	high	No diabetes	No	1	1	1	1	1	1	85	11111	5
807	77	female	Town 100,000 – 499,999	Podlasie	Retired	low	No diabetes	No	1	1	1	3	1	0.95	70	11131	7
808	31	female	village	Małopolska	Other	low	No diabetes	No	1	1	1	2	1	0.97	50	11121	6
809	53	female	village	Wielkopolska	Domestic	low	No diabetes	Yes	1	1	1	1	1	1	80	11111	5
810	60	female	Town 100,000 – 499,999	Lublin	Retired	low	Drugs other than insulin	Yes	3	3	3	3	3	0.8	25	33333	15
811	27	male	Town 100,000 – 499,999	Lublin	Unemployed	high	No diabetes	No	1	1	1	1	1	1	90	11111	5
812	43	female	village	Wielkopolska	Domestic	low	No diabetes	No	1	1	1	1	1	1	80	11111	5
813	34	female	village	Mazovia	Unemployed	low	No diabetes	Yes	1	1	1	2	3	0.941	60	11123	8
814	19	male	village	Małopolska	Students	low	No diabetes	No	1	1	1	1	1	1	90	11111	5
815	23	female	village	Małopolska	Domestic	low	No diabetes	No	1	1	1	1	1	1	50	11111	5
816	52	male	Town 100,000 – 499,999	Lublin	Employed	low	No diabetes	Yes	1	1	1	3	3	0.921	60	11133	9
817	33	male	village	Małopolska	Employed	low	No diabetes	In the past	1	1	1	1	1	1	95	11111	5
818	55	male	village	Kujawy-Pomerania	Employed	high	Drugs other than insulin	In the past	2	1	1	2	2	0.927	70	21122	8
819	24	female	village	Kujawy-Pomerania	Students	high	No diabetes	No	1	1	1	2	2	0.952	80	11122	7
820	47	female	village	Mazovia	Domestic	medium	No diabetes	No	1	1	1	2	1	0.97	80	11121	6
821	29	female	Town up to 20,000	Mazovia	Employed	low	No diabetes	In the past	1	1	1	3	1	0.95	40	11131	7
822	53	female	Town up to 20,000	Mazovia	Unemployed	low	No diabetes	No	3	1	1	3	1	0.916	60	31131	9
823	55	female	village	Mazovia	Employed	medium	No diabetes	Yes	1	1	1	3	3	0.921	60	11133	9
824	72	female	village	Wielkopolska	Retired	low	No diabetes	No	1	1	1	4	4	0.631	40	11144	11
825	27	male	village	Małopolska	Unemployed	low	No diabetes	Yes	1	1	1	1	2	0.982	90	11112	6
826	40	female	village	Wielkopolska	Employed	high	No diabetes	No	1	3	3	3	2	0.845	50	13332	12
827	54	female	Town 100,000 – 499,999	LowerSilesia	Employed	low	No diabetes	Yes	1	1	1	1	1	1	80	11111	5
828	69	female	village	Małopolska	Retired	low	No diabetes	No	1	1	1	2	2	0.952	75	11122	7
829	18	male	Town 100,000 – 499,999	LowerSilesia	Students	low	No diabetes	Yes	1	1	1	2	1	0.97	75	11121	6
830	62	male	village	Małopolska	Employed	medium	No diabetes	No	1	1	1	2	1	0.97	80	11121	6
831	59	female	Town 100,000 – 499,999	LowerSilesia	Unemployed	low	No diabetes	No	1	1	1	1	1	1	50	11111	5
832	62	male	Town 100,000 – 499,999	LowerSilesia	Unemployed	low	No diabetes	Yes	1	1	2	4	1	0.716	70	11241	9
833	64	female	Town up to 20,000	Małopolska	Employed	medium	No diabetes	Yes	1	1	1	2	1	0.97	60	11121	6
834	78	female	Town up to 20,000	Podkarpackie	Retired	low	No diabetes	No	4	4	4	4	3	0.376	40	44443	19
835	69	female	Town up to 20,000	Podkarpackie	Domestic	low	Drugs other than insulin	No	4	1	2	4	2	0.572	50	41242	13
836	55	male	Town up to 20,000	Podkarpackie	Employed	low	No diabetes	No	1	1	1	1	1	1	80	11111	5
837	67	male	Town up to 20,000	Podkarpackie	Retired	low	No diabetes	In the past	3	2	3	3	2	0.827	50	32332	13
838	36	female	Town up to 20,000	Podkarpackie	Unemployed	low	No diabetes	Yes	1	1	1	1	1	1	80	11111	5
839	33	male	Town up to 20,000	Podkarpackie	Employed	medium	No diabetes	No	1	1	1	1	1	1	100	11111	5
840	56	male	Town up to 20,000	Podkarpackie	Employed	low	No diabetes	In the past	1	1	1	1	1	1	100	11111	5
841	48	female	Town 50,000-99,999	Łódź	Unemployed	low	No diabetes	Yes	1	1	1	3	2	0.932	55	11132	8
842	23	female	village	Świętokrzyskie	Unemployed	medium	No diabetes	No	1	1	1	1	1	1	90	11111	5
843	32	male	village	Podkarpackie	Employed	medium	No diabetes	Yes	1	1	1	1	1	1	85	11111	5
844	46	male	village	Mazovia	Employed	medium	No diabetes	Yes	1	1	2	2	1	0.947	50	11221	7
845	68	male	Town 100,000 – 499,999	Świętokrzyskie	Retired	low	No diabetes	In the past	5	5	5	3	4	0.059	20	55534	22
846	18	female	village	Świętokrzyskie	Students	low	No diabetes	No	1	1	1	1	1	1	90	11111	5
847	25	male	village	Mazovia	Employed	medium	No diabetes	No	1	1	1	1	1	1	100	11111	5
848	63	male	village	Podkarpackie	Retired	low	No diabetes	No	2	1	2	2	1	0.922	90	21221	8
849	47	male	village	Świętokrzyskie	Employed	low	No diabetes	Yes	1	1	1	1	1	1	90	11111	5
850	65	female	village	Warmia-Masuria	Retired	medium	No diabetes	No	4	2	4	4	1	0.485	30	42441	15
851	35	female	Town 100,000 – 499,999	Silesia	Unemployed	low	No diabetes	Yes	1	1	1	1	1	1	80	11111	5
852	47	male	Town 20,000-49,999	Silesia	Employed	low	No diabetes	No	3	1	1	1	1	0.966	75	31111	7
853	51	female	village	Warmia-Masuria	Employed	medium	No diabetes	Yes	1	1	1	2	1	0.97	75	11121	6
854	76	female	Town 100,000 – 499,999	Mazovia	Retired	high	No diabetes	In the past	4	1	1	2	2	0.826	50	41122	10
855	84	female	Town 100,000 – 499,999	Mazovia	Retired	medium	No diabetes	No	4	1	2	3	1	0.801	50	41231	11
856	61	female	village	Podlasie	Retired	low	No diabetes	No	1	1	1	2	3	0.941	80	11123	8
857	67	male	village	Podlasie	Retired	low	No diabetes	No	1	1	1	2	3	0.941	50	11123	8
858	70	female	village	Podlasie	Retired	low	Drugs other than insulin	No	4	4	5	5	4	-0.125	5	44554	22
859	60	female	village	Podlasie	Retired	low	No diabetes	No	1	1	1	3	1	0.95	50	11131	7
860	31	male	village	Podlasie	Employed	low	No diabetes	No	1	1	1	1	1	1	80	11111	5
861	74	female	Town 50,000-99,999	Pomerania	Retired	low	Drugs other than insulin	Yes	5	5	5	5	4	-0.466	0	55554	24
862	32	male	Town up to 20,000	Kujawy-Pomerania	Employed	medium	No diabetes	No answer	1	1	1	1	2	0.982	80	11112	6
863	53	female	Town 50,000-99,999	Pomerania	Employed	high	No diabetes	No	1	1	1	1	1	1	90	11111	5
864	51	female	village	Lublin	Employed	high	No diabetes	Yes	1	1	1	3	3	0.921	90	11133	9
865	81	male	Town ≥500,000	Wielkopolska	Retired	low	No diabetes	Yes	1	1	1	2	2	0.952	100	11122	7
866	81	male	village	Lublin	Retired	low	No diabetes	Yes	4	4	4	3	3	0.587	8	44433	18
867	29	female	village	Wielkopolska	Employed	high	No diabetes	No	1	1	1	1	1	1	100	11111	5
868	38	male	Town up to 20,000	Kujawy-Pomerania	Employed	medium	No diabetes	No	1	1	1	1	1	1	80	11111	5
869	64	male	village	Lublin	Retired	low	Drugs other than insulin	In the past	1	1	1	3	1	0.95	80	11131	7
870	52	male	Town 100,000 – 499,999	Kujawy-Pomerania	Employed	medium	No diabetes	In the past	1	1	1	1	1	1	99	11111	5
871	63	female	Town 50,000-99,999	Wielkopolska	Retired	low	No diabetes	No	3	1	2	3	2	0.875	50	31232	11
872	18	female	village	Wielkopolska	Students	low	No diabetes	No	1	1	1	1	1	1	90	11111	5
873	33	female	village	Lublin	Employed	high	No diabetes	No	1	1	1	2	2	0.952	50	11122	7
874	38	female	village	Lublin	Employed	medium	No diabetes	Yes	1	1	1	3	3	0.921	50	11133	9
875	53	male	village	Wielkopolska	Employed	low	No diabetes	Yes	1	1	1	1	1	1	95	11111	5
876	40	female	Town up to 20,000	Kujawy-Pomerania	Employed	medium	No diabetes	No	1	1	1	2	1	0.97	70	11121	6
877	43	male	Town 50,000-99,999	Łódź	Employed	medium	No diabetes	Yes	1	1	1	1	1	1	90	11111	5
878	69	female	Town up to 20,000	Kujawy-Pomerania	Retired	medium	Drugs other than insulin	No	1	1	1	3	1	0.95	60	11131	7
879	43	female	village	Mazovia	Employed	high	No diabetes	No	1	1	1	1	1	1	80	11111	5
880	36	female	village	Mazovia	Employed	high	No diabetes	Yes	2	1	1	2	1	0.945	90	21121	7
881	55	male	Town 20,000-49,999	Mazovia	Employed	medium	No diabetes	No	2	2	2	4	1	0.66	50	22241	11
882	20	female	Town ≥500,000	Mazovia	Students	medium	No diabetes	No	1	1	1	1	1	1	80	11111	5
883	30	male	village	Mazovia	Employed	medium	No diabetes	Yes	1	1	1	2	3	0.941	85	11123	8
884	23	male	village	Mazovia	Students	high	No diabetes	No	1	1	1	1	4	0.892	75	11114	8
885	64	male	Town ≥500,000	Mazovia	Retired	high	No diabetes	In the past	1	1	1	2	1	0.97	80	11121	6
886	28	male	village	Mazovia	Employed	medium	No diabetes	No	1	1	1	1	1	1	100	11111	5
887	68	female	village	Mazovia	Retired	low	No diabetes	No	1	1	1	1	1	1	90	11111	5
888	65	female	village	Mazovia	Retired	low	Insulin	No	2	1	2	4	2	0.673	80	21242	11
889	20	male	Town 20,000-49,999	Małopolska	Unemployed	low	No diabetes	No	1	1	1	1	1	1	95	11111	5
890	78	female	village	Opole	Retired	low	No diabetes	No	3	2	2	3	1	0.862	50	32231	11
891	81	female	village	Małopolska	Retired	low	No diabetes	No	4	3	3	3	2	0.719	30	43332	15
892	19	female	village	Małopolska	Students	low	No diabetes	No	1	1	1	2	3	0.941	100	11123	8
893	73	male	Town 20,000-49,999	Małopolska	Retired	medium	No diabetes	Yes	3	1	2	3	3	0.864	50	31233	12
894	28	female	Town up to 20,000	Mazovia	Other	medium	No diabetes	No	1	1	1	1	1	1	95	11111	5
895	36	female	Town 20,000-49,999	Małopolska	Employed	low	No diabetes	Yes	1	1	1	1	3	0.971	90	11113	7
896	57	female	village	Pomerania	Domestic	low	No diabetes	Yes	1	1	1	1	1	1	100	11111	5
897	48	male	village	Pomerania	Employed	medium	No diabetes	No	1	1	1	3	2	0.932	40	11132	8
898	23	female	Town 20,000-49,999	Małopolska	Students	high	No diabetes	No	1	1	1	1	2	0.982	95	11112	6
899	65	female	Town 20,000-49,999	Małopolska	Retired	low	No diabetes	In the past	1	1	1	3	2	0.932	70	11132	8
900	74	male	Town up to 20,000	Mazovia	Retired	low	Insulin	In the past	4	1	2	3	2	0.783	50	41232	12
901	19	male	Town 100,000 – 499,999	LowerSilesia	Employed	medium	No diabetes	No	1	1	1	1	1	1	100	11111	5
902	51	female	Town up to 20,000	Mazovia	Employed	high	No diabetes	Yes	1	1	1	2	2	0.952	70	11122	7
903	63	female	Town 20,000-49,999	Małopolska	Retired	low	No diabetes	In the past	1	1	1	1	1	1	70	11111	5
904	19	female	village	LowerSilesia	Employed	medium	No diabetes	No	1	1	1	1	1	1	95	11111	5
905	49	female	Town 50,000-99,999	LowerSilesia	Employed	medium	No diabetes	No	1	1	1	1	1	1	80	11111	5
906	30	male	Town up to 20,000	Mazovia	Unemployed	medium	No diabetes	In the past	1	1	1	1	2	0.982	95	11112	6
907	44	male	Town 50,000-99,999	LowerSilesia	Employed	high	No diabetes	No	1	1	1	2	1	0.97	85	11121	6
908	33	male	Town 50,000-99,999	LowerSilesia	Employed	medium	No diabetes	In the past	1	1	1	1	1	1	90	11111	5
909	40	female	Town up to 20,000	Mazovia	Employed	high	No diabetes	No	4	1	1	3	1	0.824	80	41131	10
910	50	male	village	LowerSilesia	Employed	low	No diabetes	No	1	1	1	3	2	0.932	50	11132	8
911	62	female	Town 100,000 – 499,999	Silesia	Retired	high	No diabetes	In the past	3	1	1	3	1	0.916	70	31131	9
912	38	male	Town 100,000 – 499,999	Warmia-Masuria	Employed	high	No diabetes	Yes	2	1	1	2	2	0.927	75	21122	8
913	43	female	village	LowerSilesia	Domestic	high	No diabetes	No	1	1	1	1	1	1	90	11111	5
914	74	female	village	LowerSilesia	Retired	low	No diabetes	No	1	1	1	5	2	0.407	50	11152	10
915	22	male	Town 100,000 – 499,999	Pomerania	Students	medium	No diabetes	No	1	1	1	1	1	1	80	11111	5
916	85	female	Town 100,000 – 499,999	Warmia-Masuria	Retired	low	No diabetes	No	4	1	2	1	1	0.851	50	41211	9
917	39	male	village	LowerSilesia	Employed	medium	No diabetes	Yes	1	1	1	1	1	1	95	11111	5
918	21	male	village	Mazovia	Students	medium	No diabetes	No	1	1	1	1	1	1	90	11111	5
919	59	male	village	Mazovia	Other	medium	No diabetes	Yes	4	1	4	4	1	0.516	40	41441	14
920	42	female	Town 20,000-49,999	LowerSilesia	Unemployed	low	No diabetes	Yes	1	1	1	1	1	1	100	11111	5
921	61	female	village	Mazovia	Retired	medium	No diabetes	Yes	1	1	1	1	1	1	90	11111	5
922	66	male	village	Silesia	Retired	low	No diabetes	No	3	1	2	2	2	0.895	50	31222	10
923	26	female	village	Mazovia	Employed	high	No diabetes	No	1	1	1	2	1	0.97	90	11121	6
924	46	female	village	Silesia	Unemployed	low	No diabetes	No	4	3	4	4	4	0.361	20	43444	19
925	69	female	Town 20,000-49,999	LowerSilesia	Retired	low	No diabetes	No	1	1	1	3	3	0.921	60	11133	9
926	42	male	Town 50,000-99,999	LowerSilesia	Employed	high	No diabetes	Yes	1	1	1	3	2	0.932	60	11132	8
927	60	female	Town 20,000-49,999	LowerSilesia	Retired	low	No diabetes	In the past	4	3	3	3	3	0.708	85	43333	16
928	19	female	Town 100,000 – 499,999	Świętokrzyskie	Students	low	No diabetes	No	2	1	1	2	1	0.945	55	21121	7
929	72	female	Town 50,000-99,999	LowerSilesia	Employed	high	No diabetes	No	1	1	1	3	1	0.95	95	11131	7
930	22	female	Town 50,000-99,999	LowerSilesia	Students	medium	No diabetes	No	1	1	1	1	1	1	95	11111	5
931	72	female	village	Lublin	Unemployed	medium	No diabetes	No	3	3	3	3	3	0.8	60	33333	15
932	68	female	Town 50,000-99,999	LowerSilesia	Retired	low	No diabetes	No	2	1	1	3	1	0.925	50	21131	8
933	71	female	Town 100,000 – 499,999	Świętokrzyskie	Retired	low	No diabetes	No	4	1	1	4	3	0.584	50	41143	13
934	42	female	village	Lublin	Retired	low	No diabetes	No	1	1	1	1	1	1	30	11111	5
935	82	male	village	Lublin	Retired	low	No diabetes	No	3	3	3	2	2	0.831	60	33322	13
936	64	female	village	Lublin	Retired	medium	No diabetes	No	1	1	1	1	1	1	95	11111	5
937	24	male	village	Lublin	Unemployed	low	No diabetes	No	1	1	1	1	1	1	90	11111	5
938	19	male	Town 20,000-49,999	Lubuskie	Students	medium	No diabetes	No	1	1	1	1	2	0.982	95	11112	6
939	33	female	village	Warmia-Masuria	Domestic	high	No diabetes	No	1	1	1	1	1	1	100	11111	5
940	41	female	village	Lublin	Domestic	low	No diabetes	No	1	1	1	2	2	0.952	100	11122	7
941	42	male	village	Warmia-Masuria	Unemployed	medium	No diabetes	Yes	1	1	1	2	3	0.941	50	11123	8
942	44	female	village	Warmia-Masuria	Employed	medium	No diabetes	Yes	1	1	1	1	1	1	100	11111	5
943	33	female	village	Lublin	Unemployed	medium	No diabetes	No	2	1	1	3	2	0.907	60	21132	9
944	79	female	village	Warmia-Masuria	Retired	high	No diabetes	No	5	1	1	4	3	0.396	30	51143	14
945	28	female	village	Warmia-Masuria	Retired	low	No diabetes	No	2	2	2	3	2	0.853	75	22232	11
946	75	male	village	Warmia-Masuria	Retired	low	Insulin	In the past	2	3	5	3	3	0.644	50	23533	16
947	25	female	village	Warmia-Masuria	Students	high	No diabetes	No	1	1	1	1	2	0.982	95	11112	6
948	66	male	village	Warmia-Masuria	Other	low	No diabetes	In the past	4	3	3	4	3	0.497	20	43343	17
949	26	female	village	Podkarpackie	Employed	high	No diabetes	No	1	1	1	2	2	0.952	50	11122	7
950	32	male	village	Podkarpackie	Employed	medium	No diabetes	In the past	1	1	1	1	1	1	90	11111	5
951	44	female	village	Lublin	Employed	medium	No diabetes	In the past	1	1	1	1	1	1	90	11111	5
952	87	male	Town 100,000 – 499,999	Mazovia	Retired	low	No diabetes	No	4	4	4	4	4	0.297	20	44444	20
953	20	male	Town 100,000 – 499,999	Mazovia	Students	medium	No diabetes	No	1	1	1	1	1	1	100	11111	5
954	68	female	village	Pomerania	Retired	medium	Insulin	No	1	1	1	2	1	0.97	70	11121	6
955	79	male	Town up to 20,000	Pomerania	Employed	high	No diabetes	No	1	1	1	2	1	0.97	80	11121	6
956	23	female	village	Pomerania	Employed	low	No diabetes	No	1	1	1	1	1	1	90	11111	5
957	54	male	village	Podkarpackie	Employed	low	No diabetes	No	2	1	1	2	2	0.927	80	21122	8
958	26	female	Town 20,000-49,999	Pomerania	Employed	high	No diabetes	No	1	1	1	1	1	1	100	11111	5
959	86	female	village	Mazovia	Retired	low	No diabetes	No	2	1	1	1	1	0.975	80	21111	6
960	74	female	village	Mazovia	Other	low	No diabetes	Yes	2	1	1	2	1	0.945	70	21121	7
961	68	female	village	Kujawy-Pomerania	Retired	low	No diabetes	No	1	1	1	1	1	1	100	11111	5
962	77	female	village	Mazovia	Retired	low	No diabetes	No	4	1	1	2	1	0.844	60	41121	9
963	56	female	village	Mazovia	Retired	low	No diabetes	Yes	2	1	1	2	1	0.945	60	21121	7
964	37	male	village	Mazovia	Employed	high	No diabetes	Yes	1	1	1	2	3	0.941	80	11123	8
965	48	female	Town 20,000-49,999	LowerSilesia	Employed	high	No diabetes	No	1	1	1	1	1	1	90	11111	5
966	63	male	village	Kujawy-Pomerania	Unemployed	low	No diabetes	Yes	3	1	1	3	3	0.887	50	31133	11
967	81	male	Town 20,000-49,999	LowerSilesia	Retired	medium	Drugs other than insulin	No	3	1	1	3	1	0.916	35	31131	9
968	51	male	Town 20,000-49,999	LowerSilesia	Employed	medium	No diabetes	Yes	2	1	1	2	1	0.945	50	21121	7
969	44	female	village	Łódź	Unemployed	low	No diabetes	No	1	1	1	1	2	0.982	70	11112	6
970	58	female	village	Mazovia	Retired	high	No diabetes	No	5	4	5	4	3	0.08	40	54543	21
971	60	female	Town up to 20,000	Pomerania	Retired	medium	Drugs other than insulin	Yes	2	1	1	3	2	0.907	80	21132	9
972	51	female	village	Mazovia	Employed	high	No diabetes	No	1	1	1	1	1	1	90	11111	5
973	68	male	village	Łódź	Retired	low	No drug treatment	Yes	4	3	3	3	1	0.737	40	43331	14
974	73	female	Town up to 20,000	Pomerania	Retired	low	No diabetes	No answer	1	1	1	3	3	0.921	70	11133	9
975	22	female	village	Mazovia	Retired	medium	No diabetes	No	2	3	2	2	1	0.875	80	23221	10
976	68	female	village	Pomerania	Retired	low	No diabetes	Yes	4	1	4	3	1	0.727	60	41431	13
977	84	male	Town 20,000-49,999	Warmia-Masuria	Retired	low	No diabetes	In the past	3	1	3	3	1	0.876	70	31331	11
978	23	female	village	Warmia-Masuria	Employed	low	No diabetes	No	1	1	1	1	1	1	90	11111	5
979	42	female	Town ≥500,000	Mazovia	Employed	medium	No diabetes	Yes	1	1	1	2	1	0.97	90	11121	6
980	68	male	village	Pomerania	Retired	low	Drugs other than insulin	In the past	2	2	2	3	2	0.853	90	22232	11
981	18	male	village	Pomerania	Students	low	No diabetes	No	1	1	1	1	1	1	100	11111	5
982	55	male	village	Warmia-Masuria	Employed	low	No diabetes	In the past	1	1	1	2	1	0.97	95	11121	6
983	20	female	Town ≥500,000	Mazovia	Students	medium	No diabetes	In the past	1	1	1	1	2	0.982	100	11112	6
984	26	male	village	Warmia-Masuria	Employed	low	No diabetes	Yes	1	1	1	2	1	0.97	89	11121	6
985	76	female	Town 20,000-49,999	Łódź	Retired	low	No diabetes	In the past	1	1	1	1	1	1	50	11111	5
986	47	female	Town 20,000-49,999	Łódź	Employed	medium	No diabetes	No	2	1	2	4	3	0.662	50	21243	12
987	62	female	village	Warmia-Masuria	Other	low	No diabetes	No	1	1	1	2	2	0.952	90	11122	7
988	62	male	village	Podlasie	Employed	medium	No drug treatment	No	2	1	2	3	3	0.873	50	21233	11
989	30	male	village	Podlasie	Employed	high	No diabetes	No	1	1	1	1	1	1	90	11111	5
990	79	female	Town 20,000-49,999	Warmia-Masuria	Retired	medium	No drug treatment	No	3	3	3	3	3	0.8	40	33333	15
991	55	male	Town 20,000-49,999	Warmia-Masuria	Employed	low	No diabetes	Yes	1	1	1	1	2	0.982	90	11112	6
992	56	male	village	Podlasie	Retired	high	Combination treatment	Yes	4	1	5	4	4	0.3	20	41544	18
993	47	male	Town 20,000-49,999	Warmia-Masuria	Employed	low	No diabetes	Yes	2	1	2	3	2	0.884	70	21232	10
994	77	male	village	Małopolska	Retired	low	Insulin	In the past	4	3	3	1	1	0.787	50	43311	12
995	78	female	village	Małopolska	Retired	low	Drugs other than insulin	No	3	2	4	4	3	0.548	30	32443	16
996	55	female	village	Małopolska	Retired	medium	No diabetes	No	1	1	1	1	1	1	80	11111	5
997	59	male	Town 50,000-99,999	LowerSilesia	Retired	medium	No diabetes	No	1	1	1	1	1	1	80	11111	5
998	21	male	village	Małopolska	Employed	medium	No diabetes	No	1	1	1	1	1	1	85	11111	5
999	68	female	Town 50,000-99,999	LowerSilesia	Retired	medium	No diabetes	In the past	3	1	2	3	1	0.893	70	31231	10
1000	45	female	Town up to 20,000	Mazovia	Employed	medium	No diabetes	No	1	1	2	2	1	0.947	90	11221	7
1001	59	male	Town up to 20,000	Mazovia	Employed	low	No diabetes	Yes	2	1	2	2	1	0.922	70	21221	8
1002	50	male	Town 50,000-99,999	LowerSilesia	Employed	high	No diabetes	No	1	1	1	1	1	1	80	11111	5
1003	39	male	village	Świętokrzyskie	Employed	low	No diabetes	In the past	1	1	1	2	2	0.952	75	11122	7
1004	44	female	Town up to 20,000	Mazovia	Retired	high	No diabetes	No	1	1	1	2	1	0.97	85	11121	6
1005	45	male	village	Świętokrzyskie	Retired	medium	No diabetes	No	1	1	1	2	2	0.952	80	11122	7
1006	24	female	village	Świętokrzyskie	Employed	medium	No diabetes	No	1	1	1	2	1	0.97	80	11121	6
1007	60	male	village	Świętokrzyskie	Retired	low	Drugs other than insulin	In the past	2	1	1	2	2	0.927	50	21122	8
1008	62	female	village	Opole	Retired	low	No diabetes	No	2	1	2	2	2	0.904	50	21222	9
1009	41	male	village	Opole	Employed	low	No diabetes	No	1	1	1	1	1	1	85	11111	5
1010	83	female	village	Świętokrzyskie	Retired	low	No diabetes	No	3	1	1	3	2	0.898	50	31132	10
1011	40	female	Town up to 20,000	Małopolska	Domestic	low	No diabetes	Yes	1	1	1	2	2	0.952	85	11122	7
1012	46	female	village	Opole	Domestic	medium	No diabetes	Yes	1	1	1	1	1	1	70	11111	5
1013	58	female	village	Świętokrzyskie	Unemployed	low	No diabetes	Yes	1	1	1	1	1	1	90	11111	5
1014	28	female	Town up to 20,000	Wielkopolska	Employed	high	No diabetes	No	2	1	1	2	1	0.945	70	21121	7
1015	42	female	village	Opole	Domestic	low	No diabetes	No	1	2	2	2	1	0.916	50	12221	8
1016	36	female	Town up to 20,000	Małopolska	Domestic	low	No diabetes	Yes	1	1	1	1	1	1	80	11111	5
1017	66	male	Town ≥500,000	LowerSilesia	Employed	high	No diabetes	In the past	2	1	1	1	1	0.975	95	21111	6
1018	67	male	Town up to 20,000	Wielkopolska	Retired	low	No diabetes	In the past	1	1	1	1	2	0.982	100	11112	6
1019	30	female	Town up to 20,000	Małopolska	Employed	high	No diabetes	No	1	1	1	3	2	0.932	90	11132	8
1020	39	male	Town up to 20,000	Wielkopolska	Employed	low	No diabetes	No	1	1	1	1	1	1	95	11111	5
1021	54	male	Town up to 20,000	Małopolska	Employed	high	No diabetes	No	1	1	1	2	1	0.97	100	11121	6
1022	73	female	village	Małopolska	Retired	low	No diabetes	No	4	1	3	4	1	0.573	50	41341	13
1023	61	male	village	Małopolska	Retired	medium	No diabetes	In the past	4	4	4	3	3	0.587	50	44433	18
1024	75	female	Town 100,000 – 499,999	Silesia	Retired	low	No drug treatment	No	3	3	3	3	3	0.8	50	33333	15
1025	73	female	Town 100,000 – 499,999	Silesia	Retired	low	No diabetes	No	3	1	2	2	2	0.895	70	31222	10
1026	24	female	Town up to 20,000	West-Pomerania	Employed	medium	No diabetes	No	1	1	1	3	1	0.95	70	11131	7
1027	73	male	Town 100,000 – 499,999	Kujawy-Pomerania	Retired	high	Drugs other than insulin	Yes	4	1	1	4	2	0.595	50	41142	12
1028	23	female	village	West-Pomerania	Employed	medium	No diabetes	No	1	1	1	1	2	0.982	90	11112	6
1029	44	female	village	Silesia	Employed	medium	No diabetes	No	1	1	1	2	2	0.952	90	11122	7
1030	57	male	village	West-Pomerania	Employed	low	No diabetes	Yes	1	1	1	1	1	1	95	11111	5
1031	34	female	Town up to 20,000	West-Pomerania	Employed	high	No diabetes	No	1	1	1	2	1	0.97	90	11121	6
1032	63	male	village	Silesia	Retired	low	No diabetes	Yes	4	3	3	4	3	0.497	20	43343	17
1033	54	female	village	Silesia	Other	low	No diabetes	No	1	1	1	3	1	0.95	60	11131	7
1034	22	female	village	Silesia	Employed	low	No diabetes	No	1	1	1	1	1	1	100	11111	5
1035	62	male	village	West-Pomerania	Other	low	No diabetes	Yes	3	1	1	3	1	0.916	70	31131	9
1036	36	male	village	Silesia	Employed	low	No diabetes	Yes	1	1	1	2	1	0.97	90	11121	6
1037	27	male	Town 20,000-49,999	West-Pomerania	Employed	high	No diabetes	No	1	1	1	1	1	1	100	11111	5
1038	34	female	Town 20,000-49,999	Podkarpackie	Employed	medium	No diabetes	No	1	1	1	1	1	1	85	11111	5
1039	24	female	village	Pomerania	Unemployed	low	No diabetes	In the past	1	1	1	2	2	0.952	70	11122	7
1040	61	female	Town 20,000-49,999	Podkarpackie	Retired	medium	Drugs other than insulin	No	3	1	1	3	2	0.898	65	31132	10
1041	71	female	Town up to 20,000	Opole	Retired	low	No diabetes	No	4	3	2	3	2	0.736	40	43232	14
1042	42	male	village	Lublin	Employed	medium	No diabetes	No	1	1	1	4	2	0.721	50	11142	9
1043	54	male	village	Pomerania	Employed	low	No diabetes	In the past	2	1	1	2	1	0.945	90	21121	7
1044	66	male	Town up to 20,000	Opole	Retired	low	No diabetes	In the past	1	1	1	1	1	1	60	11111	5
1045	63	male	Town up to 20,000	Opole	Employed	low	No drug treatment	In the past	1	1	1	1	2	0.982	50	11112	6
1046	18	male	Town up to 20,000	Opole	Students	low	No diabetes	No	1	1	1	1	1	1	85	11111	5
1047	21	female	village	Małopolska	Students	medium	No diabetes	No	1	1	1	1	2	0.982	80	11112	6
1048	20	female	village	Małopolska	Students	low	No diabetes	No	1	1	1	1	1	1	100	11111	5
1049	43	female	village	Lublin	Employed	high	No drug treatment	No	1	1	1	2	1	0.97	90	11121	6
1050	36	female	Town up to 20,000	LowerSilesia	Employed	high	No diabetes	No	1	1	1	1	1	1	85	11111	5
1051	41	male	village	Lublin	Retired	low	No diabetes	No	1	1	1	1	1	1	70	11111	5
1052	55	male	village	Lublin	Unemployed	low	No diabetes	Yes	1	1	1	2	1	0.97	70	11121	6
1053	69	male	Town up to 20,000	LowerSilesia	Retired	low	No diabetes	In the past	1	1	1	1	1	1	50	11111	5
1054	83	male	village	Małopolska	Retired	low	No diabetes	No	4	2	2	3	3	0.741	35	42233	14
1055	24	male	Town up to 20,000	LowerSilesia	Employed	low	No diabetes	Yes	1	1	1	1	1	1	80	11111	5
1056	38	female	village	Lublin	Other	low	No diabetes	No	2	2	2	3	2	0.853	20	22232	11
1057	64	male	village	Małopolska	Retired	low	Insulin	Yes	3	2	2	3	2	0.844	20	32232	12
1058	55	male	village	Lublin	Employed	low	No diabetes	No	1	1	1	1	2	0.982	80	11112	6
1059	26	male	village	Mazovia	Employed	high	No diabetes	No	1	1	1	1	1	1	75	11111	5
1060	68	female	village	Małopolska	Retired	low	No diabetes	No	4	4	3	4	4	0.354	30	44344	19
1061	25	male	village	Mazovia	Employed	medium	No diabetes	Yes	1	1	1	1	1	1	70	11111	5
1062	31	female	Town 100,000 – 499,999	Małopolska	Employed	high	No diabetes	No	1	1	1	1	2	0.982	50	11112	6
1063	63	male	village	Mazovia	Unemployed	low	No diabetes	Yes	2	1	1	3	3	0.896	70	21133	10
1064	73	male	village	Lublin	Retired	low	No diabetes	No	1	1	1	1	1	1	70	11111	5
1065	20	male	village	Mazovia	Unemployed	medium	No diabetes	No	1	1	1	1	1	1	95	11111	5
1066	42	female	village	Lublin	Employed	medium	No diabetes	No	1	1	1	1	1	1	85	11111	5
1067	60	male	village	Małopolska	Retired	medium	No diabetes	Yes	4	3	4	4	3	0.44	80	43443	18
1068	47	female	village	Małopolska	Other	low	No diabetes	In the past	3	1	1	3	2	0.898	60	31132	10
1069	51	male	village	Mazovia	Employed	medium	No diabetes	In the past	1	1	1	1	1	1	90	11111	5
1070	50	male	village	Mazovia	Employed	low	No diabetes	No	1	1	1	1	2	0.982	90	11112	6
1071	68	female	Town up to 20,000	Małopolska	Retired	low	No diabetes	Yes	1	1	1	2	3	0.941	55	11123	8
1072	18	female	Town up to 20,000	Małopolska	Students	low	No diabetes	No	1	1	1	1	1	1	94	11111	5
1073	44	male	Town up to 20,000	Małopolska	Employed	high	No diabetes	No	1	1	1	1	1	1	95	11111	5
1074	23	male	village	LowerSilesia	Employed	medium	No diabetes	No	1	1	1	1	1	1	80	11111	5
1075	80	female	village	Małopolska	Retired	low	No diabetes	No	4	3	4	4	3	0.44	70	43443	18
1076	41	female	village	Mazovia	Employed	low	No diabetes	No	1	1	1	2	1	0.97	70	11121	6
1077	67	male	village	LowerSilesia	Retired	low	No diabetes	No	1	1	1	3	3	0.921	40	11133	9
1078	18	female	village	Małopolska	Students	low	No diabetes	No	1	1	1	1	1	1	95	11111	5
1079	34	male	village	LowerSilesia	Employed	low	No diabetes	Yes	1	1	1	1	1	1	90	11111	5
1080	27	male	village	LowerSilesia	Employed	medium	No diabetes	No answer	1	1	1	1	1	1	75	11111	5
1081	21	female	village	Małopolska	Employed	low	No diabetes	No	1	1	1	1	2	0.982	40	11112	6
1082	40	female	village	Kujawy-Pomerania	Unemployed	low	No diabetes	No	1	1	1	1	1	1	95	11111	5
1083	58	male	village	Małopolska	Employed	low	No diabetes	No	1	1	3	4	5	0.467	50	11345	14
1084	61	female	village	Kujawy-Pomerania	Retired	low	No diabetes	Yes	4	1	4	4	2	0.498	50	41442	15
1085	60	female	Town up to 20,000	Wielkopolska	Employed	low	No diabetes	Yes	1	1	1	1	1	1	50	11111	5
1086	76	male	Town 20,000-49,999	Mazovia	Retired	high	No diabetes	In the past	1	1	1	2	1	0.97	80	11121	6
1087	27	female	Town up to 20,000	Wielkopolska	Employed	medium	No diabetes	No	1	1	1	1	1	1	50	11111	5
1088	39	male	Town 100,000 – 499,999	Kujawy-Pomerania	Employed	high	No diabetes	In the past	3	2	3	3	2	0.827	40	32332	13
1089	46	male	village	Małopolska	Employed	low	No diabetes	In the past	1	1	1	1	1	1	90	11111	5
1090	68	male	Town 20,000-49,999	Mazovia	Retired	high	No diabetes	In the past	1	1	1	1	1	1	85	11111	5
1091	55	male	Town up to 20,000	Wielkopolska	Retired	medium	No diabetes	Yes	3	1	1	3	2	0.898	50	31132	10
1092	20	female	Town 100,000 – 499,999	Silesia	Students	medium	No diabetes	No	1	1	1	1	2	0.982	98	11112	6
1093	37	female	village	Małopolska	Employed	medium	No diabetes	No	1	1	1	2	2	0.952	60	11122	7
1094	49	female	Town 100,000 – 499,999	Kujawy-Pomerania	Domestic	medium	No drug treatment	No	3	1	1	2	1	0.936	70	31121	8
1095	21	female	Town 100,000 – 499,999	Silesia	Students	medium	No diabetes	No	1	1	1	1	1	1	90	11111	5
1096	74	male	Town 100,000 – 499,999	Silesia	Retired	low	No diabetes	In the past	1	1	1	1	2	0.982	70	11112	6
1097	45	male	village	Pomerania	Employed	low	No diabetes	Yes	1	1	1	2	1	0.97	80	11121	6
1098	31	male	village	Świętokrzyskie	Employed	high	No diabetes	Yes	1	1	1	1	1	1	90	11111	5
1099	58	female	Town up to 20,000	Pomerania	Retired	low	No diabetes	No	1	1	1	1	1	1	75	11111	5
1100	30	female	village	Pomerania	Other	low	No diabetes	Yes	1	1	1	2	1	0.97	90	11121	6
1101	48	female	village	Świętokrzyskie	Employed	low	No diabetes	In the past	2	1	1	2	2	0.927	80	21122	8
1102	24	male	village	Świętokrzyskie	Employed	medium	No diabetes	No	1	1	1	1	1	1	80	11111	5
1103	57	male	Town 20,000-49,999	LowerSilesia	Employed	medium	No diabetes	No	1	1	1	1	1	1	80	11111	5
1104	31	female	Town up to 20,000	Pomerania	Employed	medium	No diabetes	No	1	1	1	2	1	0.97	100	11121	6
1105	52	female	village	Świętokrzyskie	Employed	high	No diabetes	No	1	1	1	2	2	0.952	70	11122	7
1106	39	male	village	Świętokrzyskie	Employed	medium	No diabetes	In the past	1	1	1	2	1	0.97	80	11121	6
1107	24	female	Town 20,000-49,999	Wielkopolska	Employed	low	No drug treatment	Yes	2	1	1	4	1	0.714	50	21141	9
1108	40	male	Town up to 20,000	Pomerania	Employed	low	No diabetes	Yes	1	1	1	1	1	1	100	11111	5
1109	69	female	Town 20,000-49,999	Wielkopolska	Retired	low	No diabetes	No	3	3	4	4	4	0.453	35	33444	18
1110	62	male	Town 20,000-49,999	Wielkopolska	Retired	medium	No diabetes	Yes	1	1	1	3	3	0.921	80	11133	9
1111	54	male	Town ≥500,000	Wielkopolska	Employed	medium	No diabetes	In the past	2	1	1	2	2	0.927	90	21122	8
1112	64	female	Town 20,000-49,999	Wielkopolska	Retired	low	No diabetes	In the past	1	1	1	3	3	0.921	50	11133	9
1113	54	male	Town 20,000-49,999	Wielkopolska	Employed	low	No diabetes	Yes	2	1	1	2	3	0.916	60	21123	9
1114	64	male	village	Mazovia	Retired	low	No diabetes	Yes	1	1	1	2	1	0.97	80	11121	6
1115	40	female	Town 20,000-49,999	Lublin	Employed	low	No diabetes	No	1	1	1	2	2	0.952	50	11122	7
1116	63	male	Town 100,000 – 499,999	Silesia	Employed	low	No diabetes	Yes	1	1	1	1	1	1	80	11111	5
1117	54	female	village	Małopolska	Unemployed	low	No diabetes	In the past	1	1	1	2	1	0.97	50	11121	6
1118	61	male	Town 20,000-49,999	Lublin	Employed	low	No diabetes	No	2	1	1	3	1	0.925	70	21131	8
1119	18	female	village	Mazovia	Students	medium	No diabetes	No	1	1	1	1	1	1	100	11111	5
1120	38	male	Town 100,000 – 499,999	Pomerania	Employed	low	No diabetes	Yes	1	1	1	2	1	0.97	80	11121	6
1121	52	female	village	Małopolska	Domestic	medium	No diabetes	No	1	1	1	2	2	0.952	80	11122	7
1122	40	female	Town up to 20,000	Mazovia	Employed	medium	No diabetes	No	1	1	1	1	2	0.982	85	11112	6
1123	60	female	Town 20,000-49,999	Lublin	Retired	medium	No diabetes	No	1	1	1	1	1	1	80	11111	5
1124	61	male	village	Mazovia	Employed	low	No diabetes	No	2	1	1	2	1	0.945	70	21121	7
1125	63	male	Town 100,000 – 499,999	Kujawy-Pomerania	Retired	medium	Drugs other than insulin	No	2	1	1	3	2	0.907	50	21132	9
1126	20	female	village	Małopolska	Students	medium	No diabetes	No	1	1	1	1	1	1	85	11111	5
1127	58	male	Town 20,000-49,999	Łódź	Retired	high	No diabetes	No	1	1	1	1	1	1	95	11111	5
1128	71	male	Town 100,000 – 499,999	Kujawy-Pomerania	Retired	high	Insulin	In the past	1	1	1	2	2	0.952	75	11122	7
1129	33	female	Town 20,000-49,999	Łódź	Employed	medium	No diabetes	No	1	1	1	1	1	1	85	11111	5
1130	64	male	Town 100,000 – 499,999	Kujawy-Pomerania	Retired	medium	No diabetes	Yes	1	1	2	2	3	0.918	40	11223	9
1131	44	female	village	Lublin	Employed	medium	No diabetes	Yes	2	2	2	3	1	0.871	50	22231	10
1132	60	male	Town 20,000-49,999	Łódź	Employed	medium	No diabetes	Yes	3	2	3	4	3	0.605	50	32343	15
1133	40	female	village	Lublin	Employed	low	No diabetes	Yes	1	1	1	2	2	0.952	65	11122	7
1134	38	male	village	Lublin	Employed	low	No diabetes	Yes	1	1	1	3	3	0.921	80	11133	9
1135	54	female	Town 20,000-49,999	Silesia	Unemployed	low	Drugs other than insulin	No	1	1	1	3	3	0.921	50	11133	9
1136	65	female	Town 20,000-49,999	Łódź	Retired	medium	No diabetes	Yes	2	1	1	2	3	0.916	70	21123	9
1137	20	male	Town 20,000-49,999	Łódź	Employed	low	No diabetes	Yes	1	1	1	1	1	1	85	11111	5
1138	20	male	village	Podkarpackie	Unemployed	low	No diabetes	Yes	1	1	1	1	1	1	75	11111	5
1139	42	male	village	Lublin	Employed	low	No diabetes	Yes	1	1	1	3	1	0.95	95	11131	7
1140	32	male	Town ≥500,000	Mazovia	Employed	high	No diabetes	No	1	1	1	1	1	1	100	11111	5
1141	44	male	village	Lublin	Employed	medium	No diabetes	Yes	1	1	1	1	2	0.982	95	11112	6
1142	22	male	Town ≥500,000	Mazovia	Students	medium	No diabetes	No	1	1	1	1	1	1	85	11111	5
1143	63	female	village	Lublin	Retired	low	No diabetes	No	3	1	1	1	3	0.937	50	31113	9
1144	18	male	village	Lublin	Students	low	No diabetes	No	1	1	1	1	1	1	100	11111	5
1145	65	male	Town 50,000-99,999	Podlasie	Retired	medium	No diabetes	In the past	1	1	1	2	1	0.97	80	11121	6
1146	51	female	village	Lublin	Employed	low	No diabetes	No	2	1	3	3	4	0.777	60	21334	13
1147	53	male	Town 100,000 – 499,999	Podkarpackie	Employed	high	No diabetes	In the past	1	1	1	1	1	1	90	11111	5
1148	63	male	Town up to 20,000	Małopolska	Employed	high	No diabetes	No	1	1	1	2	2	0.952	70	11122	7
1149	29	female	Town up to 20,000	Małopolska	Employed	high	No diabetes	No	1	1	1	1	2	0.982	100	11112	6
1150	64	male	village	Lublin	Retired	low	Insulin	Yes	5	3	4	4	4	0.173	0	53444	20
1151	21	male	village	Silesia	Students	medium	No diabetes	No	1	1	1	1	1	1	100	11111	5
1152	20	female	Town 100,000 – 499,999	Silesia	Unemployed	medium	No diabetes	No	1	1	1	1	1	1	100	11111	5
1153	22	female	Town 20,000-49,999	Małopolska	Students	medium	No diabetes	No	1	1	1	2	1	0.97	90	11121	6
1154	36	female	village	Silesia	Employed	high	No diabetes	No	1	1	1	3	2	0.932	85	11132	8
1155	18	male	Town up to 20,000	Lubuskie	Students	low	No diabetes	No	1	1	1	1	1	1	95	11111	5
1156	28	female	Town 100,000 – 499,999	Silesia	Employed	high	No diabetes	No	1	1	1	1	1	1	75	11111	5
1157	62	male	Town 100,000 – 499,999	West-Pomerania	Retired	low	No diabetes	Yes	1	1	1	1	1	1	95	11111	5
1158	72	male	Town up to 20,000	Lubuskie	Retired	medium	Insulin	In the past	4	4	5	3	2	0.49	50	44532	18
1159	80	female	Town up to 20,000	Lubuskie	Retired	low	No diabetes	No	3	1	3	3	3	0.847	50	31333	13
1160	57	female	Town up to 20,000	Lubuskie	Retired	low	Drugs other than insulin	In the past	1	1	1	4	4	0.631	30	11144	11
1161	67	male	Town 100,000 – 499,999	Silesia	Retired	high	No diabetes	Yes	1	1	1	1	1	1	80	11111	5
1162	43	female	Town 100,000 – 499,999	West-Pomerania	Employed	high	No diabetes	No	1	1	1	2	2	0.952	60	11122	7
1163	69	male	Town 20,000-49,999	West-Pomerania	Retired	low	No diabetes	No	4	3	4	4	3	0.44	40	43443	18
1164	40	male	Town 100,000 – 499,999	West-Pomerania	Other	low	No diabetes	In the past	1	1	1	1	2	0.982	70	11112	6
1165	61	female	Town 50,000-99,999	Wielkopolska	Retired	low	No diabetes	No	1	1	1	2	4	0.862	95	11124	9
1166	67	male	Town 100,000 – 499,999	West-Pomerania	Retired	medium	No diabetes	No	3	2	2	4	3	0.622	50	32243	14
1167	85	female	Town 20,000-49,999	Łódź	Retired	low	No diabetes	No	2	1	1	2	1	0.945	30	21121	7
1168	36	female	Town 100,000 – 499,999	West-Pomerania	Employed	low	No diabetes	Yes	1	1	1	2	2	0.952	80	11122	7
1169	27	female	Town 100,000 – 499,999	West-Pomerania	Employed	high	No diabetes	No	1	1	1	4	3	0.71	70	11143	10
1170	54	female	Town 20,000-49,999	West-Pomerania	Employed	high	No diabetes	No	1	1	1	1	1	1	75	11111	5
1171	43	male	Town 100,000 – 499,999	Silesia	Employed	medium	No diabetes	No	1	1	1	1	1	1	50	11111	5
1172	63	male	Town 100,000 – 499,999	Podlasie	Employed	low	No diabetes	Yes	3	1	2	3	3	0.864	50	31233	12
1173	72	female	Town 50,000-99,999	Łódź	Retired	medium	No diabetes	No	3	1	2	2	2	0.895	50	31222	10
1174	32	male	Town 50,000-99,999	Łódź	Employed	medium	No diabetes	No	1	1	1	1	1	1	90	11111	5
1175	60	female	Town up to 20,000	Podlasie	Employed	low	No diabetes	Yes	1	1	1	1	1	1	80	11111	5
1176	18	female	village	Silesia	Students	low	No diabetes	No	1	1	1	1	1	1	95	11111	5
1177	66	male	Town 50,000-99,999	Silesia	Retired	low	No diabetes	Yes	1	1	1	2	1	0.97	50	11121	6
1178	74	male	Town 20,000-49,999	Wielkopolska	Retired	medium	No diabetes	No	2	1	1	2	1	0.945	60	21121	7
1179	34	female	village	Wielkopolska	Unemployed	medium	No diabetes	No	1	1	1	1	2	0.982	50	11112	6
1180	28	male	Town up to 20,000	Lubuskie	Employed	high	No diabetes	No	1	1	1	1	1	1	80	11111	5
1181	38	male	village	Wielkopolska	Employed	low	No diabetes	Yes	1	1	1	1	1	1	10	11111	5
1182	42	female	village	Silesia	Employed	high	No diabetes	No	1	1	1	3	3	0.921	75	11133	9
1183	60	female	Town up to 20,000	Silesia	Unemployed	high	No diabetes	No	1	1	1	3	1	0.95	60	11131	7
1184	25	male	Town up to 20,000	Silesia	Employed	medium	No diabetes	No	1	1	1	1	1	1	95	11111	5
1185	51	male	Town 20,000-49,999	Silesia	Retired	low	No diabetes	No	1	1	1	1	1	1	90	11111	5
1186	61	male	Town up to 20,000	Lubuskie	Retired	low	No diabetes	In the past	1	1	1	2	1	0.97	80	11121	6
1187	18	female	village	Mazovia	Unemployed	low	No diabetes	No	1	1	1	1	1	1	100	11111	5
1188	36	female	Town up to 20,000	Silesia	Domestic	low	No diabetes	Yes	1	1	1	1	1	1	70	11111	5
1189	38	female	Town up to 20,000	Lubuskie	Employed	high	No diabetes	No	1	1	1	2	1	0.97	90	11121	6
1190	46	female	village	Mazovia	Employed	low	No diabetes	No	1	1	1	2	1	0.97	50	11121	6
1191	34	female	village	Mazovia	Employed	high	No diabetes	No	1	1	1	1	1	1	95	11111	5
1192	37	female	village	Lubuskie	Employed	medium	No diabetes	In the past	1	1	1	2	2	0.952	80	11122	7
1193	87	female	village	Mazovia	Retired	low	No diabetes	No	3	2	2	3	2	0.844	60	32232	12
1194	32	male	village	Lubuskie	Employed	medium	No diabetes	No	1	1	1	1	1	1	80	11111	5
1195	37	female	village	Lubuskie	Other	low	No diabetes	No	1	1	1	1	2	0.982	75	11112	6
1196	31	male	Town up to 20,000	Lubuskie	Employed	high	No diabetes	In the past	1	1	1	1	1	1	50	11111	5
1197	42	female	village	Podkarpackie	Employed	low	No diabetes	No	1	1	1	1	1	1	100	11111	5
1198	35	male	Town 100,000 – 499,999	LowerSilesia	Employed	high	No diabetes	In the past	1	1	1	2	2	0.952	80	11122	7
1199	51	male	Town up to 20,000	Mazovia	Employed	high	No diabetes	No	1	1	1	1	1	1	80	11111	5
1200	35	male	Town 100,000 – 499,999	West-Pomerania	Retired	low	No diabetes	Yes	1	1	1	1	2	0.982	80	11112	6
1201	38	female	Town 100,000 – 499,999	LowerSilesia	Employed	medium	No diabetes	Yes	1	1	1	1	1	1	90	11111	5
1202	38	male	village	Świętokrzyskie	Employed	low	No diabetes	Yes	1	1	1	1	1	1	70	11111	5
1203	66	male	Town 100,000 – 499,999	Silesia	Retired	low	No diabetes	Yes	1	1	1	3	3	0.921	75	11133	9
1204	30	male	village	Świętokrzyskie	Employed	medium	No diabetes	Yes	1	1	1	1	1	1	80	11111	5
1205	54	female	village	Świętokrzyskie	Employed	low	No diabetes	No	4	1	1	1	2	0.856	50	41112	9
1206	61	female	Town up to 20,000	Podkarpackie	Retired	low	No diabetes	No	1	1	1	3	2	0.932	60	11132	8
1207	62	male	village	Świętokrzyskie	Retired	low	No diabetes	In the past	1	1	1	1	1	1	50	11111	5
1208	73	female	village	Wielkopolska	Retired	medium	No diabetes	No	1	1	1	2	3	0.941	70	11123	8
1209	19	female	village	Wielkopolska	Students	low	No diabetes	No	1	1	1	1	2	0.982	90	11112	6
1210	63	female	Town up to 20,000	Podkarpackie	Retired	medium	No diabetes	In the past	1	1	1	2	1	0.97	50	11121	6
1211	56	female	village	Świętokrzyskie	Domestic	medium	No diabetes	No	1	1	1	1	1	1	60	11111	5
1212	73	male	village	Silesia	Retired	low	No diabetes	No	2	2	2	2	2	0.873	50	22222	10
1213	75	female	village	Silesia	Retired	low	No diabetes	No	2	2	2	2	2	0.873	60	22222	10
1214	37	male	Town 50,000-99,999	Wielkopolska	Employed	low	No diabetes	No	4	2	3	2	3	0.744	50	42323	14
1215	43	female	village	Lublin	Employed	low	No diabetes	Yes	1	1	1	1	2	0.982	70	11112	6
1216	50	male	Town 50,000-99,999	Wielkopolska	Employed	high	No diabetes	Yes	1	1	1	1	1	1	30	11111	5
1217	86	female	Town 20,000-49,999	Łódź	Retired	low	No drug treatment	No	3	3	4	4	3	0.532	40	33443	17
1218	58	female	Town 100,000 – 499,999	Warmia-Masuria	Retired	low	No diabetes	No	1	1	1	2	3	0.941	80	11123	8
1219	22	male	Town up to 20,000	Warmia-Masuria	Other	low	No diabetes	Yes	1	1	1	2	1	0.97	90	11121	6
1220	77	male	village	Mazovia	Retired	low	No diabetes	No	1	1	1	1	1	1	90	11111	5
1221	58	female	village	Mazovia	Employed	low	No diabetes	In the past	3	1	2	2	2	0.895	70	31222	10
1222	59	male	Town up to 20,000	Warmia-Masuria	Unemployed	medium	No diabetes	Yes	4	1	2	1	2	0.833	40	41212	10
1223	73	male	village	LowerSilesia	Retired	low	No diabetes	Yes	3	1	2	3	1	0.893	50	31231	10
1224	18	male	Town up to 20,000	Opole	Students	low	No diabetes	Yes	2	1	1	4	2	0.696	90	21142	10
1225	21	male	village	Mazovia	Employed	low	No diabetes	No	1	1	1	1	1	1	90	11111	5
1226	56	female	Town up to 20,000	Warmia-Masuria	Retired	low	No diabetes	Yes	2	1	1	4	2	0.696	35	21142	10
1227	31	female	Town up to 20,000	Opole	Employed	high	No diabetes	No	1	1	1	1	1	1	90	11111	5
1228	26	male	Town up to 20,000	Warmia-Masuria	Employed	high	No diabetes	Yes	1	1	1	1	1	1	80	11111	5
1229	62	female	Town 100,000 – 499,999	Mazovia	Employed	medium	No diabetes	No	1	1	1	1	1	1	90	11111	5
1230	29	female	village	Podkarpackie	Other	high	No diabetes	No	1	1	1	1	1	1	45	11111	5
1231	68	female	Town 100,000 – 499,999	Mazovia	Retired	medium	Insulin	In the past	2	1	2	3	2	0.884	55	21232	10
1232	57	male	village	Podkarpackie	Retired	low	No diabetes	In the past	3	1	1	3	2	0.898	45	31132	10
1233	64	male	Town 20,000-49,999	Warmia-Masuria	Retired	low	No diabetes	Yes	4	1	2	3	3	0.772	40	41233	13
1234	40	male	Town 100,000 – 499,999	Kujawy-Pomerania	Employed	high	No diabetes	No	1	1	1	1	1	1	100	11111	5
1235	54	female	Town 20,000-49,999	Mazovia	Employed	low	No diabetes	No	2	1	1	2	1	0.945	50	21121	7
1236	54	male	Town 100,000 – 499,999	Podkarpackie	Employed	high	No diabetes	No	1	1	1	1	1	1	95	11111	5
1237	26	male	village	Małopolska	Employed	medium	No diabetes	No	1	1	1	1	1	1	98	11111	5
1238	23	male	Town 20,000-49,999	Mazovia	Employed	medium	No diabetes	Yes	1	1	1	1	1	1	95	11111	5
1239	25	male	village	Małopolska	Employed	low	No diabetes	No	1	1	1	1	1	1	95	11111	5
1240	44	male	Town ≥500,000	Małopolska	Employed	low	No diabetes	Yes	1	1	1	2	1	0.97	95	11121	6
1241	35	female	Town 50,000-99,999	Kujawy-Pomerania	Unemployed	medium	No diabetes	In the past	1	1	1	1	1	1	90	11111	5
1242	27	male	Town 20,000-49,999	Mazovia	Employed	low	No diabetes	Yes	1	1	2	1	1	0.977	90	11211	6
1243	50	male	village	Warmia-Masuria	Employed	low	No diabetes	Yes	4	1	1	1	1	0.874	10	41111	8
1244	55	female	village	Warmia-Masuria	Employed	medium	No diabetes	No	1	1	1	1	1	1	100	11111	5
1245	63	female	Town ≥500,000	Małopolska	Retired	low	No diabetes	No	2	1	1	2	2	0.927	80	21122	8
1246	64	female	Town 50,000-99,999	Kujawy-Pomerania	Retired	low	No diabetes	Yes	1	1	1	1	1	1	76	11111	5
1247	22	male	village	Warmia-Masuria	Unemployed	medium	No diabetes	No	1	1	1	1	1	1	100	11111	5
1248	49	female	village	Warmia-Masuria	Employed	high	No diabetes	No	1	1	1	1	1	1	90	11111	5
1249	68	male	village	Kujawy-Pomerania	Retired	low	No diabetes	No	1	1	3	2	2	0.912	85	11322	9
1250	49	female	village	Warmia-Masuria	Employed	high	No diabetes	Yes	1	1	1	1	1	1	80	11111	5
1251	28	female	village	Warmia-Masuria	Employed	medium	No diabetes	Yes	1	1	1	2	1	0.97	99	11121	6
1252	64	male	village	Warmia-Masuria	Retired	high	Drugs other than insulin	No	4	3	3	3	3	0.708	35	43333	16
1253	81	female	village	Warmia-Masuria	Retired	low	No diabetes	No	1	1	1	3	3	0.921	80	11133	9
1254	43	female	village	Mazovia	Employed	medium	No diabetes	Yes	1	1	1	1	1	1	70	11111	5
1255	26	female	Town 20,000-49,999	Łódź	Unemployed	low	No diabetes	No	4	1	4	3	3	0.698	50	41433	15
1256	70	male	Town 100,000 – 499,999	Silesia	Retired	low	No diabetes	In the past	1	1	1	1	1	1	50	11111	5
1257	71	female	Town 100,000 – 499,999	Silesia	Retired	medium	No diabetes	In the past	2	1	1	4	2	0.696	60	21142	10
1258	40	male	Town 100,000 – 499,999	Silesia	Employed	medium	No diabetes	No	1	1	1	1	1	1	90	11111	5
1259	52	female	Town 20,000-49,999	Łódź	Employed	low	No diabetes	No	2	1	1	2	2	0.927	40	21122	8
1260	64	female	Town 100,000 – 499,999	Silesia	Retired	high	No diabetes	No	1	1	1	2	3	0.941	80	11123	8
1261	31	male	Town 100,000 – 499,999	Silesia	Employed	high	No diabetes	No	1	1	1	1	1	1	100	11111	5
1262	42	female	Town 100,000 – 499,999	Silesia	Employed	high	No diabetes	In the past	1	1	1	2	2	0.952	80	11122	7
1263	72	female	Town 100,000 – 499,999	Silesia	Retired	medium	No diabetes	In the past	1	1	1	3	3	0.921	50	11133	9
1264	46	male	Town 100,000 – 499,999	Silesia	Employed	high	No diabetes	Yes	1	1	1	1	2	0.982	70	11112	6
1265	26	female	Town up to 20,000	Wielkopolska	Employed	high	No diabetes	No	1	1	1	1	1	1	85	11111	5
1266	76	female	Town up to 20,000	Wielkopolska	Retired	low	No diabetes	No	4	2	1	3	2	0.775	50	42132	12
1267	30	female	Town up to 20,000	Wielkopolska	Domestic	high	No diabetes	No	1	1	1	1	2	0.982	85	11112	6
1268	47	male	village	Wielkopolska	Employed	high	No diabetes	In the past	1	1	1	1	1	1	90	11111	5
1269	18	male	Town up to 20,000	Wielkopolska	Students	low	No diabetes	No	1	1	1	1	1	1	60	11111	5
1270	27	female	village	Wielkopolska	Employed	medium	No diabetes	No	1	1	1	2	3	0.941	90	11123	8
1271	23	male	Town up to 20,000	Wielkopolska	Students	high	No diabetes	No	1	1	1	1	1	1	100	11111	5
1272	51	female	Town 20,000-49,999	Wielkopolska	Retired	medium	No diabetes	Yes	1	1	4	3	2	0.835	30	11432	11
1273	26	male	Town up to 20,000	Wielkopolska	Employed	high	No diabetes	Yes	1	1	1	1	1	1	95	11111	5
1274	50	female	Town up to 20,000	Wielkopolska	Domestic	low	No diabetes	No	1	1	1	2	1	0.97	90	11121	6
1275	87	female	Town up to 20,000	Wielkopolska	Retired	low	No diabetes	No	4	1	4	3	1	0.727	50	41431	13
1276	67	female	village	Warmia-Masuria	Retired	low	No diabetes	No	4	4	4	4	2	0.387	40	44442	18
1277	74	female	Town 50,000-99,999	Silesia	Retired	low	No diabetes	No	3	1	2	4	3	0.653	30	31243	13
1278	62	male	Town up to 20,000	Silesia	Retired	low	No diabetes	Yes	4	3	4	3	2	0.662	30	43432	16
1279	62	female	village	Warmia-Masuria	Retired	medium	No diabetes	No	3	1	1	3	1	0.916	50	31131	9
1280	61	female	village	Warmia-Masuria	Retired	high	No diabetes	Yes	1	1	1	1	1	1	75	11111	5
1281	35	female	Town up to 20,000	Silesia	Employed	high	No diabetes	No	1	1	1	1	1	1	70	11111	5
1282	25	male	village	Warmia-Masuria	Employed	medium	No diabetes	No	1	1	1	1	1	1	100	11111	5
1283	56	male	Town 50,000-99,999	Silesia	Retired	low	No diabetes	In the past	1	1	1	3	3	0.921	35	11133	9
1284	19	male	village	Warmia-Masuria	Students	medium	No diabetes	No	1	1	1	1	1	1	100	11111	5
1285	47	female	Town up to 20,000	Silesia	Employed	medium	No diabetes	In the past	1	1	1	3	2	0.932	50	11132	8
1286	78	male	Town 50,000-99,999	Łódź	Retired	low	Drugs other than insulin	In the past	4	1	3	3	4	0.676	45	41334	15
1287	18	female	Town up to 20,000	Silesia	Students	low	No diabetes	No	1	1	1	1	1	1	70	11111	5
1288	26	male	Town 100,000 – 499,999	Silesia	Employed	high	No diabetes	No	2	1	1	2	2	0.927	90	21122	8
1289	58	female	Town 50,000-99,999	Łódź	Retired	medium	No diabetes	No	1	1	1	3	1	0.95	50	11131	7
1290	37	female	Town 50,000-99,999	Łódź	Employed	high	No diabetes	No	1	1	1	1	2	0.982	85	11112	6
1291	50	male	Town 100,000 – 499,999	Silesia	Retired	low	No diabetes	No	1	1	1	1	1	1	75	11111	5
1292	57	male	village	Podkarpackie	Employed	low	No diabetes	No	2	1	1	2	1	0.945	50	21121	7
1293	63	male	Town 100,000 – 499,999	Silesia	Employed	medium	Drugs other than insulin	No	2	1	2	3	2	0.884	80	21232	10
1294	66	male	Town 100,000 – 499,999	Silesia	Retired	low	No diabetes	No	1	1	1	2	2	0.952	50	11122	7
1295	59	male	Town 100,000 – 499,999	Silesia	Employed	low	No diabetes	In the past	1	1	3	3	2	0.892	75	11332	10
1296	55	female	Town 100,000 – 499,999	Mazovia	Unemployed	low	No diabetes	No	1	1	1	1	1	1	100	11111	5
1297	31	female	Town 100,000 – 499,999	Mazovia	Employed	high	No diabetes	No	1	1	1	1	1	1	95	11111	5
1298	68	female	village	Podkarpackie	Retired	low	Drugs other than insulin	No	2	1	1	2	2	0.927	50	21122	8
1299	49	female	village	Podkarpackie	Employed	high	No diabetes	No	1	1	1	2	3	0.941	85	11123	8
1300	58	female	village	Mazovia	Employed	low	No diabetes	Yes	1	1	1	2	3	0.941	90	11123	8
1301	81	male	Town 50,000-99,999	Kujawy-Pomerania	Retired	high	Drugs other than insulin	In the past	4	3	3	3	2	0.719	50	43332	15
1302	40	male	village	Mazovia	Employed	low	No diabetes	In the past	1	1	1	1	1	1	80	11111	5
1303	82	female	village	Podkarpackie	Retired	low	No diabetes	No	2	1	1	3	2	0.907	50	21132	9
1304	25	male	Town 100,000 – 499,999	Pomerania	Employed	high	No diabetes	No	1	1	1	1	1	1	80	11111	5
1305	76	male	Town 50,000-99,999	Podkarpackie	Retired	low	No diabetes	Yes	4	1	3	3	1	0.784	40	41331	12
1306	31	female	village	Silesia	Employed	low	No diabetes	Yes	1	1	1	2	2	0.952	40	11122	7
1307	82	female	village	Silesia	Retired	low	No diabetes	No	4	2	5	4	3	0.348	40	42543	18
1308	32	male	village	Wielkopolska	Employed	low	No diabetes	No	1	1	1	1	1	1	95	11111	5
1309	70	male	village	Silesia	Retired	low	No diabetes	No	3	2	2	2	2	0.864	60	32222	11
1310	74	female	Town 20,000-49,999	Silesia	Retired	low	No diabetes	Yes	3	3	3	4	3	0.589	50	33343	16
1311	25	male	Town 20,000-49,999	Silesia	Employed	medium	No diabetes	No	1	1	1	1	3	0.971	90	11113	7
1312	49	male	Town ≥500,000	LowerSilesia	Unemployed	low	No diabetes	Yes	1	1	1	1	1	1	75	11111	5
1313	57	male	Town 50,000-99,999	Kujawy-Pomerania	Employed	low	No diabetes	Yes	1	1	1	3	2	0.932	60	11132	8
1314	30	male	Town ≥500,000	LowerSilesia	Employed	medium	No diabetes	No	1	1	1	1	1	1	85	11111	5
1315	61	male	Town 20,000-49,999	Silesia	Retired	low	No diabetes	In the past	1	1	1	1	1	1	70	11111	5
1316	48	female	Town 20,000-49,999	Silesia	Employed	low	No diabetes	In the past	1	1	1	3	2	0.932	80	11132	8
1317	43	male	Town 50,000-99,999	Wielkopolska	Employed	high	No diabetes	No	1	1	1	1	1	1	95	11111	5
1318	70	female	Town 20,000-49,999	Warmia-Masuria	Employed	medium	No diabetes	In the past	3	2	2	3	2	0.844	70	32232	12
1319	45	male	Town 50,000-99,999	Wielkopolska	Employed	high	No diabetes	No	1	1	1	1	2	0.982	80	11112	6
1320	49	female	village	Lublin	Employed	high	No diabetes	No	2	1	2	3	2	0.884	50	21232	10
1321	39	female	Town 50,000-99,999	Wielkopolska	Employed	high	No diabetes	No	2	1	1	3	2	0.907	80	21132	9
1322	30	female	village	Lublin	Employed	high	No diabetes	In the past	2	1	1	1	1	0.975	100	21111	6
1323	47	female	Town 50,000-99,999	Wielkopolska	Employed	high	No diabetes	No	2	1	2	2	2	0.904	70	21222	9
1324	53	female	village	Silesia	Domestic	medium	No diabetes	Yes	1	1	1	1	1	1	80	11111	5
1325	54	female	village	Lublin	Employed	high	No diabetes	No	1	1	1	2	3	0.941	60	11123	8
1326	62	male	Town 100,000 – 499,999	Silesia	Employed	low	No diabetes	Yes	1	1	1	1	2	0.982	75	11112	6
1327	72	female	village	Łódź	Retired	low	No diabetes	Yes	3	2	1	4	3	0.645	30	32143	13
1328	39	male	village	Łódź	Employed	medium	No diabetes	No	1	1	1	1	1	1	80	11111	5
1329	23	male	Town up to 20,000	Łódź	Unemployed	low	No diabetes	No	1	1	1	1	1	1	95	11111	5
1330	25	male	Town ≥500,000	Małopolska	Students	high	No diabetes	No	1	1	1	2	1	0.97	80	11121	6
1331	47	female	Town 20,000-49,999	Warmia-Masuria	Employed	medium	No diabetes	No	1	1	1	1	1	1	100	11111	5
1332	54	female	village	Łódź	Other	medium	No diabetes	No	1	1	1	3	3	0.921	60	11133	9
1333	81	female	Town ≥500,000	Małopolska	Retired	low	Insulin	No	4	4	4	4	1	0.405	50	44441	17
1334	18	female	Town ≥500,000	Małopolska	Students	medium	No diabetes	No	1	1	1	1	1	1	70	11111	5
1335	62	female	Town 20,000-49,999	Warmia-Masuria	Retired	low	No diabetes	No	1	1	1	1	3	0.971	80	11113	7
1336	37	female	Town ≥500,000	Małopolska	Other	high	No diabetes	No	1	1	1	1	1	1	90	11111	5
1337	38	male	village	Łódź	Employed	low	No diabetes	Yes	1	1	1	1	3	0.971	80	11113	7
1338	78	female	Town up to 20,000	Łódź	Retired	low	No diabetes	No	1	1	1	2	1	0.97	70	11121	6
1339	69	female	Town 50,000-99,999	Silesia	Retired	low	No diabetes	No	4	2	2	2	1	0.79	60	42221	11
1340	28	male	Town 50,000-99,999	Silesia	Employed	high	No diabetes	Yes	1	1	1	1	1	1	95	11111	5
1341	61	female	Town 100,000 – 499,999	Mazovia	Retired	high	Drugs other than insulin	No	3	1	1	3	3	0.887	40	31133	11
1342	33	female	Town 20,000-49,999	Mazovia	Employed	high	No diabetes	No	1	1	1	2	3	0.941	75	11123	8
1343	77	male	Town 100,000 – 499,999	Mazovia	Retired	medium	Drugs other than insulin	No	1	1	1	3	1	0.95	50	11131	7
1344	46	female	village	Mazovia	Employed	medium	No diabetes	No	1	1	1	1	2	0.982	80	11112	6
1345	54	male	village	Mazovia	Employed	high	No diabetes	Yes	2	1	1	2	2	0.927	60	21122	8
1346	27	female	village	Lublin	Domestic	high	No diabetes	No	1	1	1	1	1	1	90	11111	5
1347	36	female	village	Mazovia	Unemployed	low	No diabetes	Yes	1	1	1	1	2	0.982	100	11112	6
1348	70	male	village	Silesia	Retired	low	No diabetes	No	4	3	4	4	4	0.361	60	43444	19
1349	39	female	village	Mazovia	Employed	high	No diabetes	No	1	1	1	3	1	0.95	60	11131	7
1350	60	male	village	Lublin	Retired	low	No diabetes	Yes	2	1	1	3	1	0.925	50	21131	8
1351	25	female	Town 100,000 – 499,999	Kujawy-Pomerania	Students	high	No diabetes	No	1	1	1	1	1	1	90	11111	5
1352	66	female	Town 100,000 – 499,999	Silesia	Retired	low	No diabetes	No	3	1	1	3	2	0.898	90	31132	10
1353	86	male	Town up to 20,000	West-Pomerania	Retired	low	Drugs other than insulin	No	5	3	3	4	3	0.309	80	53343	18
1354	51	male	Town up to 20,000	Lublin	Employed	low	No diabetes	Yes	1	1	1	1	3	0.971	70	11113	7
1355	61	male	Town up to 20,000	West-Pomerania	Employed	high	No diabetes	Yes	1	1	1	1	1	1	80	11111	5
1356	67	male	Town 100,000 – 499,999	Silesia	Retired	low	No diabetes	Yes	4	1	1	1	1	0.874	80	41111	8
1357	81	male	village	Kujawy-Pomerania	Retired	low	No diabetes	No	4	4	5	4	3	0.268	20	44543	20
1358	35	female	village	Kujawy-Pomerania	Domestic	medium	No diabetes	Yes	1	1	1	2	1	0.97	50	11121	6
1359	61	female	Town up to 20,000	Lublin	Retired	low	Drugs other than insulin	No	4	2	3	4	4	0.434	40	42344	17
1360	43	female	village	Pomerania	Employed	low	No diabetes	No	1	1	1	1	1	1	60	11111	5
1361	65	male	Town up to 20,000	Świętokrzyskie	Retired	low	No diabetes	In the past	1	1	1	1	1	1	80	11111	5
1362	85	female	village	Lublin	Retired	low	No diabetes	No	5	5	5	4	4	-0.152	10	55544	23
1363	83	male	Town up to 20,000	Świętokrzyskie	Retired	medium	No diabetes	In the past	3	1	2	3	3	0.864	30	31233	12
1364	36	female	Town up to 20,000	Lublin	Employed	medium	No diabetes	No	1	1	1	1	2	0.982	95	11112	6
1365	64	female	Town up to 20,000	Świętokrzyskie	Retired	low	No diabetes	No	2	2	2	3	2	0.853	70	22232	11
1366	19	female	Town up to 20,000	Świętokrzyskie	Students	low	No diabetes	No	1	1	1	2	2	0.952	95	11122	7
1367	30	male	Town up to 20,000	Lublin	Employed	low	No diabetes	Yes	1	1	1	3	2	0.932	85	11132	8
1368	31	female	Town up to 20,000	Świętokrzyskie	Unemployed	medium	No diabetes	No	1	1	1	1	2	0.982	50	11112	6
1369	44	female	Town up to 20,000	Świętokrzyskie	Unemployed	medium	No diabetes	No	1	1	1	1	1	1	80	11111	5
1370	85	female	village	Podkarpackie	Retired	low	No diabetes	No	4	4	4	3	2	0.598	30	44432	17
1371	55	male	Town up to 20,000	Świętokrzyskie	Employed	low	No diabetes	No	1	1	1	2	2	0.952	80	11122	7
1372	68	male	village	Podkarpackie	Retired	low	No diabetes	In the past	2	1	1	2	1	0.945	80	21121	7
1373	34	male	village	Lublin	Employed	high	No diabetes	No	1	1	1	1	1	1	80	11111	5
1374	58	male	Town 100,000 – 499,999	Podlasie	Unemployed	medium	No diabetes	Yes	1	1	1	2	1	0.97	50	11121	6
1375	73	male	village	Podkarpackie	Retired	medium	Drugs other than insulin	No	1	1	1	2	2	0.952	50	11122	7
1376	60	female	village	Lublin	Employed	medium	No diabetes	In the past	2	1	1	3	1	0.925	30	21131	8
1377	79	female	village	Podkarpackie	Retired	low	Drugs other than insulin	No	4	2	3	4	3	0.513	40	42343	16
1378	34	male	Town 100,000 – 499,999	Lublin	Employed	medium	No diabetes	Yes	1	1	1	3	1	0.95	70	11131	7
1379	39	female	Town up to 20,000	Mazovia	Employed	low	No diabetes	No	1	1	1	1	1	1	90	11111	5
1380	54	male	Town 100,000 – 499,999	Małopolska	Employed	medium	No diabetes	In the past	1	1	1	1	2	0.982	80	11112	6
1381	64	female	Town 100,000 – 499,999	West-Pomerania	Retired	high	No diabetes	No	3	1	1	3	1	0.916	50	31131	9
1382	39	male	village	Mazovia	Retired	low	No diabetes	No	4	1	1	2	2	0.826	75	41122	10
1383	47	female	Town 100,000 – 499,999	Silesia	Unemployed	low	No diabetes	Yes	2	1	1	2	1	0.945	65	21121	7
1384	25	male	Town 100,000 – 499,999	Silesia	Employed	low	No diabetes	No	1	1	1	2	1	0.97	80	11121	6
1385	38	female	village	Mazovia	Employed	high	No diabetes	No	1	1	1	2	1	0.97	80	11121	6
1386	26	female	village	LowerSilesia	Employed	medium	No diabetes	No	1	1	1	1	1	1	80	11111	5
1387	49	male	Town up to 20,000	Silesia	Employed	low	No diabetes	Yes	1	1	1	2	2	0.952	80	11122	7
1388	64	male	village	Mazovia	Retired	low	No diabetes	No	1	2	1	1	2	0.951	50	12112	7
1389	18	male	village	LowerSilesia	Students	low	No diabetes	No	2	1	1	3	1	0.925	100	21131	8
1390	24	female	Town 100,000 – 499,999	Silesia	Students	medium	No diabetes	No	1	1	1	1	1	1	95	11111	5
1391	66	female	Town up to 20,000	Mazovia	Retired	high	No diabetes	No	2	1	1	4	1	0.714	45	21141	9
1392	39	male	Town up to 20,000	Mazovia	Employed	medium	No diabetes	No	2	1	2	4	2	0.673	55	21242	11
1393	37	female	village	Mazovia	Employed	high	No diabetes	No	1	1	1	1	1	1	75	11111	5
1394	65	female	village	Mazovia	Retired	low	Drugs other than insulin	No	1	1	1	4	3	0.71	60	11143	10
1395	22	male	village	Mazovia	Unemployed	medium	No diabetes	No	1	1	1	1	1	1	100	11111	5
1396	71	female	village	Mazovia	Retired	low	No diabetes	No	2	1	1	1	1	0.975	70	21111	6
1397	79	male	Town 100,000 – 499,999	West-Pomerania	Retired	low	No diabetes	In the past	1	1	1	2	3	0.941	30	11123	8
1398	51	female	village	Mazovia	Employed	medium	No diabetes	No	1	1	1	1	1	1	90	11111	5
1399	41	male	village	Mazovia	Employed	low	No diabetes	No	1	1	1	1	1	1	90	11111	5
1400	47	female	Town 20,000-49,999	Lubuskie	Domestic	low	No diabetes	Yes	1	1	1	2	1	0.97	70	11121	6
1401	70	female	Town ≥500,000	Mazovia	Retired	high	No diabetes	In the past	1	1	1	3	1	0.95	70	11131	7
1402	35	female	Town 100,000 – 499,999	LowerSilesia	Employed	high	No diabetes	No	1	1	1	1	1	1	90	11111	5
1403	67	female	Town 20,000-49,999	Lubuskie	Retired	medium	No diabetes	Yes	2	1	1	3	2	0.907	60	21132	9
1404	60	female	Town 20,000-49,999	Lubuskie	Employed	low	No diabetes	In the past	1	1	1	2	1	0.97	80	11121	6
1405	47	male	Town 100,000 – 499,999	Lublin	Employed	high	No diabetes	No	1	1	1	1	3	0.971	75	11113	7
1406	51	female	Town 20,000-49,999	Mazovia	Employed	medium	No diabetes	No	1	1	1	1	1	1	90	11111	5
1407	60	female	Town 50,000-99,999	LowerSilesia	Retired	high	No diabetes	In the past	2	1	2	2	1	0.922	50	21221	8
1408	68	female	Town 20,000-49,999	Mazovia	Retired	low	No diabetes	No	4	1	2	4	4	0.482	50	41244	15
1409	33	female	Town 100,000 – 499,999	Lublin	Employed	high	No diabetes	No	1	1	1	1	1	1	100	11111	5
1410	20	male	village	Świętokrzyskie	Students	medium	No diabetes	No	1	1	1	1	1	1	85	11111	5
1411	37	male	Town 20,000-49,999	Mazovia	Employed	high	No diabetes	In the past	1	1	1	1	1	1	90	11111	5
1412	67	female	village	Małopolska	Retired	low	No diabetes	In the past	2	1	2	4	3	0.662	40	21243	12
1413	19	female	Town 50,000-99,999	Silesia	Employed	low	No drug treatment	No	2	1	1	1	2	0.957	50	21112	7
1414	70	female	village	Małopolska	Retired	low	No diabetes	No	1	1	1	3	3	0.921	56	11133	9
1415	46	female	village	Małopolska	Retired	medium	No diabetes	Yes	1	1	2	2	2	0.929	50	11222	8
1416	46	male	Town 20,000-49,999	LowerSilesia	Employed	medium	No diabetes	No	1	1	1	2	2	0.952	90	11122	7
1417	22	male	Town ≥500,000	Mazovia	Students	medium	No diabetes	Yes	1	1	1	1	1	1	85	11111	5
1418	41	male	village	Małopolska	Employed	low	No diabetes	In the past	1	1	1	1	1	1	95	11111	5
1419	53	female	Town 100,000 – 499,999	Wielkopolska	Employed	low	No diabetes	Yes	3	1	2	2	1	0.913	50	31221	9
1420	29	female	Town 20,000-49,999	LowerSilesia	Employed	medium	No diabetes	Yes	1	1	1	2	2	0.952	85	11122	7
1421	56	female	Town ≥500,000	Wielkopolska	Employed	medium	No diabetes	Yes	1	1	1	1	1	1	85	11111	5
1422	18	male	Town up to 20,000	LowerSilesia	Students	low	No diabetes	No	1	1	1	1	1	1	90	11111	5
1423	45	female	Town 20,000-49,999	LowerSilesia	Employed	low	No diabetes	No	1	1	1	2	2	0.952	70	11122	7
1424	69	male	Town ≥500,000	Wielkopolska	Retired	high	Insulin	In the past	4	1	1	3	1	0.824	55	41131	10
1425	21	male	Town up to 20,000	LowerSilesia	Unemployed	low	No diabetes	In the past	1	1	1	1	1	1	95	11111	5
1426	32	female	Town up to 20,000	LowerSilesia	Employed	high	No diabetes	No	1	1	1	1	1	1	95	11111	5
1427	65	male	Town ≥500,000	Wielkopolska	Retired	medium	No diabetes	Yes	2	1	1	2	1	0.945	80	21121	7
1428	40	female	Town 100,000 – 499,999	Silesia	Employed	low	No diabetes	Yes	1	1	1	2	2	0.952	80	11122	7
1429	64	female	Town up to 20,000	LowerSilesia	Retired	medium	No diabetes	No	2	1	2	3	2	0.884	65	21232	10
1430	62	female	Town 100,000 – 499,999	Silesia	Employed	low	No drug treatment	Yes	1	1	1	2	1	0.97	70	11121	6
1431	32	female	Town up to 20,000	Mazovia	Employed	high	No diabetes	In the past	1	1	1	1	1	1	100	11111	5
1432	34	male	Town 50,000-99,999	Kujawy-Pomerania	Employed	low	No diabetes	No	1	1	1	1	1	1	90	11111	5
1433	34	male	Town up to 20,000	Mazovia	Employed	medium	No diabetes	Yes	1	1	1	1	1	1	95	11111	5
1434	62	male	village	Małopolska	Retired	low	No diabetes	In the past	1	1	1	2	1	0.97	70	11121	6
1435	41	female	village	Podkarpackie	Employed	high	No drug treatment	No	2	1	1	3	2	0.907	50	21132	9
1436	63	female	village	Małopolska	Retired	low	No diabetes	No	1	1	1	2	1	0.97	60	11121	6
1437	37	male	Town 100,000 – 499,999	Pomerania	Employed	high	No diabetes	No	2	1	1	3	1	0.925	70	21131	8
1438	37	male	village	Podkarpackie	Employed	medium	No diabetes	Yes	1	1	1	2	1	0.97	90	11121	6
1439	82	female	village	Małopolska	Retired	low	No diabetes	No	4	3	4	4	3	0.44	35	43443	18
1440	34	male	village	Mazovia	Employed	low	No diabetes	Yes	1	1	1	1	1	1	100	11111	5
1441	38	female	Town 100,000 – 499,999	Pomerania	Employed	high	No diabetes	No	1	1	1	1	2	0.982	60	11112	6
1442	73	male	village	Małopolska	Retired	low	No diabetes	Yes	1	1	1	1	1	1	75	11111	5
1443	33	male	village	Małopolska	Employed	medium	No diabetes	Yes	1	1	1	2	1	0.97	80	11121	6
1444	54	female	village	Małopolska	Retired	low	No diabetes	Yes	1	1	3	3	2	0.892	50	11332	10
1445	64	female	Town 100,000 – 499,999	Świętokrzyskie	Retired	high	No diabetes	Yes	1	1	1	1	2	0.982	70	11112	6
1446	23	male	village	Małopolska	Employed	low	No diabetes	Yes	2	1	1	1	1	0.975	80	21111	6
1447	54	female	Town 20,000-49,999	LowerSilesia	Employed	low	No diabetes	Yes	2	1	3	3	2	0.867	60	21332	11
1448	65	male	village	Małopolska	Retired	low	No diabetes	No	1	1	3	3	3	0.881	50	11333	11
1449	73	female	Town 100,000 – 499,999	Świętokrzyskie	Retired	medium	No diabetes	No	4	1	3	4	3	0.544	35	41343	15
1450	38	male	village	Małopolska	Employed	low	No diabetes	No	1	1	1	1	1	1	90	11111	5
1451	50	female	Town 100,000 – 499,999	LowerSilesia	Employed	low	No diabetes	Yes	1	1	1	1	1	1	95	11111	5
1452	50	male	Town 20,000-49,999	Mazovia	Retired	medium	No diabetes	No	5	4	4	3	3	0.399	40	54433	19
1453	62	female	Town 50,000-99,999	LowerSilesia	Retired	low	No diabetes	Yes	2	1	3	3	1	0.885	45	21331	10
1454	76	male	village	Małopolska	Retired	low	No diabetes	No	3	3	3	3	1	0.829	50	33331	13
1455	54	female	Town 20,000-49,999	Mazovia	Unemployed	high	No diabetes	No	2	1	1	2	2	0.927	80	21122	8
1456	26	female	Town up to 20,000	Małopolska	Students	medium	No diabetes	No	1	1	1	1	1	1	100	11111	5
1457	35	female	Town 20,000-49,999	Mazovia	Employed	medium	No diabetes	No	1	1	1	1	1	1	95	11111	5
1458	68	male	Town 20,000-49,999	Mazovia	Retired	low	No diabetes	No	3	1	2	3	1	0.893	70	31231	10
1459	82	male	Town up to 20,000	Małopolska	Employed	low	No diabetes	No	3	2	3	3	1	0.845	50	32331	12
1460	55	male	Town up to 20,000	Małopolska	Employed	low	No drug treatment	In the past	1	1	2	3	2	0.909	55	11232	9
1461	39	female	village	Lublin	Employed	medium	No drug treatment	In the past	1	1	1	2	2	0.952	90	11122	7
1462	35	female	Town up to 20,000	Lublin	Domestic	low	No diabetes	Yes	1	1	1	1	1	1	100	11111	5
1463	48	male	Town 50,000-99,999	LowerSilesia	Employed	medium	No diabetes	Yes	1	1	1	2	2	0.952	80	11122	7
1464	36	male	village	Mazovia	Unemployed	low	No diabetes	No	1	1	1	1	1	1	95	11111	5
1465	84	female	village	Mazovia	Retired	low	No diabetes	No	4	2	3	3	1	0.753	50	42331	13
1466	21	female	village	Lublin	Students	medium	No diabetes	No	1	1	1	1	1	1	100	11111	5
1467	57	female	Town 100,000 – 499,999	Kujawy-Pomerania	Employed	medium	No diabetes	Yes	1	1	1	2	2	0.952	70	11122	7
1468	66	male	village	Mazovia	Retired	low	No diabetes	In the past	3	1	2	3	2	0.875	50	31232	11
1469	25	male	Town up to 20,000	Lublin	Employed	high	No diabetes	No	1	1	1	1	1	1	100	11111	5
1470	66	female	village	Kujawy-Pomerania	Retired	low	Drugs other than insulin	No	1	1	1	1	2	0.982	65	11112	6
1471	49	male	Town 20,000-49,999	LowerSilesia	Unemployed	medium	No diabetes	Yes	1	1	1	1	1	1	80	11111	5
1472	31	male	village	Mazovia	Employed	medium	No diabetes	In the past	1	1	1	1	1	1	70	11111	5
1473	65	female	Town up to 20,000	Lublin	Retired	medium	No diabetes	No	1	1	1	2	1	0.97	80	11121	6
1474	18	male	Town 20,000-49,999	LowerSilesia	Unemployed	low	No diabetes	No	1	1	1	2	1	0.97	90	11121	6
1475	36	female	village	Lublin	Employed	high	No diabetes	No	1	1	1	1	1	1	90	11111	5
1476	61	female	village	Kujawy-Pomerania	Retired	medium	No diabetes	In the past	2	1	1	4	2	0.696	50	21142	10
1477	51	male	village	Mazovia	Unemployed	low	No diabetes	Yes	1	1	1	1	1	1	100	11111	5
1478	58	male	Town 20,000-49,999	LowerSilesia	Employed	low	No diabetes	No	1	1	1	1	1	1	70	11111	5
1479	80	male	village	Lublin	Retired	high	No diabetes	No	1	1	2	2	2	0.929	70	11222	8
1480	47	male	Town 20,000-49,999	LowerSilesia	Employed	low	No diabetes	Yes	1	1	1	1	1	1	50	11111	5
1481	62	female	village	Mazovia	Retired	medium	No diabetes	In the past	1	1	1	1	2	0.982	80	11112	6
1482	20	female	village	Podlasie	Employed	medium	No diabetes	No	1	1	1	2	1	0.97	60	11121	6
1483	21	male	village	Mazovia	Employed	medium	No diabetes	No	1	1	1	1	1	1	100	11111	5
1484	31	male	Town 20,000-49,999	Podlasie	Employed	medium	No diabetes	Yes	1	1	1	1	1	1	97	11111	5
1485	37	male	village	Podlasie	Employed	low	No diabetes	Yes	1	1	1	1	1	1	100	11111	5
1486	22	male	Town up to 20,000	Silesia	Employed	medium	No diabetes	No	1	1	1	1	2	0.982	100	11112	6
1487	53	male	village	Podlasie	Employed	low	No diabetes	Yes	1	1	1	2	1	0.97	70	11121	6
1488	28	male	Town 50,000-99,999	Silesia	Employed	high	No diabetes	No	1	1	1	2	1	0.97	90	11121	6
1489	32	female	village	Mazovia	Employed	high	No diabetes	No	1	1	1	1	1	1	95	11111	5
1490	26	female	village	Silesia	Employed	high	No diabetes	No	1	1	1	2	2	0.952	80	11122	7
1491	72	female	village	Mazovia	Retired	low	No diabetes	No	2	1	1	2	2	0.927	75	21122	8
1492	37	female	village	Mazovia	Employed	medium	No diabetes	No	1	1	1	1	1	1	90	11111	5
1493	54	female	village	Silesia	Employed	medium	No diabetes	No	1	1	1	1	2	0.982	85	11112	6
1494	80	female	village	Podlasie	Retired	low	No diabetes	No	4	4	3	4	3	0.433	50	44343	18
1495	27	male	village	Podlasie	Employed	medium	No diabetes	Yes	1	1	1	1	1	1	70	11111	5
1496	32	male	Town 20,000-49,999	Podkarpackie	Employed	high	No diabetes	No	1	1	1	1	1	1	100	11111	5
1497	58	female	village	Silesia	Domestic	medium	No diabetes	No	1	1	1	3	1	0.95	50	11131	7
1498	64	female	Town up to 20,000	Silesia	Retired	medium	Drugs other than insulin	In the past	5	4	4	4	4	0.109	80	54444	21
1499	65	male	Town 20,000-49,999	Kujawy-Pomerania	Employed	low	No diabetes	Yes	2	1	1	2	1	0.945	70	21121	7
1500	35	female	Town 50,000-99,999	Silesia	Employed	high	No diabetes	No	1	1	1	1	1	1	90	11111	5
1501	72	male	Town 20,000-49,999	Kujawy-Pomerania	Retired	low	No diabetes	Yes	3	1	1	3	1	0.916	50	31131	9
1502	52	female	Town 100,000 – 499,999	Silesia	Employed	low	Insulin	Yes	1	1	1	2	1	0.97	50	11121	6
1503	66	female	Town up to 20,000	Silesia	Domestic	low	Drugs other than insulin	No	1	1	1	1	2	0.982	50	11112	6
1504	75	female	village	Silesia	Retired	medium	No diabetes	No	1	1	1	1	3	0.971	50	11113	7
1505	38	male	Town 100,000 – 499,999	Silesia	Employed	low	No diabetes	In the past	1	1	1	1	1	1	90	11111	5
1506	62	female	Town up to 20,000	Silesia	Retired	low	No diabetes	Yes	2	2	2	3	4	0.763	50	22234	13
1507	72	female	Town 20,000-49,999	West-Pomerania	Employed	high	Combination treatment	In the past	3	1	1	3	2	0.898	50	31132	10
1508	40	female	Town up to 20,000	Opole	Employed	medium	No diabetes	In the past	1	1	1	1	1	1	90	11111	5
1509	79	female	Town up to 20,000	Silesia	Retired	low	No diabetes	No	3	1	1	3	3	0.887	50	31133	11
1510	67	female	Town up to 20,000	Opole	Retired	low	No diabetes	Yes	1	1	1	1	2	0.982	60	11112	6
1511	27	female	village	Warmia-Masuria	Employed	medium	No diabetes	No	1	1	1	1	2	0.982	80	11112	6
1512	33	male	village	Warmia-Masuria	Employed	low	No diabetes	Yes	1	1	1	2	1	0.97	90	11121	6
1513	36	female	village	West-Pomerania	Domestic	high	No diabetes	No	1	1	1	2	1	0.97	90	11121	6
1514	76	female	village	Małopolska	Retired	low	No diabetes	No	2	3	3	3	3	0.809	50	23333	14
1515	28	male	village	Warmia-Masuria	Employed	medium	No diabetes	No	1	1	1	2	2	0.952	80	11122	7
1516	28	female	village	Małopolska	Employed	high	No diabetes	No	1	1	1	1	1	1	100	11111	5
1517	65	male	village	Małopolska	Retired	low	Drugs other than insulin	Yes	1	1	1	1	1	1	95	11111	5
1518	71	female	village	Małopolska	Retired	low	No diabetes	No	3	1	1	1	1	0.966	80	31111	7
1519	76	female	village	Warmia-Masuria	Retired	low	No diabetes	No	2	1	1	3	1	0.925	40	21131	8
1520	55	female	village	Podlasie	Employed	low	No diabetes	No	4	4	3	4	3	0.433	50	44343	18
1521	67	male	village	Małopolska	Retired	low	No diabetes	No	1	1	1	1	1	1	50	11111	5
1522	52	female	village	Podlasie	Retired	medium	No diabetes	Yes	3	3	3	4	4	0.51	60	33344	17
1523	83	female	village	Małopolska	Retired	low	No diabetes	No	4	2	2	3	3	0.741	40	42233	14
1524	25	male	village	Podlasie	Employed	medium	No diabetes	Yes	1	1	1	1	1	1	90	11111	5
1525	37	male	village	Podlasie	Employed	low	No diabetes	No	1	1	1	2	1	0.97	85	11121	6
1526	52	male	village	Małopolska	Employed	low	No diabetes	No	1	1	1	1	1	1	95	11111	5
1527	64	male	village	Małopolska	Retired	low	No diabetes	In the past	4	1	3	3	3	0.755	50	41333	14
1528	61	male	village	Małopolska	Retired	medium	No diabetes	No	2	1	2	4	1	0.691	40	21241	10
1529	74	male	village	Podlasie	Retired	low	No diabetes	No	4	3	4	4	4	0.361	50	43444	19
1530	83	female	village	Małopolska	Retired	low	No diabetes	No	4	2	3	3	2	0.735	30	42332	14
1531	57	male	Town 100,000 – 499,999	Podlasie	Retired	low	No diabetes	In the past	4	1	1	3	1	0.824	70	41131	10
1532	65	male	Town up to 20,000	Silesia	Retired	low	No diabetes	In the past	4	1	1	4	1	0.613	50	41141	11
1533	60	male	Town 100,000 – 499,999	Podlasie	Employed	medium	No diabetes	In the past	2	1	1	1	2	0.957	80	21112	7
1534	27	male	Town up to 20,000	Łódź	Employed	medium	No diabetes	No	1	1	1	1	1	1	90	11111	5
1535	34	female	Town 100,000 – 499,999	Podlasie	Other	high	No diabetes	No	1	1	1	1	1	1	98	11111	5
1536	68	male	village	Silesia	Retired	low	No diabetes	In the past	1	1	1	2	1	0.97	75	11121	6
1537	23	male	Town up to 20,000	Łódź	Employed	medium	No diabetes	No	1	1	1	1	1	1	90	11111	5
1538	73	female	Town up to 20,000	Silesia	Retired	low	No diabetes	No	1	1	1	3	1	0.95	80	11131	7
1539	20	female	Town up to 20,000	Silesia	Employed	low	No diabetes	No	1	1	1	1	1	1	100	11111	5
1540	34	male	Town up to 20,000	Silesia	Employed	medium	No diabetes	No	1	1	1	2	1	0.97	85	11121	6
1541	43	male	village	Warmia-Masuria	Employed	low	No diabetes	Yes	1	1	1	3	2	0.932	70	11132	8
1542	55	female	Town ≥500,000	Mazovia	Employed	high	No diabetes	No answer	1	1	2	2	1	0.947	60	11221	7
1543	47	male	Town ≥500,000	Mazovia	Employed	high	No diabetes	No	1	1	1	1	1	1	100	11111	5
1544	58	male	village	West-Pomerania	Employed	high	No diabetes	In the past	2	1	1	2	1	0.945	70	21121	7
1545	44	male	village	Łódź	Employed	medium	No diabetes	No answer	1	1	1	1	1	1	90	11111	5
1546	81	male	village	West-Pomerania	Retired	low	No diabetes	In the past	1	1	1	2	2	0.952	60	11122	7
1547	42	male	Town up to 20,000	Łódź	Unemployed	low	No diabetes	Yes	1	1	1	1	2	0.982	75	11112	6
1548	34	female	Town up to 20,000	Łódź	Unemployed	high	No diabetes	No answer	1	1	1	1	2	0.982	90	11112	6
1549	85	male	village	West-Pomerania	Retired	medium	No diabetes	In the past	2	2	2	3	3	0.842	50	22233	12
1550	59	male	Town 100,000 – 499,999	Świętokrzyskie	Unemployed	low	No diabetes	In the past	1	1	1	1	1	1	80	11111	5
1551	64	female	Town 100,000 – 499,999	Podlasie	Employed	medium	No diabetes	No	4	1	1	3	1	0.824	90	41131	10
1552	72	female	Town ≥500,000	LowerSilesia	Retired	low	No diabetes	No	2	2	2	2	2	0.873	60	22222	10
1553	74	male	village	Łódź	Retired	medium	No diabetes	In the past	4	3	1	3	2	0.759	40	43132	13
1554	19	female	Town ≥500,000	LowerSilesia	Students	medium	No diabetes	No	1	1	1	1	1	1	95	11111	5
1555	44	male	Town up to 20,000	Łódź	Employed	medium	No diabetes	Yes	1	1	1	2	2	0.952	75	11122	7
1556	42	male	Town 100,000 – 499,999	Podlasie	Employed	high	No diabetes	No	1	1	1	2	2	0.952	90	11122	7
1557	47	male	Town ≥500,000	LowerSilesia	Employed	medium	No diabetes	No	1	1	1	1	2	0.982	85	11112	6
1558	31	female	Town ≥500,000	LowerSilesia	Employed	high	No diabetes	Yes	1	1	1	1	1	1	90	11111	5
1559	34	male	Town 20,000-49,999	Wielkopolska	Employed	low	No diabetes	Yes	1	1	1	1	1	1	30	11111	5
1560	63	male	Town ≥500,000	LowerSilesia	Retired	medium	No diabetes	No	1	1	1	1	1	1	80	11111	5
1561	33	male	Town ≥500,000	LowerSilesia	Employed	high	No diabetes	In the past	1	1	1	1	1	1	90	11111	5
1562	42	male	Town 20,000-49,999	Małopolska	Retired	high	No diabetes	Yes	1	1	1	1	2	0.982	90	11112	6
1563	32	male	Town 100,000 – 499,999	Silesia	Employed	medium	No diabetes	No	1	1	1	1	1	1	100	11111	5
1564	26	female	Town 100,000 – 499,999	Silesia	Unemployed	medium	No diabetes	No	1	1	1	1	1	1	90	11111	5
1565	36	male	village	Małopolska	Employed	low	No diabetes	No	1	1	1	1	2	0.982	85	11112	6
1566	57	female	Town up to 20,000	Łódź	Retired	high	No diabetes	Yes	1	1	1	1	3	0.971	70	11113	7
1567	65	male	Town up to 20,000	Łódź	Retired	medium	No diabetes	In the past	4	3	1	3	3	0.748	40	43133	14
1568	19	female	Town up to 20,000	Kujawy-Pomerania	Students	medium	No diabetes	No	1	1	1	2	2	0.952	70	11122	7
1569	37	male	Town 50,000-99,999	Łódź	Employed	high	No diabetes	No	1	1	1	1	1	1	75	11111	5
1570	66	male	village	Małopolska	Retired	medium	No diabetes	Yes	2	1	2	2	2	0.904	70	21222	9
1571	41	female	Town up to 20,000	Kujawy-Pomerania	Employed	high	No diabetes	Yes	1	1	1	1	2	0.982	95	11112	6
1572	65	female	village	Małopolska	Retired	medium	Drugs other than insulin	No	1	1	1	3	3	0.921	40	11133	9
1573	41	male	village	Małopolska	Employed	medium	No diabetes	No	1	1	1	1	1	1	90	11111	5
1574	62	male	Town up to 20,000	Kujawy-Pomerania	Unemployed	low	No diabetes	Yes	3	1	2	4	3	0.653	50	31243	13
1575	40	female	village	Małopolska	Employed	medium	No diabetes	No	1	1	1	1	1	1	95	11111	5
1576	38	female	Town ≥500,000	Małopolska	Employed	medium	No diabetes	No	1	1	1	1	2	0.982	100	11112	6
1577	58	male	Town 20,000-49,999	Małopolska	Employed	low	Drugs other than insulin	In the past	4	2	2	2	2	0.772	70	42222	12
1578	43	male	Town ≥500,000	Małopolska	Employed	high	No diabetes	No	1	1	1	1	1	1	100	11111	5
1579	54	female	village	Podkarpackie	Unemployed	low	Insulin	Yes	3	1	1	4	1	0.705	20	31141	10
1580	24	female	village	Podkarpackie	Employed	medium	No diabetes	No	1	1	1	1	1	1	90	11111	5
1581	59	female	village	Małopolska	Employed	medium	No diabetes	No	1	1	1	1	1	1	90	11111	5
1582	55	male	village	Wielkopolska	Employed	high	No diabetes	Yes	1	1	1	1	1	1	90	11111	5
1583	57	female	village	Małopolska	Employed	low	No diabetes	No	3	1	1	4	2	0.687	70	31142	11
1584	64	male	village	Podkarpackie	Retired	low	Drugs other than insulin	Yes	3	3	3	4	3	0.589	40	33343	16
1585	49	male	Town ≥500,000	Małopolska	Employed	low	No diabetes	No	1	1	1	4	1	0.739	70	11141	8
1586	51	female	Town ≥500,000	Mazovia	Employed	high	No diabetes	No	1	1	1	1	1	1	95	11111	5
1587	68	male	Town 20,000-49,999	West-Pomerania	Unemployed	low	No diabetes	No	1	1	1	2	1	0.97	70	11121	6
1588	79	female	Town ≥500,000	Mazovia	Retired	low	No diabetes	Yes	3	3	3	3	2	0.811	60	33332	14
1589	58	male	Town 20,000-49,999	West-Pomerania	Employed	low	No diabetes	No	2	1	2	2	2	0.904	30	21222	9
1590	62	male	Town up to 20,000	West-Pomerania	Employed	high	No diabetes	Yes	1	1	1	1	1	1	75	11111	5
1591	61	male	Town up to 20,000	West-Pomerania	Retired	low	No diabetes	In the past	1	1	1	3	1	0.95	60	11131	7
1592	69	female	Town 100,000 – 499,999	Silesia	Retired	medium	No diabetes	Yes	2	1	1	2	3	0.916	95	21123	9
1593	55	female	village	West-Pomerania	Employed	high	No diabetes	In the past	1	1	1	2	2	0.952	85	11122	7
1594	70	female	village	Opole	Retired	low	No diabetes	No	1	1	1	2	2	0.952	80	11122	7
1595	32	female	village	Opole	Employed	high	No diabetes	No	1	1	1	1	1	1	100	11111	5
1596	25	female	Town 20,000-49,999	Silesia	Unemployed	low	No diabetes	No	1	1	1	1	1	1	80	11111	5
1597	22	male	Town 20,000-49,999	Silesia	Employed	low	No diabetes	Yes	1	1	1	1	1	1	90	11111	5
1598	35	male	Town 20,000-49,999	Mazovia	Employed	medium	No diabetes	Yes	1	1	1	1	1	1	100	11111	5
1599	23	male	Town up to 20,000	Silesia	Unemployed	low	No diabetes	Yes	1	1	1	1	1	1	90	11111	5
1600	28	female	Town up to 20,000	Silesia	Employed	medium	No diabetes	In the past	1	1	1	1	1	1	70	11111	5
1601	47	female	Town 100,000 – 499,999	LowerSilesia	Domestic	medium	No drug treatment	No	1	1	1	1	1	1	100	11111	5
1602	53	male	village	Opole	Employed	medium	No diabetes	Yes	4	3	4	3	4	0.572	25	43434	18
1603	21	female	Town 50,000-99,999	Silesia	Employed	medium	No diabetes	Yes	1	1	1	1	1	1	95	11111	5
1604	22	male	Town 100,000 – 499,999	LowerSilesia	Employed	medium	No diabetes	No	1	1	1	1	1	1	85	11111	5
1605	26	male	village	Silesia	Employed	high	No diabetes	No	1	1	1	1	1	1	100	11111	5
1606	54	female	Town 20,000-49,999	Silesia	Domestic	low	No diabetes	Yes	1	1	1	1	1	1	90	11111	5
1607	62	male	Town up to 20,000	LowerSilesia	Employed	low	Insulin	Yes	1	1	1	2	2	0.952	50	11122	7
1608	36	male	village	Silesia	Employed	low	No diabetes	No	1	1	1	1	1	1	90	11111	5
1609	79	female	Town up to 20,000	LowerSilesia	Retired	low	No diabetes	No	4	3	4	5	4	0.047	10	43454	20
1610	68	male	Town 100,000 – 499,999	West-Pomerania	Retired	low	No diabetes	Yes	2	1	1	3	1	0.925	50	21131	8
1611	52	male	Town 100,000 – 499,999	Silesia	Unemployed	medium	No diabetes	Yes	1	1	1	1	1	1	98	11111	5
1612	56	female	Town 100,000 – 499,999	West-Pomerania	Retired	low	No diabetes	In the past	2	2	2	2	2	0.873	80	22222	10
1613	61	male	Town 100,000 – 499,999	West-Pomerania	Employed	low	No diabetes	Yes	1	1	1	2	1	0.97	50	11121	6
1614	65	female	Town 20,000-49,999	LowerSilesia	Retired	high	Drugs other than insulin	No	2	1	1	2	2	0.927	60	21122	8
1615	48	male	village	Łódź	Employed	low	No diabetes	No	1	1	1	3	2	0.932	80	11132	8
1616	57	female	village	Łódź	Retired	low	No diabetes	In the past	3	1	1	3	2	0.898	45	31132	10
1617	47	male	Town up to 20,000	Podkarpackie	Employed	medium	No diabetes	No	1	1	1	2	2	0.952	70	11122	7
1618	35	female	Town 20,000-49,999	Lubuskie	Employed	high	No diabetes	No	1	1	1	2	1	0.97	90	11121	6
1619	43	female	Town 20,000-49,999	LowerSilesia	Employed	medium	No diabetes	No	1	1	1	2	1	0.97	65	11121	6
1620	30	female	Town up to 20,000	Warmia-Masuria	Employed	high	No diabetes	No	1	1	1	1	1	1	95	11111	5
1621	65	male	Town 20,000-49,999	Lubuskie	Retired	medium	No diabetes	In the past	1	1	1	1	1	1	50	11111	5
1622	66	female	Town 100,000 – 499,999	Warmia-Masuria	Retired	low	No diabetes	No	1	1	1	4	1	0.739	100	11141	8
1623	87	male	Town ≥500,000	LowerSilesia	Retired	high	No diabetes	No	2	1	1	2	1	0.945	60	21121	7
1624	25	female	Town 50,000-99,999	Pomerania	Employed	medium	No diabetes	Yes	1	1	1	2	1	0.97	100	11121	6
1625	32	female	Town 50,000-99,999	LowerSilesia	Employed	low	No diabetes	No	1	1	1	1	2	0.982	80	11112	6
1626	52	female	village	Lubuskie	Employed	medium	No diabetes	Yes	1	1	2	3	4	0.819	50	11234	11
1627	26	female	Town 20,000-49,999	Lubuskie	Employed	high	No diabetes	No	1	1	1	1	2	0.982	75	11112	6
1628	66	female	Town ≥500,000	Małopolska	Retired	low	Insulin	No	1	1	1	2	3	0.941	30	11123	8
1629	62	male	village	Lubuskie	Unemployed	low	No diabetes	No	1	1	1	2	1	0.97	70	11121	6
1630	21	male	Town 20,000-49,999	Lubuskie	Students	low	No diabetes	No	1	1	1	1	1	1	100	11111	5
1631	31	female	Town ≥500,000	Małopolska	Employed	medium	No diabetes	Yes	1	1	1	1	1	1	90	11111	5
1632	25	male	Town 50,000-99,999	Pomerania	Retired	low	No diabetes	Yes	1	1	1	3	2	0.932	70	11132	8
1633	57	male	village	Lubuskie	Employed	low	No diabetes	In the past	1	1	1	1	1	1	70	11111	5
1634	49	female	Town 100,000 – 499,999	Silesia	Employed	low	No diabetes	No	1	1	1	1	1	1	90	11111	5
1635	39	female	village	Lubuskie	Employed	high	No diabetes	No	1	1	1	1	1	1	90	11111	5
1636	64	female	Town up to 20,000	West-Pomerania	Retired	low	No diabetes	No	2	1	1	1	1	0.975	90	21111	6
1637	19	female	Town up to 20,000	Warmia-Masuria	Students	low	No diabetes	No	1	1	1	3	2	0.932	80	11132	8
1638	21	male	Town up to 20,000	West-Pomerania	Employed	medium	No diabetes	No	1	1	1	2	2	0.952	90	11122	7
1639	21	male	Town 100,000 – 499,999	Silesia	Employed	medium	No diabetes	No	1	1	1	2	1	0.97	80	11121	6
1640	25	female	Town up to 20,000	West-Pomerania	Employed	low	No diabetes	Yes	2	1	1	1	2	0.957	90	21112	7
1641	63	male	Town 100,000 – 499,999	Pomerania	Retired	medium	No diabetes	No	1	1	1	1	1	1	90	11111	5
1642	36	male	Town up to 20,000	West-Pomerania	Employed	low	No diabetes	In the past	2	2	2	3	1	0.871	70	22231	10
1643	87	female	Town 100,000 – 499,999	Pomerania	Retired	medium	No diabetes	No	2	1	2	1	1	0.952	80	21211	7
1644	26	male	Town up to 20,000	West-Pomerania	Students	medium	No diabetes	In the past	1	1	1	1	1	1	100	11111	5
1645	45	male	Town ≥500,000	Mazovia	Employed	medium	No diabetes	No	2	1	1	3	2	0.907	50	21132	9
1646	48	female	Town up to 20,000	Mazovia	Employed	high	No diabetes	No	1	1	2	2	2	0.929	90	11222	8
1647	63	female	Town ≥500,000	Mazovia	Retired	medium	No diabetes	Yes	4	3	3	4	4	0.418	30	43344	18
1648	51	female	village	Mazovia	Employed	medium	No diabetes	Yes	1	1	1	3	2	0.932	50	11132	8
1649	58	male	Town up to 20,000	Kujawy-Pomerania	Employed	low	No diabetes	No	1	1	1	1	1	1	80	11111	5
1650	80	female	village	Pomerania	Retired	low	Insulin	No	4	1	2	4	3	0.561	40	41243	14
1651	40	female	village	Pomerania	Employed	low	No diabetes	Yes	1	1	1	1	2	0.982	80	11112	6
1652	77	female	Town up to 20,000	Mazovia	Retired	medium	No diabetes	No	3	1	1	1	2	0.948	65	31112	8
1653	22	male	village	Mazovia	Students	medium	No diabetes	No	1	1	1	1	2	0.982	90	11112	6
1654	29	male	village	Mazovia	Employed	high	No diabetes	No	1	1	1	2	1	0.97	90	11121	6
1655	38	female	Town 100,000 – 499,999	Silesia	Employed	medium	No diabetes	No	1	1	1	2	1	0.97	70	11121	6
1656	62	female	Town 50,000-99,999	Małopolska	Employed	medium	No diabetes	No	3	3	2	3	3	0.817	40	33233	14
1657	70	female	Town up to 20,000	Kujawy-Pomerania	Retired	high	No diabetes	No	2	1	1	1	1	0.975	70	21111	6
1658	58	female	Town up to 20,000	Świętokrzyskie	Employed	high	No diabetes	No	1	1	1	2	2	0.952	20	11122	7
1659	67	female	Town up to 20,000	Świętokrzyskie	Retired	low	No diabetes	No	2	1	1	2	3	0.916	50	21123	9
1660	77	female	Town 20,000-49,999	Mazovia	Retired	low	No drug treatment	In the past	4	2	4	4	4	0.377	30	42444	18
1661	54	female	Town 20,000-49,999	Mazovia	Employed	low	No diabetes	In the past	1	1	1	1	1	1	100	11111	5
1662	38	female	Town 20,000-49,999	Mazovia	Employed	high	No diabetes	No answer	1	1	1	1	1	1	100	11111	5
1663	67	male	Town 20,000-49,999	Pomerania	Employed	low	No diabetes	Yes	1	1	1	1	1	1	70	11111	5
1664	69	male	Town ≥500,000	Łódź	Retired	high	No diabetes	No	1	1	1	1	1	1	75	11111	5
1665	46	male	Town up to 20,000	Świętokrzyskie	Employed	high	No diabetes	Yes	1	1	1	3	2	0.932	80	11132	8
1666	71	male	village	Wielkopolska	Retired	low	No diabetes	No	3	2	2	3	2	0.844	60	32232	12
1667	57	male	village	Wielkopolska	Retired	low	No diabetes	Yes	1	1	2	2	2	0.929	70	11222	8
1668	66	male	Town 100,000 – 499,999	LowerSilesia	Retired	low	No diabetes	Yes	4	1	2	4	2	0.572	10	41242	13
1669	25	male	village	Wielkopolska	Employed	low	No diabetes	No	1	1	1	1	1	1	90	11111	5
1670	29	female	village	Wielkopolska	Employed	high	No diabetes	No	1	1	1	2	1	0.97	80	11121	6
1671	55	male	village	Podkarpackie	Retired	low	No diabetes	Yes	5	3	4	3	2	0.474	70	53432	17
1672	50	male	village	Silesia	Employed	low	No diabetes	Yes	1	1	1	1	2	0.982	75	11112	6
1673	25	male	village	Silesia	Employed	medium	No diabetes	No	1	1	1	1	1	1	90	11111	5
1674	40	female	village	Kujawy-Pomerania	Employed	medium	No diabetes	Yes	1	1	1	1	1	1	80	11111	5
1675	37	female	village	Silesia	Employed	medium	No diabetes	No	1	1	1	1	1	1	95	11111	5
1676	57	female	village	Kujawy-Pomerania	Employed	medium	No diabetes	No	3	1	2	3	2	0.875	60	31232	11
1677	30	male	village	Podkarpackie	Employed	medium	No diabetes	No	1	1	1	1	1	1	80	11111	5
1678	55	male	Town 100,000 – 499,999	Podlasie	Employed	low	No diabetes	Yes	2	1	2	4	2	0.673	70	21242	11
1679	62	female	village	Kujawy-Pomerania	Retired	low	No diabetes	Yes	1	1	1	1	2	0.982	80	11112	6
1680	41	female	Town 100,000 – 499,999	Podlasie	Employed	medium	No diabetes	No	1	1	1	1	1	1	80	11111	5
1681	48	female	village	Podkarpackie	Employed	low	No diabetes	No	1	1	1	1	1	1	55	11111	5
1682	19	female	village	Podkarpackie	Students	medium	No diabetes	No	1	1	1	1	1	1	95	11111	5
1683	74	female	Town up to 20,000	Podlasie	Retired	low	No diabetes	No	4	1	3	3	2	0.766	50	41332	13
1684	29	female	village	Podkarpackie	Employed	medium	No diabetes	No	1	1	1	3	2	0.932	50	11132	8
1685	83	female	village	Podlasie	Retired	low	No diabetes	No	4	2	2	4	3	0.53	45	42243	15
1686	24	male	village	Podkarpackie	Unemployed	medium	No diabetes	No	2	1	2	2	2	0.904	90	21222	9
1687	72	male	village	Podlasie	Retired	low	Insulin	No	4	2	2	4	2	0.541	60	42242	14
1688	36	female	village	Podlasie	Employed	medium	No diabetes	Yes	1	1	1	2	1	0.97	90	11121	6
1689	78	female	village	Podkarpackie	Retired	high	No diabetes	No	4	1	3	3	2	0.766	45	41332	13
1690	50	male	village	Warmia-Masuria	Employed	high	No diabetes	No	1	1	1	1	2	0.982	90	11112	6
1691	68	female	Town up to 20,000	Podlasie	Retired	medium	No diabetes	No	2	2	2	4	2	0.642	30	22242	12
1692	43	female	Town up to 20,000	Podlasie	Employed	medium	No diabetes	Yes	1	1	1	1	1	1	90	11111	5
1693	56	male	Town ≥500,000	Mazovia	Employed	medium	No drug treatment	No	1	1	1	1	1	1	70	11111	5
1694	60	male	village	Podlasie	Employed	medium	No diabetes	No	1	1	1	1	1	1	70	11111	5
1695	43	male	village	Wielkopolska	Employed	medium	No diabetes	No	1	1	1	1	1	1	90	11111	5
1696	47	female	village	Podlasie	Employed	medium	No diabetes	No	4	3	4	5	3	0.126	50	43453	19
1697	61	male	Town ≥500,000	Mazovia	Employed	medium	No drug treatment	Yes	1	1	1	1	1	1	55	11111	5
1698	47	female	Town 100,000 – 499,999	Silesia	Unemployed	medium	No diabetes	Yes	1	1	1	2	4	0.862	55	11124	9
1699	71	female	village	Podlasie	Retired	low	No diabetes	No	3	5	2	3	2	0.611	50	35232	15
1700	52	female	village	Podlasie	Domestic	medium	No diabetes	No	1	1	1	1	1	1	40	11111	5
1701	60	male	Town 100,000 – 499,999	Silesia	Employed	medium	Insulin	Yes	1	1	1	2	1	0.97	90	11121	6
1702	22	male	Town up to 20,000	Mazovia	Students	medium	No diabetes	No	1	1	1	1	1	1	85	11111	5
1703	27	male	village	Podlasie	Employed	medium	No diabetes	Yes	5	1	4	2	1	0.559	80	51421	13
1704	41	male	Town up to 20,000	Mazovia	Employed	medium	No diabetes	No	1	1	1	2	2	0.952	80	11122	7
1705	50	male	village	Podlasie	Employed	medium	No diabetes	No	1	1	1	1	1	1	90	11111	5
1706	65	female	Town 20,000-49,999	Silesia	Retired	high	No diabetes	No	1	1	1	2	2	0.952	80	11122	7
1707	54	female	Town 50,000-99,999	Silesia	Domestic	low	No diabetes	No	1	1	1	2	1	0.97	80	11121	6
1708	22	female	village	Silesia	Unemployed	medium	No diabetes	No	1	1	1	1	2	0.982	80	11112	6
1709	33	male	Town 50,000-99,999	Silesia	Employed	high	No diabetes	No	1	1	1	1	1	1	92	11111	5
1710	22	male	Town ≥500,000	Mazovia	Students	medium	No diabetes	Yes	1	1	1	1	2	0.982	80	11112	6
1711	45	male	village	Silesia	Employed	medium	No diabetes	No	1	1	1	2	2	0.952	70	11122	7
1712	59	female	Town 50,000-99,999	Silesia	Retired	low	No diabetes	No	1	1	1	1	2	0.982	70	11112	6
1713	64	male	village	Kujawy-Pomerania	Retired	low	No diabetes	In the past	1	1	1	4	3	0.71	30	11143	10
1714	76	male	village	Kujawy-Pomerania	Retired	low	No diabetes	In the past	1	1	2	3	3	0.898	50	11233	10
1715	67	female	Town 100,000 – 499,999	Lubuskie	Retired	medium	Drugs other than insulin	In the past	3	1	1	3	4	0.808	30	31134	12
1716	67	male	Town 20,000-49,999	Mazovia	Retired	medium	No diabetes	In the past	1	1	1	1	1	1	75	11111	5
1717	39	male	Town up to 20,000	Silesia	Employed	medium	No diabetes	No	1	1	1	1	1	1	90	11111	5
1718	41	female	Town 100,000 – 499,999	Lubuskie	Employed	low	No diabetes	No	1	1	1	1	1	1	90	11111	5
1719	71	male	Town 20,000-49,999	Mazovia	Retired	low	No diabetes	In the past	1	1	1	1	1	1	100	11111	5
1720	55	female	Town up to 20,000	Silesia	Unemployed	low	No diabetes	No	2	1	2	2	2	0.904	70	21222	9
1721	21	female	Town 20,000-49,999	Mazovia	Employed	low	No diabetes	Yes	1	1	1	1	1	1	90	11111	5
1722	47	male	Town 20,000-49,999	LowerSilesia	Employed	medium	No diabetes	Yes	1	1	1	2	2	0.952	60	11122	7
1723	70	female	Town ≥500,000	Mazovia	Retired	medium	No diabetes	No	2	1	1	2	1	0.945	80	21121	7
1724	52	female	Town 20,000-49,999	Mazovia	Employed	medium	No diabetes	No	1	1	1	1	1	1	100	11111	5
1725	60	male	Town 20,000-49,999	Mazovia	Unemployed	low	No diabetes	In the past	1	1	1	1	1	1	80	11111	5
1726	24	female	village	Wielkopolska	Employed	high	No diabetes	No	1	1	1	1	2	0.982	80	11112	6
1727	60	male	village	Mazovia	Retired	medium	No diabetes	No	1	1	1	3	2	0.932	70	11132	8
1728	65	male	village	Mazovia	Retired	low	No diabetes	No	1	1	3	3	3	0.881	50	11333	11
1729	45	female	village	Wielkopolska	Employed	medium	No diabetes	No	1	1	1	1	1	1	80	11111	5
1730	55	male	Town 50,000-99,999	LowerSilesia	Employed	medium	No diabetes	No	3	1	1	3	2	0.898	70	31132	10
1731	43	male	Town ≥500,000	LowerSilesia	Employed	medium	No diabetes	No	1	1	1	1	1	1	90	11111	5
1732	43	female	Town ≥500,000	LowerSilesia	Employed	medium	No diabetes	In the past	1	1	1	1	1	1	85	11111	5
1733	52	male	Town ≥500,000	LowerSilesia	Employed	low	No diabetes	In the past	1	1	1	1	1	1	90	11111	5
1734	61	female	Town ≥500,000	LowerSilesia	Retired	medium	No diabetes	In the past	1	1	1	1	1	1	70	11111	5
1735	43	female	Town 100,000 – 499,999	Warmia-Masuria	Employed	medium	No diabetes	No	1	1	1	1	1	1	70	11111	5
1736	45	female	Town ≥500,000	LowerSilesia	Unemployed	low	No diabetes	No	1	1	1	1	1	1	85	11111	5
1737	39	male	Town ≥500,000	LowerSilesia	Employed	medium	No diabetes	No	1	1	1	1	1	1	90	11111	5
1738	67	female	Town ≥500,000	LowerSilesia	Retired	medium	Drugs other than insulin	In the past	2	1	1	2	1	0.945	50	21121	7
1739	21	female	Town 100,000 – 499,999	Warmia-Masuria	Unemployed	medium	No diabetes	No	1	1	1	2	2	0.952	87	11122	7
1740	38	male	Town ≥500,000	LowerSilesia	Employed	low	No diabetes	In the past	1	1	1	1	1	1	70	11111	5
1741	41	female	Town ≥500,000	LowerSilesia	Employed	high	No diabetes	In the past	1	1	1	1	1	1	90	11111	5
1742	20	male	Town ≥500,000	LowerSilesia	Students	medium	No diabetes	No	1	1	1	1	1	1	95	11111	5
1743	60	female	Town 20,000-49,999	West-Pomerania	Employed	medium	No diabetes	No	1	1	1	1	1	1	75	11111	5
1744	34	female	Town 100,000 – 499,999	Warmia-Masuria	Other	medium	No diabetes	No	1	1	1	3	1	0.95	80	11131	7
1745	50	male	Town ≥500,000	LowerSilesia	Employed	medium	No diabetes	No	1	1	1	1	1	1	85	11111	5
1746	79	female	village	Wielkopolska	Retired	low	No diabetes	No	1	1	1	2	1	0.97	40	11121	6
1747	57	male	Town 100,000 – 499,999	Silesia	Employed	high	No diabetes	In the past	1	1	1	2	2	0.952	70	11122	7
1748	47	female	Town ≥500,000	Mazovia	Employed	low	No diabetes	No	1	1	1	2	1	0.97	70	11121	6
1749	51	male	village	Wielkopolska	Retired	low	No diabetes	Yes	2	1	1	2	1	0.945	70	21121	7
1750	35	male	village	Wielkopolska	Employed	high	No diabetes	No	1	1	1	1	1	1	75	11111	5
1751	56	female	Town 50,000-99,999	Opole	Employed	high	No diabetes	No	1	1	1	2	2	0.952	70	11122	7
1752	31	female	Town 50,000-99,999	Łódź	Employed	high	No diabetes	Yes	1	1	1	1	2	0.982	95	11112	6
1753	43	female	Town 50,000-99,999	Opole	Retired	low	No diabetes	No	1	1	1	1	1	1	80	11111	5
1754	28	female	Town ≥500,000	Małopolska	Employed	medium	No diabetes	No	1	1	1	2	1	0.97	74	11121	6
1755	55	female	Town ≥500,000	Małopolska	Retired	low	No diabetes	No	1	1	1	3	3	0.921	40	11133	9
1756	76	female	village	Wielkopolska	Retired	low	No diabetes	No	4	1	3	3	2	0.766	60	41332	13
1757	65	female	village	Wielkopolska	Retired	medium	No diabetes	In the past	2	1	1	2	1	0.945	80	21121	7
1758	79	female	Town 100,000 – 499,999	Podkarpackie	Retired	low	No diabetes	No	2	1	1	1	1	0.975	80	21111	6
1759	44	female	village	Mazovia	Domestic	low	No diabetes	No	1	1	1	1	1	1	95	11111	5
1760	69	male	Town up to 20,000	Wielkopolska	Retired	high	No diabetes	In the past	1	1	1	2	2	0.952	80	11122	7
1761	55	female	Town 100,000 – 499,999	Podkarpackie	Other	medium	Insulin	In the past	2	1	2	4	1	0.691	30	21241	10
1762	67	female	Town up to 20,000	Wielkopolska	Retired	medium	Drugs other than insulin	No	4	3	3	4	1	0.526	10	43341	15
1763	56	male	Town 20,000-49,999	Mazovia	Retired	low	No diabetes	Yes	1	1	1	1	3	0.971	90	11113	7
1764	24	female	Town 20,000-49,999	Mazovia	Employed	medium	No diabetes	No	1	1	1	1	1	1	100	11111	5
1765	20	female	village	Kujawy-Pomerania	Employed	medium	No diabetes	No	1	1	1	1	1	1	90	11111	5
1766	53	female	Town ≥500,000	LowerSilesia	Domestic	medium	No diabetes	No	1	1	1	1	2	0.982	80	11112	6
1767	45	female	Town 100,000 – 499,999	Warmia-Masuria	Employed	high	No diabetes	In the past	1	1	1	2	2	0.952	80	11122	7
1768	72	female	Town up to 20,000	Kujawy-Pomerania	Retired	low	No diabetes	In the past	1	1	1	1	1	1	90	11111	5
1769	27	female	Town up to 20,000	Kujawy-Pomerania	Unemployed	low	No diabetes	No	1	1	1	1	1	1	100	11111	5
1770	36	male	village	Mazovia	Retired	medium	No drug treatment	No	1	1	1	1	2	0.982	90	11112	6
1771	30	female	village	Kujawy-Pomerania	Employed	low	No diabetes	No	1	1	1	3	2	0.932	50	11132	8
1772	65	female	Town 100,000 – 499,999	Silesia	Retired	high	No diabetes	Yes	2	1	1	2	1	0.945	80	21121	7
1773	25	male	Town 100,000 – 499,999	Silesia	Employed	high	No diabetes	No	1	1	1	2	2	0.952	90	11122	7
1774	37	female	Town 100,000 – 499,999	Kujawy-Pomerania	Domestic	medium	No diabetes	In the past	1	1	1	2	1	0.97	85	11121	6
1775	28	female	Town 100,000 – 499,999	Pomerania	Employed	medium	No diabetes	Yes	1	1	1	1	1	1	100	11111	5
1776	45	male	village	Mazovia	Employed	low	No diabetes	No	1	1	1	1	1	1	50	11111	5
1777	57	male	village	LowerSilesia	Employed	low	No diabetes	Yes	2	1	1	1	2	0.957	85	21112	7
1778	52	male	Town up to 20,000	Małopolska	Retired	medium	Drugs other than insulin	Yes	1	1	1	1	2	0.982	70	11112	6
1779	75	male	Town up to 20,000	Małopolska	Retired	low	No diabetes	In the past	3	1	3	4	2	0.647	40	31342	13
1780	37	female	Town up to 20,000	Małopolska	Unemployed	low	No diabetes	No	2	1	2	3	2	0.884	60	21232	10
1781	62	male	Town up to 20,000	Pomerania	Retired	low	Insulin	No	1	1	1	1	1	1	80	11111	5
1782	28	male	Town ≥500,000	Łódź	Employed	high	No diabetes	No	1	1	1	1	1	1	90	11111	5
1783	65	female	Town up to 20,000	Pomerania	Employed	medium	No diabetes	No	1	1	1	1	1	1	90	11111	5
1784	71	male	village	LowerSilesia	Retired	low	No diabetes	In the past	3	1	1	3	1	0.916	90	31131	9
1785	46	male	Town 50,000-99,999	Mazovia	Employed	medium	No diabetes	Yes	1	1	1	1	1	1	90	11111	5
1786	84	female	Town 20,000-49,999	Mazovia	Retired	low	Insulin	No	4	4	4	4	4	0.297	5	44444	20
1787	68	male	Town up to 20,000	Mazovia	Retired	medium	No diabetes	No	1	1	1	1	1	1	90	11111	5
1788	71	male	Town up to 20,000	Mazovia	Retired	medium	No diabetes	No	1	1	1	1	3	0.971	70	11113	7
1789	43	male	Town 20,000-49,999	Mazovia	Employed	medium	No diabetes	No	1	1	1	1	2	0.982	80	11112	6
1790	75	female	Town up to 20,000	Mazovia	Retired	low	No diabetes	In the past	4	4	4	4	4	0.297	50	44444	20
1791	41	female	Town up to 20,000	Mazovia	Unemployed	medium	No diabetes	Yes	1	1	1	1	1	1	100	11111	5
1792	56	female	Town 50,000-99,999	Mazovia	Employed	high	No diabetes	Yes	1	1	1	1	1	1	90	11111	5
1793	33	female	Town up to 20,000	Mazovia	Domestic	high	No diabetes	No	1	1	1	1	1	1	80	11111	5
1794	38	female	Town 100,000 – 499,999	Lublin	Employed	high	No diabetes	No	2	1	1	2	1	0.945	85	21121	7
1795	45	male	village	Podkarpackie	Retired	medium	No diabetes	No	1	1	1	2	2	0.952	80	11122	7
1796	23	female	village	Świętokrzyskie	Students	high	No diabetes	Yes	1	1	1	1	1	1	95	11111	5
1797	49	female	Town 100,000 – 499,999	Mazovia	Employed	high	No diabetes	No	1	1	1	1	2	0.982	100	11112	6
1798	42	female	village	Świętokrzyskie	Domestic	low	No diabetes	Yes	1	1	1	1	1	1	70	11111	5
1799	55	female	Town 50,000-99,999	Mazovia	Employed	medium	No diabetes	No	2	1	1	3	1	0.925	70	21131	8
1800	41	male	Town up to 20,000	LowerSilesia	Employed	high	No diabetes	In the past	1	1	1	2	1	0.97	80	11121	6
1801	45	female	Town 50,000-99,999	Mazovia	Employed	high	No diabetes	No	1	1	1	2	2	0.952	75	11122	7
1802	73	female	Town 50,000-99,999	Podkarpackie	Retired	medium	No diabetes	Yes	1	1	1	3	3	0.921	50	11133	9
1803	38	male	Town 50,000-99,999	Mazovia	Employed	high	No diabetes	No	1	1	1	1	5	0.768	49	11115	9
1804	77	female	Town up to 20,000	LowerSilesia	Retired	medium	No diabetes	No	1	1	1	3	2	0.932	50	11132	8
1805	70	female	Town up to 20,000	LowerSilesia	Retired	medium	No diabetes	In the past	2	1	1	3	1	0.925	75	21131	8
1806	42	male	Town up to 20,000	Kujawy-Pomerania	Employed	low	No diabetes	No	1	1	1	1	2	0.982	100	11112	6
1807	45	male	Town up to 20,000	LowerSilesia	Retired	high	No diabetes	Yes	1	1	1	1	1	1	80	11111	5
1808	34	male	Town up to 20,000	LowerSilesia	Employed	medium	No diabetes	In the past	1	1	1	1	1	1	85	11111	5
1809	47	male	Town 100,000 – 499,999	Podkarpackie	Employed	high	No diabetes	No	1	1	1	1	1	1	90	11111	5
1810	45	male	Town 50,000-99,999	Podlasie	Employed	medium	No diabetes	Yes	1	1	1	1	1	1	95	11111	5
1811	69	male	Town up to 20,000	Mazovia	Retired	low	No diabetes	No	3	2	3	3	2	0.827	50	32332	13
1812	20	male	Town up to 20,000	Podkarpackie	Unemployed	medium	No diabetes	No	1	1	1	2	2	0.952	90	11122	7
1813	66	male	Town 50,000-99,999	Podlasie	Employed	high	No diabetes	No	1	1	1	1	1	1	90	11111	5
1814	32	female	Town up to 20,000	Podkarpackie	Employed	high	No diabetes	No	1	1	1	1	1	1	80	11111	5
1815	43	female	Town 100,000 – 499,999	Silesia	Employed	high	No diabetes	No	1	1	1	1	1	1	80	11111	5
1816	38	female	Town 100,000 – 499,999	Silesia	Employed	medium	No diabetes	No	1	1	1	1	1	1	95	11111	5
1817	23	female	Town 100,000 – 499,999	Silesia	Employed	medium	No diabetes	No	1	1	1	1	1	1	90	11111	5
1818	35	female	Town ≥500,000	LowerSilesia	Employed	medium	No diabetes	Yes	1	1	1	2	2	0.952	60	11122	7
1819	82	female	Town ≥500,000	LowerSilesia	Retired	low	No diabetes	No	1	2	2	2	3	0.887	60	12223	10
1820	18	male	Town 50,000-99,999	Silesia	Students	medium	No diabetes	Yes	1	1	1	1	1	1	80	11111	5
1821	28	male	Town 100,000 – 499,999	Kujawy-Pomerania	Unemployed	medium	No diabetes	No	1	1	1	2	2	0.952	90	11122	7
1822	37	male	village	Podkarpackie	Employed	low	No diabetes	No	1	1	1	3	2	0.932	60	11132	8
1823	61	female	village	Podkarpackie	Retired	medium	No diabetes	Yes	1	1	1	2	1	0.97	80	11121	6
1824	18	male	Town up to 20,000	Silesia	Students	low	No diabetes	Yes	1	1	1	1	1	1	99	11111	5
1825	27	male	village	Opole	Employed	medium	No diabetes	No	1	1	1	1	1	1	90	11111	5
1826	45	female	Town 100,000 – 499,999	Mazovia	Employed	high	No diabetes	Yes	1	1	1	1	2	0.982	100	11112	6
1827	65	female	Town 100,000 – 499,999	Silesia	Retired	medium	No diabetes	No	1	2	3	3	2	0.861	45	12332	11
1828	31	male	Town 100,000 – 499,999	Lublin	Employed	high	No diabetes	In the past	1	1	1	1	1	1	80	11111	5
1829	41	male	Town 100,000 – 499,999	Silesia	Employed	medium	No diabetes	No	4	2	2	2	2	0.772	75	42222	12
1830	26	male	Town 100,000 – 499,999	Lublin	Employed	high	No diabetes	No	1	1	1	1	1	1	90	11111	5
1831	42	female	village	Mazovia	Domestic	medium	No diabetes	No	1	1	1	2	1	0.97	80	11121	6
1832	46	female	Town 100,000 – 499,999	Kujawy-Pomerania	Employed	high	No diabetes	No	1	1	1	1	1	1	70	11111	5
1833	60	female	Town 100,000 – 499,999	Świętokrzyskie	Employed	medium	No diabetes	In the past	1	1	1	1	1	1	80	11111	5
1834	55	female	village	Łódź	Employed	medium	No diabetes	No	1	1	1	2	2	0.952	70	11122	7
1835	56	male	village	Łódź	Employed	low	No diabetes	In the past	1	1	1	1	1	1	75	11111	5
1836	26	male	Town up to 20,000	Kujawy-Pomerania	Employed	medium	No diabetes	Yes	1	1	1	1	2	0.982	80	11112	6
1837	58	female	Town 20,000-49,999	Lubuskie	Retired	low	No diabetes	Yes	1	1	1	1	1	1	80	11111	5
1838	54	male	village	Pomerania	Employed	low	No diabetes	No	1	1	1	1	1	1	50	11111	5
1839	31	male	village	Pomerania	Employed	low	No diabetes	Yes	1	1	1	1	1	1	88	11111	5
1840	62	male	Town 20,000-49,999	Lubuskie	Retired	low	No diabetes	Yes	4	3	3	3	3	0.708	45	43333	16
1841	83	male	Town up to 20,000	Kujawy-Pomerania	Retired	low	No diabetes	In the past	1	1	1	2	1	0.97	80	11121	6
1842	56	female	Town 20,000-49,999	Mazovia	Retired	low	No diabetes	In the past	2	2	2	3	3	0.842	55	22233	12
1843	61	female	Town up to 20,000	Kujawy-Pomerania	Retired	low	No diabetes	No	1	1	1	3	2	0.932	70	11132	8
1844	62	female	Town up to 20,000	Kujawy-Pomerania	Domestic	medium	No diabetes	In the past	1	1	1	4	2	0.721	50	11142	9
1845	65	female	Town 20,000-49,999	Mazovia	Employed	medium	No diabetes	In the past	2	1	1	2	3	0.916	40	21123	9
1846	45	male	Town ≥500,000	Wielkopolska	Unemployed	high	No diabetes	No	1	1	1	2	2	0.952	50	11122	7
1847	60	male	Town 20,000-49,999	Mazovia	Retired	low	No diabetes	No	1	1	1	1	1	1	85	11111	5
1848	20	male	Town up to 20,000	Małopolska	Employed	low	No diabetes	Yes	1	1	1	1	1	1	90	11111	5
1849	53	female	village	Silesia	Employed	low	No diabetes	In the past	3	1	2	3	3	0.864	60	31233	12
1850	47	male	village	Silesia	Employed	medium	No diabetes	No	1	1	1	2	2	0.952	80	11122	7
1851	54	female	village	Pomerania	Employed	medium	No diabetes	Yes	1	1	1	2	1	0.97	100	11121	6
1852	57	male	Town up to 20,000	Małopolska	Employed	low	No diabetes	No	3	1	1	4	2	0.687	35	31142	11
1853	34	female	village	Pomerania	Domestic	low	No diabetes	In the past	1	1	1	2	1	0.97	100	11121	6
1854	35	female	Town up to 20,000	Małopolska	Employed	high	No diabetes	No	1	1	1	1	1	1	90	11111	5
1855	42	male	village	Silesia	Employed	low	Insulin	In the past	1	1	1	1	2	0.982	90	11112	6
1856	37	female	village	Silesia	Employed	medium	No diabetes	No	1	1	1	2	3	0.941	85	11123	8
1857	47	female	Town up to 20,000	Opole	Employed	high	No diabetes	No	1	1	1	2	1	0.97	95	11121	6
1858	60	male	Town up to 20,000	Małopolska	Retired	low	Drugs other than insulin	In the past	3	1	2	3	3	0.864	50	31233	12
1859	63	male	Town up to 20,000	Podkarpackie	Retired	medium	No diabetes	No	1	1	1	1	1	1	70	11111	5
1860	35	male	Town up to 20,000	Podkarpackie	Employed	medium	No diabetes	In the past	1	1	1	1	1	1	100	11111	5
1861	67	female	Town up to 20,000	Małopolska	Retired	medium	No diabetes	No	4	1	3	3	3	0.755	50	41333	14
1862	79	female	Town 100,000 – 499,999	Pomerania	Retired	low	No diabetes	No	3	1	1	2	2	0.918	70	31122	9
1863	34	female	Town 50,000-99,999	Lublin	Employed	medium	No diabetes	Yes	3	1	1	3	1	0.916	40	31131	9
1864	46	female	Town up to 20,000	West-Pomerania	Domestic	medium	No diabetes	No	1	1	1	2	3	0.941	70	11123	8
1865	64	female	Town up to 20,000	West-Pomerania	Retired	medium	No diabetes	No	4	1	1	4	4	0.505	60	41144	14
1866	24	female	village	Opole	Employed	high	No diabetes	No	1	1	1	2	1	0.97	100	11121	6
1867	44	male	Town up to 20,000	West-Pomerania	Employed	low	No diabetes	No	1	1	1	1	2	0.982	90	11112	6
1868	41	female	Town up to 20,000	West-Pomerania	Employed	low	No diabetes	No	1	1	1	2	1	0.97	70	11121	6
1869	39	male	village	West-Pomerania	Employed	low	No diabetes	Yes	1	1	1	2	1	0.97	50	11121	6
1870	68	female	Town up to 20,000	Opole	Retired	low	No diabetes	No	1	1	1	1	1	1	50	11111	5
1871	41	male	Town 50,000-99,999	Lublin	Employed	high	No diabetes	In the past	1	1	1	1	2	0.982	70	11112	6
1872	43	female	village	West-Pomerania	Retired	low	No diabetes	No	1	1	1	1	1	1	80	11111	5
1873	48	male	Town up to 20,000	Opole	Retired	medium	No diabetes	Yes	1	1	1	1	1	1	90	11111	5
1874	55	male	village	Lublin	Employed	high	No drug treatment	No	1	1	1	1	2	0.982	84	11112	6
1875	65	male	Town 20,000-49,999	West-Pomerania	Retired	medium	Combination treatment	No	2	3	3	3	3	0.809	50	23333	14
1876	27	male	Town 50,000-99,999	Silesia	Employed	low	No diabetes	Yes	1	1	1	1	1	1	90	11111	5
1877	28	male	Town 100,000 – 499,999	LowerSilesia	Unemployed	low	No diabetes	Yes	2	1	1	1	2	0.957	80	21112	7
1878	28	male	village	Mazovia	Employed	medium	No diabetes	Yes	1	1	1	1	1	1	100	11111	5
1879	35	male	village	Świętokrzyskie	Employed	medium	No diabetes	No	1	1	1	1	1	1	70	11111	5
1880	37	female	village	Mazovia	Employed	high	No diabetes	No	1	1	2	2	1	0.947	75	11221	7
1881	64	female	Town 50,000-99,999	Kujawy-Pomerania	Employed	low	No diabetes	No	1	1	1	4	1	0.739	90	11141	8
1882	32	male	Town 50,000-99,999	Pomerania	Employed	medium	No diabetes	In the past	1	1	1	1	2	0.982	85	11112	6
1883	72	female	Town 50,000-99,999	Silesia	Retired	low	No diabetes	No	3	1	2	3	3	0.864	50	31233	12
1884	18	male	Town 50,000-99,999	Silesia	Students	low	No diabetes	Yes	1	1	1	1	1	1	80	11111	5
1885	52	female	Town 50,000-99,999	Pomerania	Employed	low	No diabetes	No	1	1	1	2	2	0.952	70	11122	7
1886	40	male	Town 50,000-99,999	Pomerania	Employed	high	No diabetes	No	1	1	1	2	1	0.97	80	11121	6
1887	45	female	Town 50,000-99,999	Silesia	Employed	medium	No diabetes	Yes	1	1	2	3	1	0.927	50	11231	8
1888	25	female	Town ≥500,000	Mazovia	Students	high	No diabetes	No	1	1	1	1	2	0.982	85	11112	6
1889	32	female	Town 100,000 – 499,999	Warmia-Masuria	Employed	high	No diabetes	In the past	1	1	1	1	1	1	95	11111	5
1890	30	female	Town 100,000 – 499,999	Warmia-Masuria	Employed	high	No diabetes	No	1	1	1	1	1	1	100	11111	5
1891	24	female	village	Podkarpackie	Employed	medium	No diabetes	No	1	1	1	1	1	1	80	11111	5
1892	44	male	village	Mazovia	Employed	high	No diabetes	No	1	1	1	1	1	1	80	11111	5
1893	53	male	village	Mazovia	Employed	low	No diabetes	No	1	1	1	2	2	0.952	50	11122	7
1894	45	male	Town 20,000-49,999	Mazovia	Employed	medium	No diabetes	Yes	1	1	1	2	1	0.97	100	11121	6
1895	62	male	Town 100,000 – 499,999	Silesia	Unemployed	medium	No diabetes	Yes	4	1	1	3	1	0.824	40	41131	10
1896	42	female	Town up to 20,000	Małopolska	Employed	medium	No diabetes	No	1	1	1	1	2	0.982	65	11112	6
1897	39	female	Town 100,000 – 499,999	Silesia	Employed	medium	No diabetes	No	1	1	1	1	1	1	75	11111	5
1898	62	female	Town up to 20,000	Małopolska	Retired	low	No diabetes	No	2	1	2	3	3	0.873	50	21233	11
1899	42	female	village	Silesia	Employed	medium	No diabetes	No	1	1	1	1	1	1	80	11111	5
1900	68	male	Town up to 20,000	Małopolska	Retired	medium	No diabetes	Yes	3	1	1	4	3	0.676	50	31143	12
1901	50	male	Town up to 20,000	Małopolska	Employed	low	No diabetes	No	2	1	1	3	1	0.925	60	21131	8
1902	22	female	village	West-Pomerania	Other	medium	No diabetes	No	1	1	1	1	1	1	90	11111	5
1903	38	female	Town up to 20,000	Małopolska	Domestic	medium	No diabetes	No	1	1	1	1	1	1	100	11111	5
1904	59	male	village	Świętokrzyskie	Employed	low	No diabetes	In the past	1	1	1	2	2	0.952	50	11122	7
1905	44	male	Town 50,000-99,999	Świętokrzyskie	Employed	medium	No diabetes	Yes	1	1	1	1	1	1	90	11111	5
1906	52	male	Town 100,000 – 499,999	Podlasie	Unemployed	low	No diabetes	No answer	2	1	1	3	2	0.907	75	21132	9
1907	75	female	Town 50,000-99,999	Świętokrzyskie	Retired	medium	No diabetes	No	3	1	1	3	2	0.898	60	31132	10
1908	19	female	village	West-Pomerania	Unemployed	low	No diabetes	No	1	1	1	1	2	0.982	50	11112	6
1909	46	female	Town 100,000 – 499,999	Podlasie	Employed	medium	No diabetes	No answer	1	1	2	2	1	0.947	85	11221	7
1910	61	male	Town 50,000-99,999	Wielkopolska	Retired	low	No diabetes	In the past	1	1	1	1	1	1	95	11111	5
1911	27	male	village	West-Pomerania	Employed	medium	No diabetes	In the past	1	1	1	2	2	0.952	75	11122	7
1912	58	female	village	West-Pomerania	Other	medium	No diabetes	No	1	1	1	1	1	1	100	11111	5
1913	18	female	Town 100,000 – 499,999	Podlasie	Students	low	No diabetes	No	1	1	1	1	1	1	98	11111	5
1914	79	male	village	Silesia	Retired	low	Drugs other than insulin	In the past	4	1	1	5	1	0.299	50	41151	12
1915	26	male	village	West-Pomerania	Employed	medium	No diabetes	In the past	1	1	2	2	1	0.947	100	11221	7
1916	51	female	village	Silesia	Retired	low	No diabetes	In the past	2	1	1	3	3	0.896	70	21133	10
1917	24	male	Town 100,000 – 499,999	Silesia	Employed	medium	No diabetes	No	1	1	1	1	1	1	95	11111	5
1918	32	female	Town 100,000 – 499,999	Silesia	Employed	medium	No diabetes	In the past	2	1	2	2	1	0.922	85	21221	8
1919	30	male	Town 100,000 – 499,999	Silesia	Employed	medium	No diabetes	In the past	1	1	1	1	2	0.982	70	11112	6
1920	68	female	Town 100,000 – 499,999	Silesia	Retired	medium	Drugs other than insulin	No	2	1	1	2	2	0.927	70	21122	8
1921	51	male	Town 100,000 – 499,999	Silesia	Employed	low	No diabetes	No	1	1	1	3	1	0.95	70	11131	7
1922	63	male	Town 50,000-99,999	Silesia	Retired	low	No diabetes	Yes	1	1	1	1	1	1	90	11111	5
1923	36	female	Town 100,000 – 499,999	Silesia	Employed	low	No diabetes	No	1	1	1	1	1	1	80	11111	5
1924	49	female	Town 50,000-99,999	Silesia	Retired	low	No diabetes	No	2	2	2	2	1	0.891	75	22221	9
1925	76	female	village	Lubuskie	Retired	low	Drugs other than insulin	In the past	1	1	1	3	1	0.95	50	11131	7
1926	31	female	Town 50,000-99,999	Silesia	Employed	medium	No diabetes	No	1	1	1	1	1	1	83	11111	5
1927	39	female	village	Lubuskie	Unemployed	low	No diabetes	Yes	1	1	1	3	3	0.921	50	11133	9
1928	37	female	Town 50,000-99,999	Pomerania	Employed	high	No diabetes	Yes	1	1	1	2	2	0.952	75	11122	7
1929	39	female	Town 20,000-49,999	Małopolska	Domestic	medium	No diabetes	No	1	1	1	3	2	0.932	80	11132	8
1930	60	male	Town up to 20,000	West-Pomerania	Employed	high	No diabetes	No	1	1	1	1	1	1	80	11111	5
1931	41	female	Town up to 20,000	West-Pomerania	Domestic	low	No diabetes	Yes	1	1	1	4	2	0.721	50	11142	9
1932	67	male	Town 20,000-49,999	Małopolska	Retired	high	No diabetes	No	1	1	1	3	1	0.95	70	11131	7
1933	28	female	Town 50,000-99,999	Pomerania	Employed	high	No diabetes	No	1	1	1	1	1	1	95	11111	5
1934	66	female	Town up to 20,000	West-Pomerania	Retired	low	No drug treatment	No	3	3	3	3	4	0.721	60	33334	16
1935	61	male	Town up to 20,000	West-Pomerania	Retired	low	No drug treatment	Yes	3	1	1	1	2	0.948	50	31112	8
1936	55	female	Town up to 20,000	West-Pomerania	Employed	medium	No diabetes	Yes	2	1	1	1	1	0.975	60	21111	6
1937	64	female	Town 50,000-99,999	Pomerania	Retired	low	No diabetes	No	3	1	4	3	3	0.79	40	31433	14
1938	27	female	Town 100,000 – 499,999	Kujawy-Pomerania	Employed	low	No diabetes	No	1	1	1	1	1	1	80	11111	5
1939	29	male	Town 50,000-99,999	Pomerania	Employed	low	No diabetes	In the past	1	1	1	1	1	1	80	11111	5
1940	66	male	Town 100,000 – 499,999	Kujawy-Pomerania	Retired	low	No diabetes	Yes	1	1	1	1	1	1	90	11111	5
1941	34	male	village	Lubuskie	Retired	low	No diabetes	Yes	1	1	1	2	2	0.952	40	11122	7
1942	26	male	Town up to 20,000	Silesia	Employed	high	No diabetes	No	1	1	1	2	2	0.952	95	11122	7
1943	65	female	village	Lubuskie	Retired	low	No diabetes	No	1	1	1	1	1	1	60	11111	5
1944	73	male	Town 100,000 – 499,999	Kujawy-Pomerania	Retired	medium	No diabetes	No	1	1	1	1	1	1	50	11111	5
1945	19	male	Town up to 20,000	Silesia	Students	low	No diabetes	No	1	1	1	1	1	1	90	11111	5
1946	53	male	village	Lubuskie	Employed	low	No diabetes	Yes	1	1	1	1	1	1	99	11111	5
1947	59	male	Town 100,000 – 499,999	Silesia	Employed	low	No diabetes	Yes	2	1	2	2	2	0.904	50	21222	9
1948	65	male	Town 100,000 – 499,999	Kujawy-Pomerania	Retired	medium	No diabetes	No	1	1	1	1	2	0.982	85	11112	6
1949	27	female	Town 20,000-49,999	Łódź	Unemployed	high	No diabetes	No	1	1	1	1	1	1	100	11111	5
1950	71	male	village	Wielkopolska	Retired	low	No diabetes	In the past	1	1	1	1	1	1	80	11111	5
1951	23	male	Town ≥500,000	Wielkopolska	Employed	low	No diabetes	Yes	1	1	1	1	1	1	80	11111	5
1952	59	male	village	Wielkopolska	Retired	low	No diabetes	Yes	4	3	4	3	4	0.572	50	43434	18
1953	21	male	village	Wielkopolska	Employed	low	No diabetes	No	1	1	1	1	1	1	100	11111	5
1954	35	female	Town 100,000 – 499,999	Kujawy-Pomerania	Employed	high	No diabetes	No	1	1	1	1	2	0.982	80	11112	6
1955	65	male	village	Małopolska	Employed	high	No diabetes	No	1	1	1	2	2	0.952	60	11122	7
1956	37	female	village	Małopolska	Domestic	low	No diabetes	No	3	2	2	2	2	0.864	60	32222	11
1957	61	female	village	Pomerania	Retired	low	No diabetes	No	1	1	1	1	1	1	75	11111	5
1958	43	male	village	Małopolska	Employed	low	No diabetes	Yes	1	1	1	1	1	1	80	11111	5
1959	66	female	village	Pomerania	Retired	low	No diabetes	Yes	2	1	1	2	1	0.945	80	21121	7
1960	21	female	Town up to 20,000	Pomerania	Students	medium	No diabetes	No	1	1	1	2	2	0.952	95	11122	7
1961	22	female	village	Małopolska	Domestic	medium	No diabetes	No	1	1	1	1	1	1	95	11111	5
1962	61	female	village	Podkarpackie	Retired	low	No diabetes	In the past	2	1	2	2	3	0.893	60	21223	10
1963	25	male	village	Pomerania	Employed	medium	No diabetes	Yes	1	1	1	1	1	1	85	11111	5
1964	57	male	village	Małopolska	Retired	low	No diabetes	Yes	4	4	4	4	3	0.376	20	44443	19
1965	25	female	Town 100,000 – 499,999	Silesia	Employed	high	No diabetes	Yes	1	1	1	1	1	1	85	11111	5
1966	30	male	village	Podkarpackie	Employed	high	No diabetes	Yes	1	1	1	1	2	0.982	90	11112	6
1967	39	male	village	Wielkopolska	Employed	low	No diabetes	No	1	1	1	2	2	0.952	50	11122	7
1968	20	male	village	Małopolska	Students	medium	No diabetes	No	1	1	1	1	1	1	95	11111	5
1969	57	female	village	West-Pomerania	Domestic	low	No diabetes	Yes	1	1	1	1	1	1	85	11111	5
1970	27	male	village	West-Pomerania	Employed	low	No diabetes	No	1	1	1	1	1	1	100	11111	5
1971	41	female	Town 100,000 – 499,999	West-Pomerania	Employed	low	No diabetes	No	1	1	1	1	1	1	90	11111	5
1972	47	male	village	Wielkopolska	Employed	low	No diabetes	No	1	1	1	2	2	0.952	50	11122	7
1973	21	male	Town 100,000 – 499,999	West-Pomerania	Students	low	No drug treatment	No	1	1	1	1	1	1	100	11111	5
1974	26	female	village	Wielkopolska	Unemployed	low	No diabetes	No	1	1	1	2	3	0.941	80	11123	8
1975	86	male	Town 20,000-49,999	West-Pomerania	Retired	low	No diabetes	No	2	2	2	2	1	0.891	60	22221	9
1976	31	male	village	Wielkopolska	Employed	low	No diabetes	No	1	1	1	1	1	1	90	11111	5
1977	26	female	Town ≥500,000	Małopolska	Students	high	No diabetes	In the past	1	1	1	2	1	0.97	90	11121	6
1978	65	female	village	West-Pomerania	Retired	low	No diabetes	In the past	2	2	3	3	1	0.854	50	22331	11
1979	76	female	Town 100,000 – 499,999	Podkarpackie	Retired	high	No diabetes	No	4	2	2	3	1	0.77	75	42231	12
1980	71	female	Town 100,000 – 499,999	West-Pomerania	Retired	low	No diabetes	No	1	1	1	1	4	0.892	50	11114	8
1981	23	female	Town 100,000 – 499,999	West-Pomerania	Employed	high	No diabetes	No	1	1	1	1	1	1	85	11111	5
1982	57	male	Town ≥500,000	Mazovia	Employed	high	No diabetes	In the past	1	1	1	1	1	1	60	11111	5
1983	46	male	Town ≥500,000	LowerSilesia	Employed	medium	No diabetes	In the past	1	1	1	1	1	1	95	11111	5
1984	23	female	Town ≥500,000	LowerSilesia	Students	medium	No diabetes	No	2	2	2	2	2	0.873	75	22222	10
1985	28	female	Town ≥500,000	LowerSilesia	Employed	high	No diabetes	Yes	1	1	1	1	1	1	90	11111	5
1986	22	male	Town ≥500,000	Małopolska	Students	medium	No diabetes	No	1	1	1	1	1	1	99	11111	5
1987	58	female	village	LowerSilesia	Retired	medium	No diabetes	Yes	2	1	1	1	2	0.957	85	21112	7
1988	30	female	village	LowerSilesia	Domestic	medium	No diabetes	No	1	1	1	1	1	1	90	11111	5
1989	41	male	Town ≥500,000	Małopolska	Employed	low	No diabetes	Yes	1	1	1	1	1	1	100	11111	5
1990	74	female	Town up to 20,000	Wielkopolska	Retired	low	No diabetes	No	1	1	1	1	1	1	50	11111	5
1991	49	male	village	Wielkopolska	Employed	high	No diabetes	No	1	1	1	1	1	1	85	11111	5
1992	56	female	village	LowerSilesia	Retired	low	Insulin	In the past	3	3	3	3	3	0.8	50	33333	15
1993	47	male	village	Wielkopolska	Employed	medium	No diabetes	In the past	1	1	1	2	1	0.97	90	11121	6
1994	80	male	Town ≥500,000	Małopolska	Retired	high	No diabetes	In the past	1	1	1	3	2	0.932	80	11132	8
1995	36	male	village	LowerSilesia	Employed	low	No diabetes	In the past	1	1	1	1	1	1	80	11111	5
1996	52	male	village	Wielkopolska	Employed	low	No diabetes	Yes	1	1	1	1	1	1	50	11111	5
1997	23	female	Town ≥500,000	Małopolska	Students	medium	No diabetes	No	1	1	1	1	1	1	90	11111	5
1998	53	male	Town up to 20,000	Wielkopolska	Employed	medium	No diabetes	No	1	1	1	2	1	0.97	95	11121	6
1999	41	female	village	Wielkopolska	Employed	high	No drug treatment	In the past	1	1	2	2	1	0.947	30	11221	7
[truncated: 974 more rows]

## Sheet: DANE
nr HQ	badanie	r1	NR_ANKIE	q12	q13	q14	q15	q16	q17	q18	q20	q172	q173	q174	q175	q176	q177	q178	q179	q186	q187	q188	q132i1	q132i2	q132i3	q132i4	q132i5	CUKRZYCA	q165	5L_MO	5L_SC	5L_UA	5L_PD	5L_AD	5L_index_direct	5L_index_crosswalk	VAS	5L_health state	5L_severity	Z1	Z2A	Z2B	Z3A	Z3B	Z4A	Z4B	Z5	Z6A	Z6B
3288	201419	495	295	4		13	1	3	4	5	4	3	3	1	1200		1	500		2	2		1					1	1	0	0	0	0	1	999	999	65			4	1	0	0	3	0	0	3	4	3
3175	201419	263	412	4		12	1	3	2	2	2	3	3	1	1967		4		4	2	2		1					1	1	1	1	1	1	0	999	999	0			3	3	2	5	5	5	5	1	5	0
1939	201410	2291	808	4		3	1	3	6	3	2	3	3	5		4	5		3	4	2	1			3			3	1	0	0	0	0	0	999	999	999			3	3	3	4	4	5	5	1	1	1
3206	201419	330	140	4		14	2	3	10	5	5	3	5	3			5		1	2	2		1					1	1	1	1	1	1	1	1	1	100	11111	5	1	3	3	5	5	5	5	1	1	1
3936	201419	2183	446	4		11	2	3	3	4	3	3	3	3			1	500		5	2		1					1	1	1	1	1	1	1	1	1	99	11111	5	2	3	3	4	5	4	5	1	1	1
3887	201419	1985	126	1	1	6	2	3	4	3	3	5	5	5		8	5		8	3	2		1					1	6	1	1	1	1	1	1	1	90	11111	5	1	1	2	1	1	5	4	2	3	1
2600	201415	1112	694	1	2	7	1	1	4	4	4	4	3	4		7	4		7	4	2	2	1					1	2	1	1	1	1	1	1	1	90	11111	5	3	3	3	5	3	5	5	1	2	2
2718	201415	1353	777	4		16	2	3	4	1		4	3	3			3			2	1	1	1					1	2	1	1	1	1	1	1	1	90	11111	5	2	3	3	4	5	5	4	1	1	2
2297	201415	567	637	4		14	2	3	2	1		1	2	1	191		1	191		4	2	1	1					1	5	1	1	1	1	1	1	1	80	11111	5	3	3	3	4	5	5	5	1	2	2
1589	201410	1202	156	1	2	4	2	3	11	1		4	3	1	6000		1	3000		4	2	1	1					1	4	1	1	1	1	1	1	1	90	11111	5	3	3	3	5	5	4	4	1	2	2
3720	201419	1479	344	2	3	3	2	3	8	4	2	4	4	1	1600		4		7	4	2		1					1	1	1	1	1	1	2	0.982	0.94	80	11112	6	2	3	3	5	5	4	4	2	2	2
1588	201410	1201	155	3	2	6	2	1	7	6	2	3	4	4		7	4		7	4	2	2	1					1	1	1	1	1	1	2	0.982	0.94	80	11112	6	3	3	3	4	4	5	5	2	2	3
1150	201410	310	91	1	3	5	2	3	11	4	2	4	4	1	1400		1	500		2	2	1	1					1	5	1	1	1	1	3	0.971	0.925	90	11113	7	3	3	3	4	4	4	4	3	3	3
3778	201419	1613	23	1	3	4	2	3	11	6	4	4	3	5		8	5		8	3	2		1					1	4	1	1	1	2	1	0.97	0.915	90	11121	6	2	3	3	3	4	4	4	1	2	3
1825	201410	1700	679	4		13	1	3	7	2	2	3	3	5		8	5		7	5	2	2			3			3	5	2	1	1	1	2	0.957	0.889	60	21112	7	4	2	2	4	4	0	0	0	3	4
3278	201419	483	368	1	1	3	2	3	9	3	2	5	3	1	1500		1	2000		2	2		1					1	4	1	1	1	2	2	0.952	0.887	90	11122	7	2	3	3	5	5	5	5	2	2	1
3291	201419	498	294	4		12	1	3	2	2	2	3	3	1	3000		1	2400		2	2			2				2	1	1	1	1	3	2	0.932	0.873	85	11132	8	4	3	3	0	3	0	0	3	3	4
2721	201415	1356	779	4		15	2	3	8	4	4	4	3	3			1	1000		4	2	1	1					1	4	1	1	1	3	2	0.932	0.873	75	11132	8	4	2	2	3	3	4	4	2	2	3
2222	201415	417	622	1	2	5	2	3	6	4	2	1	3	5		8	5		8	2	2	1	1					1	4	1	1	1	3	3	0.921	0.868	80	11133	9	3	2	3	3	3	3	3	3	3	3
2722	201415	1357	778	4		13	1	3	1	1		4	3	5		8	5		8	1	2	2	1					1	1	1	1	2	2	2	0.929	0.848	80	11222	8	3	2	2	4	4	4	4	2	2	2
2717	201415	1352	775	1	1	16	2	3	8	3	2	2	4	3			1	500		4	2	1	1					1	6	2	1	1	3	2	0.907	0.831	70	21132	9	3	3	2	3	4	4	5	2	2	3
3370	201419	692	453	4		12	1	3	2	1		3	3	1	1000		1	1000		2	2		1					1	1	3	1	2	2	2	0.895	0.796	70	31222	10	4	2	2	3	3	3	3	3	3	3
2231	201415	435	610	4		13	1	3	11	2	2	4	3	5		5	5		5	3	2	2	1					1	1	2	1	2	3	3	0.873	0.788	60	21233	11	3	2	2	3	3	3	4	3	2	3
1476	201410	984	773	4		13	1	3	1	2	2	1	2	1	1200		1	600		4	2	2	1					1	1	4	2	3	3	1	0.753	0.731	50	42331	13	5	1	1	2	2	4	3	4	2	5
3369	201419	691	452	4		12	1	3	2	1		3	3	1	1200		1	1200		2	3			2				2	1	3	3	3	3	3	0.8	0.716	50	33333	15	4	1	1	2	2	2	2	4	3	4
1259	201410	506	486	4		13	1	3	2	3	3	3	3	1	900		1	1000		2	2	2			3			3	1	4	4	4	4	2	0.387	0.43	10	44442	18	4	1	1	1	1	5	5	5	2	2
1587	201410	1198	153	4		13	1	3	2	2	2	1	2	1	950		1	950		2	2	2				4		4	1	4	4	4	4	4	0.297	0.336	5	44444	20	5	1	1	2	2	3	3	5	3	4
3829	201419	1771	799	4		15	2	3	4	5	2	5	3	3			1	600		2	2		1					1	5	1	1	0	1	1	999	999	90			2	3	3	5	5	5	5	1	1	2
3136	201419	186	644	4		13	1	3	7	2	2	3	3	1	2100		1	1700		2	2				3			3	3	1	1	1	1	0	999	999	75			3	3	3	5	5	5	5	1	2	2
2606	201415	1128	705	4		16	2	3	8	5	4	3	2	1	900		1	600		2	1	1	1					1	4	1	1	0	0	0	999	999	60			3	2	3	3	4	5	5	2	2	2
1277	201410	547	525	4		13	1	2	4	2	2	5	3	4		7	4		7	2	2	2	1					1	2	1	1	2	0	2	999	999	90			4	3	3	3	4	4	4	2	1	1
3053	201419	10	226	4		14	2	3	6	4	4	2	4	3			4		3	5	3		1					1	1	1	1	1	1	1	1	1	100	11111	5	2	3	3	5	5	4	5	1	1	1
3059	201419	28	317	4		11	2	3	4	5	3	5	3	3			5		7	2	2		1					1	4	1	1	1	1	1	1	1	100	11111	5	1	3	3	5	5	5	5	1	1	1
3064	201419	41	169	1	3	2	2	3	8	4	2	5	4	1	3000		1	1500		2	1		1					1	1	1	1	1	1	1	1	1	100	11111	5	2	3	3	5	5	5	5	1	2	2
3093	201419	106	661	4		11	2	2	3	5	4	4	3	1	100		4		1	4	2		1					1	2	1	1	1	1	1	1	1	100	11111	5	2	3	3	5	5	5	4	2	2	2
3096	201419	109	664	1	3	5	2	3	4	4	2	5	3	5		8	5		8	2	2		1					1	1	1	1	1	1	1	1	1	100	11111	5	1	3	3	5	5	5	5	1	1	1
3103	201419	124	227	4		11	2	3	3	4	3	4	5	3			4		7	2	2		1					1	1	1	1	1	1	1	1	1	100	11111	5	1	3	3	5	5	5	5	1	2	1
3108	201419	130	542	2	1	7	2	3	2	4	4	3	1	1	600		1	700		4	2		1					1	5	1	1	1	1	1	1	1	100	11111	5	2	3	3	5	4	5	5	1	4	5
3115	201419	144	254	4		11	2	3	6	4	4	5	3	3			4		7	5	3		1					1	1	1	1	1	1	1	1	1	100	11111	5	1	3	3	5	5	5	5	1	1	1
3125	201419	162	265	1	3	10	2	3	6	1		4	4	1	5000		1	5000		4	2		1					1	1	1	1	1	1	1	1	1	100	11111	5	1	3	3	5	5	5	5	1	1	1
3151	201419	204	495	1	3	10	2	3	10	3	2	3	3	4		7	4		7	2	2		1					1	3	1	1	1	1	1	1	1	100	11111	5	1	3	3	5	5	5	5	1	1	1
3153	201419	206	780	1	1	2	2	3	11	5	2	4	3	1	3000		5		8	3	2		1					1	1	1	1	1	1	1	1	1	100	11111	5	1	3	3	5	5	5	5	1	1	1
3159	201419	221	228	1	3	10	2	3	11	3	2	4	3	5		5	5		5	2	2		1					1	5	1	1	1	1	1	1	1	100	11111	5	2	3	3	5	5	5	5	2	1	2
3160	201419	229	397	1	2	5	2	3	8	3	2	1	3	5		8	5		8	4	2		1					1	1	1	1	1	1	1	1	1	100	11111	5	1	3	3	5	5	5	5	1	2	2
3169	201419	244	386	1	1	6	2	3	4	4	3	4	2	1	1900		1	900		2	2		1					1	5	1	1	1	1	1	1	1	100	11111	5	1	3	3	5	5	5	5	1	1	1
3172	201419	257	411	4		13	1	3	4	1		4	3	1	1600		1	1600		2	2				3			3	1	1	1	1	1	1	1	1	100	11111	5	2	0	2	4	5	4	5	1	4	1
3180	201419	271	423	1	3	6	2	2	8	1		5	3	1	1300		1	1300		4	2		1					1	4	1	1	1	1	1	1	1	100	11111	5	1	3	3	5	5	5	5	1	1	1
3183	201419	277	11	1	1	2	2	3	11	3	2	4	3	1	2500		4		3	2	2		1					1	2	1	1	1	1	1	1	1	100	11111	5	1	3	3	5	5	5	4	1	2	2
3187	201419	288	304	4		14	2	3	11	3	2	3	3	3			5		8	5	2		1					1	1	1	1	1	1	1	1	1	100	11111	5	1	1	1	5	5	1	1	1	5	5
3195	201419	308	700	1	1	3	2	3	8	2	2	5	3	1	1162		1	1500		2	2		1					1	5	1	1	1	1	1	1	1	100	11111	5	1	3	3	5	5	5	5	1	1	1
3201	201419	319	260	1	3	4	2	3	11	3	2	3	3	5		5	5		3	2	2		1					1	1	1	1	1	1	1	1	1	100	11111	5	2	3	3	5	5	5	5	1	4	2
3205	201419	329	321	4		11	2	3	3	3	3	4	4	3			4		7	2	2		1					1	1	1	1	1	1	1	1	1	100	11111	5	2	3	3	5	5	5	5	1	1	2
3225	201419	367	461	1	3	6	2	2	7	3	2	3	4	1	2000		1	1000		4	2		1					1	5	1	1	1	1	1	1	1	100	11111	5	1	3	3	5	5	5	5	1	1	1
3252	201419	435	613	1	2	7	2	3	2	1		5	3	1	2300		1	2300		1	2		1					1	4	1	1	1	1	1	1	1	100	11111	5	3	3	3	5	5	5	5	1	1	1
3259	201419	449	559	1	3	3	2	2	9	1		5	1	5		8	5		8	4	2		1					1	5	1	1	1	1	1	1	1	100	11111	5	3	2	2	5	2	5	5	1	1	2
3264	201419	459	231	1	1	3	2	3	6	3	2	4	3	1	3500		1	1150		5	4		1					1	3	1	1	1	1	1	1	1	100	11111	5	1	3	3	5	5	5	5	1	1	1
3297	201419	514	73	1	3	5	2	1	7	4	2	3	3	5		8	5		8	3	2		1					1	2	1	1	1	1	1	1	1	100	11111	5	1	3	3	4	5	5	4	1	2	1
3304	201419	531	670	1	3	10	2	3	5	4	4	3	4	5		8	5		8	5	4		1					1	6	1	1	1	1	1	1	1	100	11111	5	3	3	3	3	3	5	5	1	1	1
3313	201419	562	245	1	3	3	2	3	8	3	3	3	4	1	4000		4		4	2	2		1					1	1	1	1	1	1	1	1	1	100	11111	5	2	3	3	5	5	5	5	1	2	2
3329	201419	594	795	1	2	7	2	3	8	3	2	5	4	5		7	5		7	2	2		1					1	1	1	1	1	1	1	1	1	100	11111	5	2	3	3	4	4	4	4	1	2	2
3333	201419	600	560	4		15	2	3	2	2	2	5	4	3			1	1000		3	2		1					1	5	1	1	1	1	1	1	1	100	11111	5	2	3	3	5	5	5	5	1	1	1
3335	201419	604	588	2	2	5	2	2	6	4	4	4	3	1	1000		1	2000		5	4		1					1	1	1	1	1	1	1	1	1	100	11111	5	3	2	3	5	5	5	5	1	2	1
3344	201419	633	699	4		15	2	3	11	4	2	4	3	3			1	700		4	2		1					1	1	1	1	1	1	1	1	1	100	11111	5	1	3	3	5	5	5	5	1	2	2
3345	201419	634	698	1	2	8	2	3	6	4	2	4	3	1	300		1	750		2	2		1					1	4	1	1	1	1	1	1	1	100	11111	5	2	3	3	5	5	5	5	1	2	2
3347	201419	644	353	4		11	2	3	6	3	3	3	3	3			5		7	5	4		1					1	1	1	1	1	1	1	1	1	100	11111	5	1	3	3	4	5	5	5	1	1	1
3375	201419	698	490	1	3	7	2	3	4	8	5	3	3	4		2	4		1	4	2		1					1	1	1	1	1	1	1	1	1	100	11111	5	3	3	3	5	5	5	5	4	1	1
3399	201419	742	685	1	3	6	2	3	4	4	2	5	4	1	3700		1	1850		2	2		1					1	5	1	1	1	1	1	1	1	100	11111	5	1	3	3	3	3	3	3	1	1	1
3418	201419	789	390	4		14	2	3	3	5	4	5	2	3			4		7	4	2		1					1	1	1	1	1	1	1	1	1	100	11111	5	1	3	3	5	5	5	5	1	1	1
3422	201419	796	174	1	3	6	2	3	4	5	4	4	3	1	2000		1	1340		3	2		1					1	1	1	1	1	1	1	1	1	100	11111	5	2	3	3	5	5	5	5	1	1	1
3433	201419	821	809	1	3	2	2	3	10	1		5	3	1	4000		1	4000		5	2		1					1	1	1	1	1	1	1	1	1	100	11111	5	1	3	3	5	5	5	5	1	1	1
3448	201419	865	319	4		14	2	3	2	3	3	5	4	3			1	2500		2	2		1					1	1	1	1	1	1	1	1	1	100	11111	5	2	3	3	5	5	4	5	1	1	2
3480	201419	934	313	4		14	2	3	6	5	5	3	3	3			4		1	2	2		1					1	1	1	1	1	1	1	1	1	100	11111	5	2	3	3	5	5	5	5	1	1	2
3497	201419	964	240	1	1	4	2	3	11	3	2	4	3	1	2250		1	1700		2	2		1					1	3	1	1	1	1	1	1	1	100	11111	5	2	3	3	4	4	4	4	2	5	2
3506	201419	977	903	4		11	2	3	6	3	3	4	3	3			4		7	3	2		1					1	2	1	1	1	1	1	1	1	100	11111	5	2	3	3	5	5	4	4	2	2	2
3515	201419	993	381	1	3	10	2	3	6	7	7	4	3	5		8	5		8	2	2		1					1	1	1	1	1	1	1	1	1	100	11111	5	1	3	3	5	5	5	5	1	1	1
3519	201419	1001	150	1	2	3	2	3	11	1		3	3	5		3	5		4	2	2		1					1	1	1	1	1	1	1	1	1	100	11111	5	1	3	3	5	5	5	5	1	2	2
3536	201419	1029	219	1	1	2	2	2	11	4	3	4	3	5		8	5		8	3	2		1					1	2	1	1	1	1	1	1	1	100	11111	5	2	3	3	5	5	5	5	1	2	2
3551	201419	1059	594	1	3	6	2	3	10	3	2	4	3	1	2000		1	1500		3	2		1					1	1	1	1	1	1	1	1	1	100	11111	5	2	3	3	5	5	5	5	1	2	2
3553	201419	1064	403	2	2	6	2	3	10	3	2	3	3	5		8	5		8	3	2		1					1	1	1	1	1	1	1	1	1	100	11111	5	1	3	3	5	5	5	5	1	2	2
3566	201419	1091	678	4		11	2	2	8	3	3	4	3	3			1	1500		5	4		1					1	3	1	1	1	1	1	1	1	100	11111	5	1	3	3	5	5	5	1	1	1	5
3605	201419	1189	540	1	3	5	2	3	8	5	4	4	3	1	1300		4		4	2	2		1					1	5	1	1	1	1	1	1	1	100	11111	5	2	3	3	5	5	5	5	1	1	2
3636	201419	1267	257	1	3	6	2	1	6	3	2	5	5	1	5000		1	2466		2	2		1					1	5	1	1	1	1	1	1	1	100	11111	5	1	3	3	5	5	5	5	1	1	1
3644	201419	1295	691	4		16	2	3	6	1		5	4	3			3			5	1		1					1	1	1	1	1	1	1	1	1	100	11111	5	1	3	3	5	5	5	5	1	1	1
3668	201419	1330	332	1	2	6	2	3	4	4	2	4	3	5		5	5		4	4	2		1					1	2	1	1	1	1	1	1	1	100	11111	5	2	3	3	5	5	5	5	1	1	1
3696	201419	1396	361	4		11	2	3	6	2	2	3	3	3			1	700		5	2		1					1	1	1	1	1	1	1	1	1	100	11111	5	2	3	3	5	5	4	4	1	2	2
3705	201419	1432	333	1	4	9	2	3	4	3	2	2	3	4		4	4		2	4	2		1					1	1	1	1	1	1	1	1	1	100	11111	5	2	3	3	5	5	5	5	1	1	1
3706	201419	1434	235	1	1	4	2	3	11	1		4	4	5		5	5		5	5	4		1					1	4	1	1	1	1	1	1	1	100	11111	5	2	3	3	5	5	5	5	1	1	1
3729	201419	1510	458	1	3	5	2	3	3	2	1	3	4	1	1200		1	850		4	2		1					1	4	1	1	1	1	1	1	1	100	11111	5	1	3	3	5	5	4	4	1	2	3
3733	201419	1523	789	1	2	7	2	3	6	4	4	5	3	1	7500		1	1700		4	2		1					1	1	1	1	1	1	1	1	1	100	11111	5	2	3	3	5	5	5	5	1	2	2
3737	201419	1528	600	4		11	2	3	3	5	3	1	3	3			4		7	4	3		1					1	1	1	1	1	1	1	1	1	100	11111	5	1	3	3	5	5	5	5	1	2	2
3739	201419	1530	886	4		14	2	3	4	2	2	4	2	1	840		1	1200		2	2		1					1	2	1	1	1	1	1	1	1	100	11111	5	2	3	3	3	4	5	5	1	1	1
3745	201419	1548	923	1	3	6	2	3	4	5	4	5	4	5		5	5		2	2	2		1					1	6	1	1	1	1	1	1	1	100	11111	5	1	3	3	5	5	5	5	1	1	2
3752	201419	1561	616	1	3	5	2	3	5	1		3	4	1	2500		1	2500		4	2		1					1	4	1	1	1	1	1	1	1	100	11111	5	1	3	3	5	5	5	5	1	2	2
3809	201419	1705	137	1	3	4	2	2	6	4	3	5	3	5		5	5		8	2	2		1					1	2	1	1	1	1	1	1	1	100	11111	5	2	3	3	4	5	5	5	1	1	2
3826	201419	1767	193	4		15	2	3	2	7	2	4	3	3			1	400		2	2		1					1	3	1	1	1	1	1	1	1	100	11111	5	1	3	3	5	5	5	5	1	1	1
3844	201419	1806	500	4		14	2	2	4	6	5	3	3	3			4		7	4	2		1					1	6	1	1	1	1	1	1	1	100	11111	5	2	3	3	5	5	5	5	1	1	1
3845	201419	1807	487	4		13	1	3	8	4	4	4	3	1	2000		4		7	2	2		1					1	1	1	1	1	1	1	1	1	100	11111	5	2	3	3	5	5	5	5	1	1	1
3888	201419	1990	72	4		11	2	3	6	5	5	4	3	3			4		8	3	2		1					1	1	1	1	1	1	1	1	1	100	11111	5	1	3	3	5	5	5	5	1	1	1
3917	201419	2088	654	1	3	2	2	3	9	3	3	5	5	5		8	5		8	2	2		1					1	4	1	1	1	1	1	1	1	100	11111	5	1	3	3	5	5	5	5	1	2	2
3930	201419	2161	826	1	1	6	2	3	4	2	2	3	3	1	1500		1	1500		2	2		1					1	5	1	1	1	1	1	1	1	100	11111	5	2	3	3	5	5	5	5	1	1	1
3942	201419	2246	334	4		14	2	3	6	4	2	4	3	3			1	1500		2	2		1					1	1	1	1	1	1	1	1	1	100	11111	5	2	3	3	5	5	5	5	1	1	1
3960	201419	2440	523	3	3	5	2	3	10	2	2	4	3	1	1200		1	4000		4	2		1					1	1	1	1	1	1	1	1	1	100	11111	5	1	3	3	5	5	5	5	1	1	2
3976	201419	2718	563	4		11	2	3	3	4	4	4	3	3			5		8	2	2		1					1	2	1	1	1	1	1	1	1	100	11111	5	1	3	3	4	5	4	4	1	2	2
3135	201419	185	646	2	3	10	2	3	6	2	2	2	4	5		8	5		8	2	2		1					1	5	1	1	1	1	1	1	1	99	11111	5	2	3	3	4	4	5	4	1	2	2
3246	201419	424	531	1	3	1	2	3	11	3	2	5	4	1	3000		1	1500		5	3		1					1	1	1	1	1	1	1	1	1	99	11111	5	2	3	3	5	5	5	5	1	2	2
3659	201419	1315	761	1	3	6	2	3	4	3	3	5	4	1	1200		1	1200		5	2		1					1	6	1	1	1	1	1	1	1	99	11111	5	3	3	3	5	5	5	5	1	1	1
3718	201419	1474	271	4		11	2	2	6	2	2	3	3	3			4		3	5	2		1					1	2	1	1	1	1	1	1	1	99	11111	5	1	3	3	5	4	5	5	1	5	1
3850	201419	1812	870	1	2	6	2	3	4	4	4	3	4	5		8	5		8	2	2		1					1	1	1	1	1	1	1	1	1	99	11111	5	1	3	3	5	5	5	5	1	1	1
3863	201419	1838	907	1	3	6	2	3	4	4	3	4	3	1	1700		4		4	3	2		1					1	1	1	1	1	1	1	1	1	99	11111	5	1	3	3	5	5	5	5	1	2	2
3970	201419	2641	14	4		11	2	3	6	4	4	4	3	3			4		7	2	2		1					1	1	1	1	1	1	1	1	1	99	11111	5	1	3	3	4	5	4	5	1	2	3
3434	201419	823	873	1	2	5	2	3	8	4	4	3	4	4		2	4		7	2	2		1					1	2	1	1	1	1	1	1	1	98	11111	5	1	3	3	5	5	5	5	1	2	2
3535	201419	1022	15	4		16	2	3	10	3	1	4	3	5		8	5		8	2	2		1					1	1	1	1	1	1	1	1	1	98	11111	5	1	3	3	4	5	5	5	1	2	4
3555	201419	1068	405	4		14	2	2	8	2	2	1	4	3			1	600		2	2		1					1	5	1	1	1	1	1	1	1	98	11111	5	2	3	3	5	5	5	5	1	2	2
3871	201419	1878	98	1	1	4	2	3	4	6	4	5	3	1	1200		4		7	3	2		1					1	1	1	1	1	1	1	1	1	98	11111	5	3	3	3	4	5	5	5	1	1	1
3891	201419	1998	74	1	3	2	2	3	11	5	5	3	3	5		5	5		8	3	2		1					1	5	1	1	1	1	1	1	1	98	11111	5	2	3	3	5	5	5	4	1	2	2
3906	201419	2050	135	1	1	4	2	1	10	1		4	4	5		8	5		7	5	2		1					1	4	1	1	1	1	1	1	1	98	11111	5	1	3	3	5	5	5	5	1	1	2
3065	201419	43	172	3	3	5	2	3	6	2	2	3	4	1	800		4		7	2	2		1					1	1	1	1	1	1	1	1	1	95	11111	5	2	3	3	4	4	5	5	1	2	2
3075	201419	80	198	1	3	10	2	3	6	4	2	4	3	1	1000		5		1	4	2		1					1	6	1	1	1	1	1	1	1	95	11111	5	2	3	3	5	5	5	5	1	1	2
3090	201419	101	232	1	3	10	2	3	8	2	2	3	3	1	3000		1	3000		4	3		1					1	5	1	1	1	1	1	1	1	95	11111	5	2	3	3	5	5	5	5	1	2	2
3092	201419	105	675	4		11	2	3	10	4	4	5	5	3			4		7	4	2		1					1	1	1	1	1	1	1	1	1	95	11111	5	2	3	3	5	5	5	5	1	1	1
3154	201419	207	781	4		14	2	3	7	5	5	3	3	1	1000		4		2	3	2		1					1	1	1	1	1	1	1	1	1	95	11111	5	2	3	3	5	5	5	5	1	1	1
3165	201419	238	37	4		11	2	3	3	4	3	3	4	3			4		7	2	2		1					1	1	1	1	1	1	1	1	1	95	11111	5	2	3	3	4	4	5	5	2	3	1
3177	201419	267	716	1	3	4	2	3	10	4	2	4	3	5		8	5		8	2	2		1					1	1	1	1	1	1	1	1	1	95	11111	5	2	3	3	5	5	5	5	1	1	1
3239	201419	398	208	4		14	2	2	4	5	4	3	3	5		8	5		8	3	2		1					1	5	1	1	1	1	1	1	1	95	11111	5	2	3	3	5	5	5	5	1	3	2
3242	201419	404	206	1	3	4	2	3	8	4	3	4	3	5		8	5		8	2	2		1					1	1	1	1	1	1	1	1	1	95	11111	5	1	3	3	5	5	5	5	1	2	2
3309	201419	541	880	1	2	6	2	3	4	5	2	4	3	4		4	1	400		2	2		1					1	3	1	1	1	1	1	1	1	95	11111	5	3	3	3	3	3	5	5	3	2	3
3336	201419	605	591	3	1	5	2	2	6	5	4	3	3	1	200		4		5	4	2		1					1	1	1	1	1	1	1	1	1	95	11111	5	2	3	3	5	4	5	5	2	2	1
3368	201419	688	819	1	3	6	2	1	4	6	3	5	5	1	4000		1	1200		2	2		1					1	2	1	1	1	1	1	1	1	95	11111	5	2	3	3	5	5	5	5	1	1	1
3388	201419	722	895	4		11	2	2	3	5	4	4	3	3			4		7	1	1		1					1	1	1	1	1	1	1	1	1	95	11111	5	2	3	3	4	4	4	4	2	1	1
3415	201419	782	421	4		11	2	3	3	4	4	5	3	3			4		8	2	2		1					1	1	1	1	1	1	1	1	1	95	11111	5	2	3	3	5	5	5	5	2	5	1
3420	201419	791	387	3	3	2	2	3	11	4	2	5	4	1	1100		1	1000		3	1		1					1	1	1	1	1	1	1	1	1	95	11111	5	2	3	3	5	5	5	5	1	1	2
3435	201419	824	872	1	2	6	2	3	4	4	3	3	4	5		8	5		7	2	2		1					1	1	1	1	1	1	1	1	1	95	11111	5	2	3	3	5	5	5	5	1	1	1
3449	201419	866	320	1	2	4	2	3	11	3	2	5	3	5		8	5		8	2	2		1					1	1	1	1	1	1	1	1	1	95	11111	5	1	3	3	5	5	5	5	1	1	1
3490	201419	951	861	1	3	5	2	3	4	3	2	5	4	1	1200		1	700		3	2		1					1	3	1	1	1	1	1	1	1	95	11111	5	1	3	3	5	5	5	5	1	1	1
3498	201419	965	239	2	3	5	2	3	8	5	5	3	4	5		5	4		5	5	2		1					1	6	1	1	1	1	1	1	1	95	11111	5	2	3	3	4	5	5	5	1	2	2
3516	201419	997	378	1	2	5	2	3	11	5	5	4	4	5		8	5		8	2	2		1					1	1	1	1	1	1	1	1	1	95	11111	5	2	3	3	5	5	5	5	1	1	1
3548	201419	1054	251	1	3	10	2	3	11	5	3	4	3	5		8	5		8	2	2		1					1	2	1	1	1	1	1	1	1	95	11111	5	2	3	3	5	5	5	5	2	2	2
3558	201419	1077	720	1	1	4	2	3	11	3	2	3	4	1	1280		1	850		3	2		1					1	1	1	1	1	1	1	1	1	95	11111	5	2	3	3	5	5	5	5	1	1	1
3574	201419	1122	160	4		11	2	3	5	5	5	4	3	3			4		7	2	2		1					1	1	1	1	1	1	1	1	1	95	11111	5	2	3	3	4	5	5	5	1	1	2
3595	201419	1167	587	4		11	2	3	6	3	3	3	3	3			4		5	3	2		1					1	1	1	1	1	1	1	1	1	95	11111	5	2	3	3	3	3	3	3	3	2	2
3616	201419	1217	9	1	1	3	2	3	9	4	2	4	3	1	3400		1	1500		2	2		1					1	6	1	1	1	1	1	1	1	95	11111	5	2	3	3	5	5	5	5	1	1	2
3619	201419	1225	482	1	1	3	1	3	8	4	3	3	3	4		4	4		5	2	2		1					1	1	1	1	1	1	1	1	1	95	11111	5	2	3	3	4	4	4	4	1	2	2
3666	201419	1328	871	4		11	2	3	8	3	3	4	3	3			4		7	2	2		1					1	2	1	1	1	1	1	1	1	95	11111	5	2	3	3	5	5	5	5	1	2	2
3679	201419	1356	512	1	1	4	2	3	4	2	2	5	4	5		3	5		7	2	2		1					1	1	1	1	1	1	1	1	1	95	11111	5	2	3	3	5	5	4	4	1	1	2
3682	201419	1364	623	1	1	2	2	3	11	4	2	4	4	1	1700		1	2500		2	2		1					1	1	1	1	1	1	1	1	1	95	11111	5	2	3	3	5	5	5	1	2	1	5
3691	201419	1382	631	1	3	7	2	3	8	5	4	5	5	1	1300		4		4	1	1		1					1	1	1	1	1	1	1	1	1	95	11111	5	2	3	3	5	5	5	5	1	2	1
3701	201419	1413	445	1	1	3	2	3	6	4	2	2	3	1	2500		1	625		3	2		1					1	4	1	1	1	1	1	1	1	95	11111	5	2	3	3	5	5	5	5	1	1	1
3702	201419	1415	572	2	3	5	2	3	6	4	4	4	3	5		5	5		7	4	2		1					1	1	1	1	1	1	1	1	1	95	11111	5	1	3	3	5	5	5	5	1	2	2
3728	201419	1509	459	1	3	6	2	3	7	1		3	3	1	2500		1	2500		4	2		1					1	4	1	1	1	1	1	1	1	95	11111	5	2	3	3	5	5	5	5	1	1	1
3747	201419	1550	914	1	3	7	2	3	8	5	5	4	3	4		4	4		7	2	2		1					1	1	1	1	1	1	1	1	1	95	11111	5	2	3	3	4	4	5	5	1	1	1
3748	201419	1552	7	4		13	1	3	2	6	5	3	3	5		8	5		8	2	2		1					1	2	1	1	1	1	1	1	1	95	11111	5	1	3	3	5	5	5	5	1	1	1
3794	201419	1656	584	1	3	4	2	3	6	3	2	4	4	1	3000		4		5	2	2		1					1	1	1	1	1	1	1	1	1	95	11111	5	2	3	3	3	3	4	4	3	2	2
3849	201419	1811	845	1	1	2	2	3	11	3	3	5	3	1	2500		4		5	3	2		1					1	1	1	1	1	1	1	1	1	95	11111	5	2	3	3	4	5	5	5	1	1	2
3851	201419	1813	808	4		11	2	3	3	4	3	3	3	3			5		2	4	2		1					1	1	1	1	1	1	1	1	1	95	11111	5	2	3	3	4	4	5	5	1	2	2
3854	201419	1818	316	1	3	6	2	3	6	4	2	5	3	5		8	5		8	2	2		1					1	1	1	1	1	1	1	1	1	95	11111	5	1	3	3	5	5	5	5	1	1	1
3857	201419	1827	371	1	1	6	2	3	6	2	2	3	3	1	2500		1	2000		3	2		1					1	1	1	1	1	1	1	1	1	95	11111	5	2	3	3	5	5	5	5	1	2	2
3869	201419	1875	93	1	3	10	2	3	6	5	3	5	3	4		7	4		7	4	2		1					1	2	1	1	1	1	1	1	1	95	11111	5	2	3	3	3	5	5	5	1	2	1
3875	201419	1961	324	4		11	2	3	6	3	3	3	4	3			4		4	5	2		1					1	1	1	1	1	1	1	1	1	95	11111	5	2	3	3	5	5	5	5	1	1	2
3880	201419	1974	123	1	3	2	2	3	9	2	2	4	3	1	2500		1	4000		3	2		1					1	4	1	1	1	1	1	1	1	95	11111	5	1	3	3	5	5	5	5	1	1	1
3899	201419	2015	89	1	1	2	2	3	11	5	4	5	4	5		5	5		4	2	2		1					1	1	1	1	1	1	1	1	1	95	11111	5	3	3	3	4	4	5	5	1	2	2
3902	201419	2044	130	3	2	11	2	3	6	4	4	3	3	5		8	5		8	5	3		1					1	1	1	1	1	1	1	1	1	95	11111	5	2	3	3	5	5	5	5	1	2	2
3937	201419	2190	449	1	1	3	2	3	8	2	2	4	3	5		4	1	1500		3	2		1					1	4	1	1	1	1	1	1	1	95	11111	5	2	3	3	4	4	3	3	1	2	2
3946	201419	2325	627	4		13	1	3	7	2	2	4	3	1	1700		1	2100		2	2		1					1	1	1	1	1	1	1	1	1	95	11111	5	3	3	3	5	5	5	5	1	1	1
3963	201419	2455	524	1	3	4	2	3	11	2	2	4	3	1	2800		1	5000		4	2		1					1	1	1	1	1	1	1	1	1	95	11111	5	2	3	3	5	5	5	5	1	1	1
3964	201419	2459	525	4		11	2	3	6	4	4	4	3	3			1	5000		3	2		1					1	4	1	1	1	1	1	1	1	95	11111	5	1	3	3	4	5	4	4	1	2	2
3965	201419	2521	811	1	1	4	2	3	6	4	2	4	3	5		5	5		5	2	2		1					1	1	1	1	1	1	1	1	1	95	11111	5	2	3	3	5	5	5	5	1	1	1
3968	201419	2635	621	1	3	4	2	3	10	3	2	4	3	5		8	5		8	3	2		1					1	1	1	1	1	1	1	1	1	95	11111	5	1	3	3	5	5	5	5	1	2	1
3209	201419	335	144	1	2	4	2	3	11	4	2	3	2	1	1250		1	700		2	2		1					1	1	1	1	1	1	1	1	1	92	11111	5	1	3	3	5	5	5	5	1	5	1
3582	201419	1137	416	1	1	4	2	3	11	5	2	4	3	5		8	5		8	3	2		1					1	1	1	1	1	1	1	1	1	92	11111	5	2	3	3	4	5	5	4	1	2	2
3058	201419	27	318	1	3	3	2	3	8	3	3	4	3	5		7	5		8	4	2		1					1	6	1	1	1	1	1	1	1	90	11111	5	2	3	3	4	4	4	5	1	2	1
3061	201419	34	724	4		14	2	2	4	5	3	3	3	1	600		1	450		5	2		1					1	5	1	1	1	1	1	1	1	90	11111	5	2	3	3	5	0	5	0	1	1	1
3063	201419	40	170	1	1	2	2	3	10	4	4	5	3	1	1300		1	1000		2	1		1					1	3	1	1	1	1	1	1	1	90	11111	5	3	3	3	5	5	5	5	2	2	2
3066	201419	48	263	4		13	1	3	6	1		3	3	5		7	5		7	2	2		1					1	1	1	1	1	1	1	1	1	90	11111	5	3	3	3	5	5	5	5	2	2	2
3099	201419	112	224	1	2	3	1	3	8	4	4	4	3	5		8	5		8	4	2		1					1	1	1	1	1	1	1	1	1	90	11111	5	2	3	3	5	5	5	5	1	1	2
3105	201419	127	409	1	3	7	2	2	4	5	2	3	5	1	1400		1	600		2	2		1					1	4	1	1	1	1	1	1	1	90	11111	5	2	3	3	4	4	4	4	1	2	2
3124	201419	159	266	1	3	1	2	3	11	3	2	4	4	1	30000		1	4000		4	2		1					1	2	1	1	1	1	1	1	1	90	11111	5	2	3	3	5	5	5	5	2	2	2
3147	201419	200	52	4		11	2	3	3	3	2	5	3	3			4		7	4	2		1					1	2	1	1	1	1	1	1	1	90	11111	5	2	3	3	4	5	5	5	2	2	2
3148	201419	201	50	1	3	2	2	2	11	4	2	2	3	1	2800		4		2	3	2		1					1	2	1	1	1	1	1	1	1	90	11111	5	3	3	3	5	5	4	4	2	2	2
3188	201419	289	302	1	3	7	2	3	6	4	3	3	3	1	1800		1	600		2	2		1					1	4	1	1	1	1	1	1	1	90	11111	5	1	3	3	5	5	5	5	1	5	5
3193	201419	306	877	1	3	5	2	2	11	3	3	3	3	1	2000		1	2000		3	2		1					1	5	1	1	1	1	1	1	1	90	11111	5	3	3	3	4	5	5	5	2	2	3
3202	201419	320	506	4		13	1	3	8	2	2	4	4	5		8	5		8	2	2		1					1	4	1	1	1	1	1	1	1	90	11111	5	3	3	3	3	4	5	5	1	2	3
3207	201419	331	143	4		14	2	2	10	5	5	3	3	3			4		1	2	2		1					1	1	1	1	1	1	1	1	1	90	11111	5	1	3	3	5	5	5	5	1	5	5
3229	201419	377	153	3	2	6	2	2	4	2	2	5	3	5		2	4		3	5	2		1					1	4	1	1	1	1	1	1	1	90	11111	5	1	3	3	5	5	5	5	1	5	1
3231	201419	379	726	1	3	6	2	2	7	3	3	4	3	4		5	4		7	2	2		1					1	1	1	1	1	1	1	1	1	90	11111	5	3	3	3	4	4	4	5	1	2	2
3232	201419	380	727	1	2	6	2	3	4	3	2	4	3	1	2000		1	2000		2	2		1					1	1	1	1	1	1	1	1	1	90	11111	5	3	3	3	5	5	5	5	2	2	2
3241	201419	400	205	1	3	6	2	3	4	5	4	3	3	5		8	5		8	3	2		1					1	1	1	1	1	1	1	1	1	90	11111	5	2	3	3	5	5	5	5	1	2	2
3247	201419	428	783	1	1	5	1	3	6	2	2	4	4	1	800		4		1	1	1		1					1	3	1	1	1	1	1	1	1	90	11111	5	2	3	3	4	4	5	5	1	2	2
3253	201419	437	476	1	2	4	2	2	4	4	2	5	4	1	2000		1	800		5	2		1					1	1	1	1	1	1	1	1	1	90	11111	5	1	3	3	5	5	5	5	1	1	1
3254	201419	438	475	3	3	6	2	2	7	1		2	3	4		1	1	750		3	2		1					1	5	1	1	1	1	1	1	1	90	11111	5	2	3	3	5	5	5	5	1	1	1
3280	201419	485	104	4		13	1	3	9	3	3	3	3	1	1600		1	1000		1	2		1					1	1	1	1	1	1	1	1	1	90	11111	5	2	3	2	3	3	5	4	1	2	2
3285	201419	492	280	4		6	2	3	5	3	2	3	3	1	6000		1	2000		5	2		1					1	4	1	1	1	1	1	1	1	90	11111	5	2	3	3	5	5	5	5	1	5	1
3299	201419	516	570	1	3	6	2	3	10	3	3	3	3	1	2000		1	2000		4	2		1					1	1	1	1	1	1	1	1	1	90	11111	5	2	3	3	5	5	5	5	1	1	2
3307	201419	539	882	4		11	2	2	3	4	4	4	3	3			1	750		2	2		1					1	2	1	1	1	1	1	1	1	90	11111	5	2	3	3	5	5	5	5	1	1	2
3326	201419	586	102	1	2	6	2	3	8	5	3	5	3	5		8	5		8	4	2		1					1	4	1	1	1	1	1	1	1	90	11111	5	2	3	3	4	5	5	5	2	2	2
3330	201419	596	797	4		13	1	3	2	2	2	3	3	1	1800		1	900		2	2		1					1	1	1	1	1	1	1	1	1	90	11111	5	3	3	3	4	4	4	4	2	3	2
3339	201419	615	252	4		11	2	3	6	5	3	5	3	3			4		7	2	2		1					1	2	1	1	1	1	1	1	1	90	11111	5	2	3	3	4	5	5	4	1	1	2
3348	201419	653	738	1	3	4	2	3	11	3	3	4	3	1	3000		1	2500		5	2		1					1	1	1	1	1	1	1	1	1	90	11111	5	3	3	3	4	4	5	5	2	2	2
3352	201419	660	314	1	1	2	2	3	11	2	2	5	2	1	4000		1	2500		2	2		1					1	1	1	1	1	1	1	1	1	90	11111	5	2	3	3	5	5	5	5	1	1	2
3365	201419	685	58	4		14	2	3	2	2	2	3	3	3			1	300		2	2		1					1	4	1	1	1	1	1	1	1	90	11111	5	3	3	2	5	5	5	5	1	1	1
3393	201419	734	436	2	3	11	2	3	6	6	6	4	3	1	480		5		7	4	2		1					1	2	1	1	1	1	1	1	1	90	11111	5	2	3	3	5	5	4	4	1	2	3
3408	201419	764	200	1	3	10	2	3	11	2	2	3	4	1	3000		1	2500		2	2		1					1	3	1	1	1	1	1	1	1	90	11111	5	2	3	3	5	5	5	5	1	1	1
3430	201419	815	606	1	1	2	2	3	11	4	4	3	4	1	1500		1	1600		2	2		1					1	1	1	1	1	1	1	1	1	90	11111	5	3	3	3	3	4	4	4	1	2	4
3459	201419	896	917	4		16	2	3	11	4	2	4	3	5		8	5		8	2	2		1					1	1	1	1	1	1	1	1	1	90	11111	5	2	3	3	4	4	4	4	1	2	2
3463	201419	912	802	4		11	2	3	10	2	2	4	3	3			4		5	2	2		1					1	1	1	1	1	1	1	1	1	90	11111	5	1	3	3	5	5	5	5	1	2	4
3504	201419	974	908	1	2	6	2	2	2	3	2	4	3	5		8	5		8	2	2		1					1	1	1	1	1	1	1	1	1	90	11111	5	2	3	3	4	5	4	5	1	2	1
3518	201419	999	379	1	2	5	2	3	6	4	2	5	4	5		8	5		8	2	2		1					1	2	1	1	1	1	1	1	1	90	11111	5	2	3	3	5	5	5	5	1	1	1
3521	201419	1008	442	1	3	6	2	3	4	2	2	4	3	1	2500		1	1000		2	2		1					1	3	1	1	1	1	1	1	1	90	11111	5	3	3	3	5	5	5	5	1	2	2
3522	201419	1009	601	3	2	6	2	3	9	3	2	1	3	1	1500		1	500		2	2		1					1	3	1	1	1	1	1	1	1	90	11111	5	2	3	3	5	5	5	5	1	2	2
3530	201419	1017	33	1	4	9	2	2	7	5	5	4	3	1	15000		1	5000		1	2		1					1	6	1	1	1	1	1	1	1	90	11111	5	2	3	3	5	5	4	4	1	1	2
3543	201419	1048	844	1	3	6	2	3	8	4	2	3	3	5		7	5		8	2	2		1					1	1	1	1	1	1	1	1	1	90	11111	5	2	3	3	4	4	4	5	1	2	3
3546	201419	1052	183	1	3	5	2	3	9	4	4	4	3	1	1200		1	1500		2	2		1					1	1	1	1	1	1	1	1	1	90	11111	5	2	3	3	5	5	4	4	1	2	2
3554	201419	1066	404	1	2	6	2	3	4	4	2	4	3	5		8	5		8	4	2		1					1	2	1	1	1	1	1	1	1	90	11111	5	2	3	3	5	5	5	5	2	1	1
3585	201419	1142	415	1	3	3	2	3	8	4	2	4	3	1	3100		1	1200		2	2		1					1	2	1	1	1	1	1	1	1	90	11111	5	2	3	3	4	4	5	4	1	2	2
3589	201419	1160	580	1	3	6	2	3	7	3	2	3	1	5		5	5		5	2	2		1					1	1	1	1	1	1	1	1	1	90	11111	5	1	3	3	4	4	4	4	4	2	2
3591	201419	1163	574	1	3	6	2	3	4	3	2	3	3	1	3500		4		5	4	2		1					1	3	1	1	1	1	1	1	1	90	11111	5	2	3	3	4	4	3	3	2	1	1
3593	201419	1165	579	1	3	6	2	3	6	3	2	3	2	5		5	5		5	3	2		1					1	1	1	1	1	1	1	1	1	90	11111	5	1	3	3	5	5	5	5	1	1	1
3594	201419	1166	575	1	3	5	2	3	10	3	2	3	3	1	2500		1	2500		3	2		1					1	3	1	1	1	1	1	1	1	90	11111	5	2	3	3	4	4	4	4	2	1	1
3615	201419	1216	202	2	3	6	2	2	11	3	3	3	5	5		8	5		8	2	2		1					1	2	1	1	1	1	1	1	1	90	11111	5	2	3	3	5	5	5	5	1	2	2
3617	201419	1219	13	1	1	2	2	2	10	2	2	5	5	1	6000		1	4000		2	2		1					1	1	1	1	1	1	1	1	1	90	11111	5	3	3	3	3	3	5	5	1	1	2
3620	201419	1226	483	1	3	3	2	3	6	6	4	3	4	4		5	4		4	2	2		1					1	1	1	1	1	1	1	1	1	90	11111	5	2	3	3	5	5	5	5	2	2	2
3622	201419	1232	622	1	3	5	2	3	8	5	5	4	3	5		7	5		8	5	2		1					1	1	1	1	1	1	1	1	1	90	11111	5	1	3	3	4	4	4	4	1	5	2
3628	201419	1251	889	1	3	7	2	3	4	4	4	3	4	4		7	1	500		4	2		1					1	5	1	1	1	1	1	1	1	90	11111	5	1	3	3	5	5	5	5	1	1	2
3630	201419	1254	888	1	3	4	2	3	11	7	7	4	3	1	6000		4		7	2	2		1					1	1	1	1	1	1	1	1	1	90	11111	5	2	3	3	4	4	5	4	1	2	2
3641	201419	1290	692	4		16	2	3	5	5	4	5	5	5		8	5		8	2	2		1					1	1	1	1	1	1	1	1	1	90	11111	5	2	3	3	5	4	5	5	2	1	1
3678	201419	1354	513	1	1	4	2	2	11	3	3	5	3	5		8	5		8	4	2		1					1	3	1	1	1	1	1	1	1	90	11111	5	2	3	3	5	5	5	5	1	1	1
3695	201419	1395	151	1	3	10	2	3	6	1		4	3	5		7	5		7	2	1		1					1	1	1	1	1	1	1	1	1	90	11111	5	2	3	3	4	5	5	5	1	1	2
3711	201419	1445	392	4		13	1	3	2	2	2	5	3	1	1500		1	1200		2	2		1					1	4	1	1	1	1	1	1	1	90	11111	5	3	3	3	5	5	5	5	1	1	2
3717	201419	1472	518	1	3	2	2	3	11	4	2	5	3	4		7	4		7	5	2		1					1	1	1	1	1	1	1	1	1	90	11111	5	2	3	3	4	4	4	4	1	2	2
3719	201419	1475	270	1	2	2	2	3	11	4	2	4	5	4		5	4		5	5	2			2				2	1	1	1	1	1	1	1	1	90	11111	5	2	3	3	4	4	4	4	1	4	2
3735	201419	1526	116	1	3	10	2	3	4	3	3	4	3	4		2	4		3	4	2		1					1	4	1	1	1	1	1	1	1	90	11111	5	2	3	3	5	5	5	5	1	1	1
3738	201419	1529	605	2	3	6	2	3	4	4	3	1	3	1	1390		4		3	5	3		1					1	5	1	1	1	1	1	1	1	90	11111	5	2	3	3	5	5	5	5	1	2	3
3775	201419	1600	95	1	3	6	2	3	4	4	4	3	3	4		7	4		7	2	2		1					1	1	1	1	1	1	1	1	1	90	11111	5	2	3	3	4	5	5	5	1	1	1
3782	201419	1621	866	1	1	2	2	3	11	3	2	5	3	1	4000		1	2500		2	2		1					1	1	1	1	1	1	1	1	1	90	11111	5	3	3	3	5	5	5	5	1	3	3
3793	201419	1655	583	1	3	4	2	3	6	4	3	3	3	1	2200		1	3000		2	2		1					1	3	1	1	1	1	1	1	1	90	11111	5	3	3	3	4	4	4	4	3	2	2
3795	201419	1658	582	1	3	5	2	3	10	3	2	3	3	4		5	5		5	3	2		1					1	2	1	1	1	1	1	1	1	90	11111	5	2	3	3	4	4	4	4	3	2	2
3796	201419	1664	581	4		11	2	3	10	3	3	3	3	3			4		8	1	2		1					1	1	1	1	1	1	1	1	1	90	11111	5	2	3	3	4	4	4	4	2	1	1
3810	201419	1707	111	1	3	1	2	2	11	4	2	4	3	5		8	5		5	2	2		1					1	2	1	1	1	1	1	1	1	90	11111	5	2	3	3	5	5	5	5	1	1	1
3812	201419	1709	569	4		11	2	3	6	5	4	4	3	3			4		5	4	2		1					1	1	1	1	1	1	1	1	1	90	11111	5	1	3	3	5	5	5	5	1	5	5
3818	201419	1749	586	1	3	3	2	2	8	3	2	4	3	1	3500		1	3000		4	2		1					1	3	1	1	1	1	1	1	1	90	11111	5	4	3	3	4	4	4	4	1	1	1
3821	201419	1757	516	4		11	2	3	10	3	3	4	3	3			4		8	2	2		1					1	1	1	1	1	1	1	1	1	90	11111	5	1	3	3	5	5	5	5	1	1	1
3837	201419	1792	764	4		11	2	3	6	5	5	4	3	3			4		7	3	2		1					1	2	1	1	1	1	1	1	1	90	11111	5	1	3	3	5	5	5	5	1	2	2
3867	201419	1867	19	1	2	4	2	3	10	3	2	3	4	4		3	4		3	4	3		1					1	4	1	1	1	1	1	1	1	90	11111	5	2	3	3	4	4	5	5	1	2	3
3873	201419	1955	510	1	3	10	2	3	10	4	2	4	1	5		7	5		7	5	4		1					1	4	1	1	1	1	1	1	1	90	11111	5	2	3	3	5	5	5	5	1	2	4
3874	201419	1959	181	3	4	9	2	2	8	3	2	4	3	5		8	5		8	2	2		1					1	1	1	1	1	1	1	1	1	90	11111	5	2	3	3	4	4	4	4	2	2	2
3876	201419	1970	128	4		11	2	3	3	4	3	2	4	3			5		8	4	2		1					1	2	1	1	1	1	1	1	1	90	11111	5	2	3	3	5	5	5	5	2	2	2
3889	201419	1992	78	4		14	2	3	4	5	3	2	3	3			5		8	4	2		1					1	2	1	1	1	1	1	1	1	90	11111	5	2	3	3	4	5	4	5	1	1	1
3890	201419	1993	77	1	3	3	2	3	8	3	2	5	3	5		5	5		4	3	2		1					1	1	1	1	1	1	1	1	1	90	11111	5	3	3	3	4	5	5	5	1	1	2
3914	201419	2081	652	1	1	2	2	3	8	4	2	5	3	1	300		1	1600		4	2		1					1	3	1	1	1	1	1	1	1	90	11111	5	3	3	3	3	3	4	4	1	5	1
3919	201419	2093	565	1	3	6	2	3	8	4	4	3	3	1	1600		4		4	2	2		1					1	5	1	1	1	1	1	1	1	90	11111	5	1	3	3	5	5	5	5	1	2	2
3921	201419	2100	504	1	3	2	2	3	11	2	2	5	4	5		8	5		8	5	2		1					1	1	1	1	1	1	1	1	1	90	11111	5	3	3	3	5	5	5	5	1	1	3
3923	201419	2105	503	4		14	2	3	4	5	3	2	4	3			4		4	5	4		1					1	5	1	1	1	1	1	1	1	90	11111	5	3	3	3	5	5	5	5	1	2	2
3926	201419	2129	455	1	2	2	2	3	11	2	2	4	3	5		5	5		5	3	2		1					1	2	1	1	1	1	1	1	1	90	11111	5	2	3	3	4	5	4	4	1	2	1
3933	201419	2171	557	1	1	3	2	3	11	2	2	3	3	1	3000		1	2000		3	1		1					1	2	1	1	1	1	1	1	1	90	11111	5	2	3	3	5	5	4	4	1	2	2
3934	201419	2174	558	1	1	3	2	2	6	2	2	3	3	5		8	5		5	2	1		1					1	1	1	1	1	1	1	1	1	90	11111	5	1	3	3	5	5	5	5	1	2	2
3940	201419	2224	687	4		14	2	3	5	4	2	3	3	3			1	600		4	2		1					1	3	1	1	1	1	1	1	1	90	11111	5	2	3	3	4	4	5	5	1	2	2
3957	201419	2423	273	1	2	10	2	3	11	4	2	4	3	4		5	4		5	5	2		1					1	8	1	1	1	1	1	1	1	90	11111	5	3	3	3	5	5	5	5	1	2	2
3959	201419	2427	848	1	3	10	2	3	4	4	4	4	3	4		5	4		5	3	2		1					1	1	1	1	1	1	1	1	1	90	11111	5	2	3	3	4	4	3	4	1	2	3
3961	201419	2444	356	1	3	6	2	3	4	3	2	4	3	1	2600		1	5600		4	2		1					1	1	1	1	1	1	1	1	1	90	11111	5	2	3	3	4	4	4	4	2	2	2
3977	201419	2719	564	4		11	2	2	6	3	3	3	2	5		7	5		8	3	2		1					1	1	1	1	1	1	1	1	1	90	11111	5	2	3	3	4	5	4	5	2	1	2
3769	201419	1592	171	1	3	12	1	3	5	2	2	4	3	1	2000		1	1450		2	2		1					1	3	1	1	1	1	1	1	1	89	11111	5	3	3	2	4	5	5	3	2	2	2
3146	201419	199	49	4		11	2	3	6	5	4	5	3	3			4		4	3	2		1					1	1	1	1	1	1	1	1	1	85	11111	5	1	3	3	5	5	5	5	1	2	2
3166	201419	239	38	1	3	10	2	3	4	3	2	5	3	1	5000		1	1500		4	2		1					1	6	1	1	1	1	1	1	1	85	11111	5	2	3	3	4	4	5	5	1	2	2
3251	201419	434	612	1	1	4	2	3	9	2	2	5	3	1	3200		1	1500		3	2		1					1	6	1	1	1	1	1	1	1	85	11111	5	3	3	3	4	4	4	4	2	2	3
3377	201419	700	148	1	3	6	2	3	8	2	2	4	3	1	1700		1	1700		1	1		1					1	1	1	1	1	1	1	1	1	85	11111	5	2	3	3	5	5	5	5	1	2	2
3386	201419	714	291	1	3	5	2	3	8	3	3	4	3	1	1469		1	1000		2	2		1					1	1	1	1	1	1	1	1	1	85	11111	5	3	3	3	3	4	4	4	3	2	2
3391	201419	730	374	4		13	1	3	11	2	2	5	3	5		8	5		8	4	2		1					1	3	1	1	1	1	1	1	1	85	11111	5	3	3	3	5	5	5	5	1	1	2
3404	201419	755	851	4		11	2	1	5	4	3	4	4	1	800		1	1000		2	2		1					1	2	1	1	1	1	1	1	1	85	11111	5	2	3	3	5	5	5	5	1	1	1
3486	201419	947	45	2	3	11	2	3	9	4	3	4	3	4		3	4		4	4	2		1					1	2	1	1	1	1	1	1	1	85	11111	5	2	3	3	4	4	5	4	1	2	2
3492	201419	956	668	1	3	10	2	2	8	4	4	3	3	5		3	5		5	4	2		1					1	5	1	1	1	1	1	1	1	85	11111	5	3	3	3	4	4	5	5	1	1	1
3590	201419	1161	578	1	3	4	2	3	9	3	2	3	2	5		5	5		5	2	3		1					1	3	1	1	1	1	1	1	1	85	11111	5	2	3	3	4	4	4	4	4	2	2
3592	201419	1164	576	4		14	2	2	4	2	2	3	2	1	700		5		5	2	3		1					1	1	1	1	1	1	1	1	1	85	11111	5	2	3	3	4	4	4	4	2	1	1
3596	201419	1168	577	1	3	5	2	3	8	3	2	2	3	5		5	5		5	3	2		1					1	1	1	1	1	1	1	1	1	85	11111	5	2	3	3	4	4	4	4	2	2	2
3664	201419	1325	545	1	3	6	2	3	5	3	3	4	3	1	1500		1	1500		3	2		1					1	5	1	1	1	1	1	1	1	85	11111	5	3	3	3	4	4	5	5	2	2	2
3665	201419	1327	470	1	3	2	2	3	10	3	3	3	5	1	1900		1	1480		3	1		1					1	4	1	1	1	1	1	1	1	85	11111	5	1	3	3	4	4	5	4	5	2	2
3667	201419	1329	330	4		15	2	2	4	3	3	1	3	3			1	800		2	2		1					1	5	1	1	1	1	1	1	1	85	11111	5	3	3	3	5	5	5	5	1	1	1
3672	201419	1345	649	1	1	2	2	1	12	3	2	5	3	5		5	5		5	4	2		1					1	2	1	1	1	1	1	1	1	85	11111	5	2	3	3	5	5	5	5	1	2	2
3680	201419	1357	509	1	1	7	2	3	4	4	2	5	4	5		2	5		7	2	2		1					1	1	1	1	1	1	1	1	1	85	11111	5	3	3	3	4	4	5	5	1	1	1
3683	201419	1366	626	4		16	2	2	4	2	2	3	3	5		1	5		1	2	2		1					1	4	1	1	1	1	1	1	1	85	11111	5	2	3	3	5	5	5	5	2	2	2
3699	201419	1399	363	1	3	10	2	3	4	2	2	4	3	5		8	5		8	3	2		1					1	3	1	1	1	1	1	1	1	85	11111	5	3	3	3	4	4	5	5	1	2	2
3764	201419	1582	53	4		3	1	3	8	4	4	5	3	1	846		4		4	2	2					4		4	4	1	1	1	1	1	1	1	85	11111	5	2	2	3	5	5	5	5	3	3	3
3768	201419	1590	657	1	3	5	2	3	10	2	2	5	4	1	2000		1	2500		4	3		1					1	3	1	1	1	1	1	1	1	85	11111	5	2	3	3	4	4	5	5	1	2	3
3777	201419	1612	24	4		12	1	3	10	2	2	4	3	5		3	5		8	2	2		1					1	2	1	1	1	1	1	1	1	85	11111	5	3	3	3	4	4	4	4	1	2	4
3789	201419	1634	438	4		11	2	3	3	5	4	5	3	3			4		7	2	1		1					1	1	1	1	1	1	1	1	1	85	11111	5	2	3	3	5	5	5	5	1	1	2
3817	201419	1748	585	4		11	2	3	10	3	3	3	3	3			4		5	5	2		1					1	4	1	1	1	1	1	1	1	85	11111	5	2	3	3	3	3	4	4	3	2	2
3866	201419	1863	21	1	3	5	2	2	9	4	2	4	3	4		5	5		2	3	2		1					1	4	1	1	1	1	1	1	1	85	11111	5	3	3	3	4	4	4	4	2	2	4
3884	201419	1980	119	4		11	2	3	6	3	3	4	3	3			5		8	3	2		1					1	1	1	1	1	1	1	1	1	85	11111	5	2	3	3	3	4	4	5	1	2	3
3895	201419	2010	81	1	3	10	2	3	6	4	2	5	3	5		4	5		3	3	2		1					1	1	1	1	1	1	1	1	1	85	11111	5	2	3	3	4	4	5	5	1	2	2
3905	201419	2049	129	1	2	10	2	3	7	3	2	4	3	5		8	5		8	1	1		1					1	2	1	1	1	1	1	1	1	85	11111	5	2	3	3	4	4	4	4	1	2	2
3920	201419	2099	521	1	1	4	2	3	10	2	2	5	3	5		8	1	2500		2	2		1					1	5	1	1	1	1	1	1	1	85	11111	5	3	3	3	5	5	5	5	1	3	3
3935	201419	2176	555	1	3	5	2	3	8	1		3	3	5		8	5		5	4	2		1					1	4	1	1	1	1	1	1	1	85	11111	5	2	3	3	4	4	4	4	1	5	5
3952	201419	2379	614	1	1	2	2	1	11	4	4	4	2	1	2700		1	1650		2	2		1					1	2	1	1	1	1	1	1	1	85	11111	5	3	3	3	5	5	5	5	1	1	1
3967	201419	2595	837	1	1	4	2	3	11	4	2	3	3	1	1500		1	500		2	2		1					1	1	1	1	1	1	1	1	1	85	11111	5	2	3	3	4	5	5	5	1	1	3
3070	201419	70	243	1	2	2	2	3	11	2	2	5	3	1	15000		1	7500		3	2		1					1	2	1	1	1	1	1	1	1	80	11111	5	3	3	3	5	5	5	5	1	1	1
3087	201419	96	46	1	1	2	1	3	11	2	2	4	3	4		5	4		5	4	2			2				2	1	1	1	1	1	1	1	1	80	11111	5	2	3	3	5	5	4	4	1	2	3
3095	201419	108	663	4		11	2	3	3	4	3	4	3	3			4		5	2	2		1					1	1	1	1	1	1	1	1	1	80	11111	5	2	3	3	4	5	5	5	2	2	3
3121	201419	154	568	4		14	2	3	9	1		5	4	3			3			3	2		1					1	1	1	1	1	1	1	1	1	80	11111	5	2	3	3	5	5	5	4	1	2	2
3181	201419	272	426	4		13	1	2	8	3	3	5	4	1	3500		1	1200		5	2		1					1	6	1	1	1	1	1	1	1	80	11111	5	2	3	3	5	5	5	5	1	5	5
3185	201419	286	299	1	1	6	2	3	8	2	2	5	5	5		8	5		8	2	2		1					1	1	1	1	1	1	1	1	1	80	11111	5	1	3	3	3	3	5	5	3	3	3
3191	201419	298	300	4		15	2	3	10	3	3	3	3	3			4		7	3	2		1					1	1	1	1	1	1	1	1	1	80	11111	5	1	3	3	5	5	5	5	5	5	5
3200	201419	318	262	4		11	2	3	3	4	2	3	3	4		8	3			5	4		1					1	1	1	1	1	1	1	1	1	80	11111	5	3	3	3	3	5	3	2	3	4	2
3250	201419	433	784	2	3	5	2	1	4	4	2	3	3	1	2500		1	600		2	2		1					1	6	1	1	1	1	1	1	1	80	11111	5	1	3	0	5	5	5	5	1	1	1
3272	201419	470	430	1	3	2	2	3	11	4	2	4	3	5		5	5		5	2	2		1					1	1	1	1	1	1	1	1	1	80	11111	5	2	3	3	5	5	5	5	1	2	2
3303	201419	529	671	1	3	6	2	3	4	6	5	3	3	1	1600		1	500		2	2		1					1	3	1	1	1	1	1	1	1	80	11111	5	2	3	3	5	5	5	5	1	5	5
3320	201419	576	4	3	4	9	2	3	2	1		2	3	4		2	4		2	4	2		1					1	2	1	1	1	1	1	1	1	80	11111	5	3	3	3	5	5	5	5	1	1	1
3359	201419	677	728	1	3	2	2	3	10	6	6	4	3	1	5000		1	2000		2	2		1					1	2	1	1	1	1	1	1	1	80	11111	5	3	3	3	5	5	5	5	1	2	3
3401	201419	749	481	1	3	6	2	3	4	5	2	4	3	1	3500		1	1000		2	1		1					1	5	1	1	1	1	1	1	1	80	11111	5	4	2	3	4	5	5	5	3	2	1
3411	201419	772	519	4		13	1	3	10	2	2	5	3	5		8	5		8	2	2		1					1	4	1	1	1	1	1	1	1	80	11111	5	3	3	3	4	4	4	4	1	2	3
3423	201419	797	261	1	1	1	2	3	12	3	3	4	3	5		5	5		5	2	2		1					1	1	1	1	1	1	1	1	1	80	11111	5	3	3	3	4	5	5	5	1	2	2
3438	201419	834	706	1	1	1	2	3	11	5	5	4	3	5		8	5		8	3	2		1					1	5	1	1	1	1	1	1	1	80	11111	5	3	3	3	4	4	4	4	1	4	2
3477	201419	930	619	1	3	4	2	3	6	3	3	5	4	1	2000		1	2000		2	2		1					1	2	1	1	1	1	1	1	1	80	11111	5	2	3	3	5	5	5	5	1	1	2
3510	201419	987	743	4		14	2	2	8	1		3	5	4		1	4		1	2	2		1					1	5	1	1	1	1	1	1	1	80	11111	5	2	3	3	5	5	5	5	1	2	2
3537	201419	1034	66	4		14	2	3	4	1		3	5	3			3			4	2		1					1	3	1	1	1	1	1	1	1	80	11111	5	2	3	3	5	5	5	5	1	1	2
3567	201419	1093	820	1	1	6	2	3	4	3	3	3	3	4		5	4		3	4	2		1					1	1	1	1	1	1	1	1	1	80	11111	5	3	3	3	4	4	5	5	1	1	1
3572	201419	1120	161	1	1	4	2	2	6	3	2	5	5	1	1600		1	1100		5	2		1					1	2	1	1	1	1	1	1	1	80	11111	5	2	3	3	4	4	4	4	1	2	2
3588	201419	1154	217	1	2	5	2	3	8	4	4	4	3	5		8	5		8	3	2		1					1	1	1	1	1	1	1	1	1	80	11111	5	3	3	3	4	5	5	5	2	2	2
3618	201419	1223	484	1	1	2	2	3	12	4	2	3	3	4		5	4		5	2	1		1					1	1	1	1	1	1	1	1	1	80	11111	5	1	3	3	5	5	5	5	1	1	1
3623	201419	1245	771	4		13	1	3	4	2	2	5	3	1	1000		1	2500		4	2		1					1	5	1	1	1	1	1	1	1	80	11111	5	2	3	2	4	4	5	5	2	2	2
3640	201419	1288	501	1	3	10	2	3	8	4	3	3	4	1	500		4		7	5	3		1					1	1	1	1	1	1	1	1	1	80	11111	5	3	3	3	5	5	4	4	2	2	2
3649	201419	1301	457	2	3	5	2	3	4	4	2	4	3	1	1500		1	1000		2	2		1					1	1	1	1	1	1	1	1	1	80	11111	5	3	3	3	5	5	5	5	1	2	2
3652	201419	1304	338	1	2	10	2	3	11	4	4	4	3	1	5000		1	2500		2	2		1					1	1	1	1	1	1	1	1	1	80	11111	5	3	3	3	5	5	5	5	1	2	2
3660	201419	1319	642	1	3	3	2	3	2	3	3	4	3	1	1200		5		5	5	3		1					1	5	1	1	1	1	1	1	1	80	11111	5	3	3	3	5	5	5	5	3	2	2
3688	201419	1377	633	4		13	1	3	8	2	2	3	3	1	1500		1	1650		2	2		1					1	1	1	1	1	1	1	1	1	80	11111	5	2	3	3	5	4	5	4	1	2	2
3723	201419	1484	345	3	3	7	2	2	6	5	3	3	3	1	1900		4		7	4	2		1					1	4	1	1	1	1	1	1	1	80	11111	5	3	3	3	3	3	3	1	1	1	2
3725	201419	1501	377	1	4	9	2	3	2	2	2	4	3	5		8	5		8	2	2		1					1	1	1	1	1	1	1	1	1	80	11111	5	3	3	2	4	5	5	5	1	2	2
3804	201419	1695	428	1	3	2	2	3	11	4	4	4	4	1	4000		1	2500		5	4		1					1	1	1	1	1	1	1	1	1	80	11111	5	2	3	3	4	5	5	5	1	3	2
3807	201419	1703	885	1	3	6	2	3	8	2	2	3	3	1	2200		1	1700		2	2		1					1	4	1	1	1	1	1	1	1	80	11111	5	2	3	3	5	5	4	4	2	2	2
3813	201419	1710	34	4		13	1	3	8	1		4	3	1	1500		1	1500		2	2		1					1	1	1	1	1	1	1	1	1	80	11111	5	2	3	3	3	4	4	3	2	4	2
3831	201419	1778	834	4		13	1	3	8	3	3	3	2	1	800		1	950		5	2		1					1	4	1	1	1	1	1	1	1	80	11111	5	2	3	3	5	5	5	5	1	2	1
3832	201419	1781	836	4		15	2	3	4	3	3	3	3	3			1	1000		2	2		1					1	1	1	1	1	1	1	1	1	80	11111	5	3	3	3	5	5	5	5	1	2	2
3859	201419	1834	526	4		15	2	3	4	5	4	5	4	3			5		8	2	2		1					1	2	1	1	1	1	1	1	1	80	11111	5	3	3	3	5	5	5	5	1	1	2
3872	201419	1879	94	1	1	6	2	3	10	4	4	3	3	1	3200		1	1500		3	2		1					1	4	1	1	1	1	1	1	1	80	11111	5	3	3	3	5	5	4	5	1	2	2
3908	201419	2057	268	1	3	4	2	3	11	3	3	4	3	5		5	5		5	4	2		1					1	2	1	1	1	1	1	1	1	80	11111	5	3	3	3	5	5	5	5	1	1	2
3927	201419	2148	29	4		13	1	1	4	4	4	3	4	5		4	5		4	2	2		1					1	3	1	1	1	1	1	1	1	80	11111	5	2	3	3	5	5	5	5	1	5	5
3932	201419	2168	556	1	3	5	2	3	8	3	2	3	2	5		7	5		2	2	2		1					1	2	1	1	1	1	1	1	1	80	11111	5	2	3	3	4	4	4	4	2	2	2
3947	201419	2330	636	4		13	1	2	4	1		5	3	1	1900		1	1900		2	2		1					1	4	1	1	1	1	1	1	1	80	11111	5	3	3	3	5	5	5	5	1	1	2
3978	201419	2730	562	4		11	2	3	6	3	3	4	3	5		8	5		8	4	2		1					1	1	1	1	1	1	1	1	1	80	11111	5	2	3	3	4	5	4	4	1	3	2
3274	201419	473	730	1	2	6	2	3	2	2	2	3	4	1	2000		1	1400		4	2		1					1	5	1	1	1	1	1	1	1	75	11111	5	3	3	3	3	3	4	4	1	1	2
3396	201419	737	547	4		13	1	3	2	2	2	3	3	1	700		1	1000		2	2		1					1	1	1	1	1	1	1	1	1	75	11111	5	3	3	3	3	2	3	4	3	3	4
3406	201419	760	182	4		14	2	2	3	5	3	3	3	1	500		1	2000		3	2		1					1	4	1	1	1	1	1	1	1	75	11111	5	2	3	3	5	5	5	5	2	2	2
3410	201419	770	520	1	3	2	2	3	11	2	2	5	3	5		5	5		5	4	2		1					1	1	1	1	1	1	1	1	1	75	11111	5	3	2	3	5	3	5	5	1	2	2
3759	201419	1572	911	1	3	5	2	3	6	2	2	4	3	1	2000		1	1750		5	4		1					1	1	1	1	1	1	1	1	1	75	11111	5	3	3	3	4	5	5	5	1	2	2
3909	201419	2065	110	1	3	6	2	3	4	3	2	4	3	1	1200		1	800		2	2		1					1	2	1	1	1	1	1	1	1	75	11111	5	3	3	3	4	5	5	5	2	2	1
3878	201419	1972	124	4		16	2	2	6	1		3	3	3			3			4	3		1					1	3	1	1	1	1	1	1	1	73	11111	5	2	3	3	4	4	4	4	1	2	2
3089	201419	98	876	1	2	8	1	1	7	5	2	3	4	5		5	1	900		2	2		1					1	3	1	1	1	1	1	1	1	70	11111	5	3	3	3	5	5	5	5	1	1	2
3101	201419	114	221	1	1	2	2	1	11	2	2	4	3	5		8	5		8	4	1		1					1	2	1	1	1	1	1	1	1	70	11111	5	1	1	1	2	1	5	5	5	1	1
3102	201419	122	410	3	3	5	1	3	10	2	2	4	3	1	1400		1	1700		2	2		1					1	4	1	1	1	1	1	1	1	70	11111	5	3	3	3	4	4	5	5	2	3	3
3189	201419	290	522	4		11	2	3	3	5	5	4	3	3			4		7	2	2		1					1	1	1	1	1	1	1	1	1	70	11111	5	3	3	3	5	5	5	5	1	5	5
3214	201419	340	196	1	3	3	2	2	10	3	2	5	5	1	2300		1	700		3	2		1					1	2	1	1	1	1	1	1	1	70	11111	5	2	3	3	4	4	4	4	2	2	2
3220	201419	356	792	1	2	6	2	3	6	6	2	1	3	1	1200		1	200		2	2		1					1	1	1	1	1	1	1	1	1	70	11111	5	2	3	3	4	4	4	4	1	2	3
3270	201419	468	596	1	1	4	2	3	11	4	2	3	3	1	1500		1	1200		3	2		1					1	2	1	1	1	1	1	1	1	70	11111	5	3	3	3	4	4	4	4	2	2	2
3281	201419	487	106	4		13	2	3	4	2	2	3	3	5		8	5		8	3	2		1					1	3	1	1	1	1	1	1	1	70	11111	5	3	3	2	4	3	5	5	2	2	2
3381	201419	707	286	4		12	1	3	4	3	3	3	3	1	670		1	700		2	2		1					1	1	1	1	1	1	1	1	1	70	11111	5	4	3	3	4	4	5	0	4	2	1
3513	201419	991	744	1	3	10	2	3	4	2	2	3	3	1	3000		1	1500		5	4		1					1	1	1	1	1	1	1	1	1	70	11111	5	3	3	3	5	5	5	5	1	1	1
3569	201419	1107	534	1	3	5	1	1	4	2	2	5	2	1	3000		1	1500		3	2		1					1	5	1	1	1	1	1	1	1	70	11111	5	3	3	3	5	5	5	5	1	1	1
3579	201419	1127	267	3	2	6	2	2	6	3	3	4	5	5		5	5		4	2	2			2				2	1	1	1	1	1	1	1	1	70	11111	5	3	3	0	4	4	5	5	1	2	2
3712	201419	1446	394	1	3	5	2	3	6	4	2	5	4	1	1500		1	600		2	2		1					1	5	1	1	1	1	1	1	1	70	11111	5	3	3	3	4	4	4	4	4	4	4
3746	201419	1549	920	1	3	6	2	1	4	4	2	3	3	5		7	5		8	2	2		1					1	3	1	1	1	1	1	1	1	70	11111	5	3	3	3	4	5	5	5	1	2	2
3755	201419	1566	259	1	3	1	2	3	10	4	2	4	3	1	1500		1	1000		2	2		1					1	4	1	1	1	1	1	1	1	70	11111	5	3	3	3	5	5	5	5	1	2	3
3803	201419	1691	800	4		13	2	3	2	1		1	3	1	1077		1	1077		2	2		1					1	1	1	1	1	1	1	1	1	70	11111	5	3	3	3	4	4	5	5	1	2	2
3855	201419	1821	640	4		11	1	3	6	3	3	4	3	3			4		5	4	2		1					1	4	1	1	1	1	1	1	1	70	11111	5	2	3	3	5	5	5	4	2	3	3
3945	201419	2323	637	4		11	2	3	3	6	5	3	3	3			4		5	2	2		1					1	4	1	1	1	1	1	1	1	70	11111	5	3	3	3	3	4	5	4	1	2	2
3765	201419	1583	56	4		15	2	3	10	7	5	5	2	3			1	1000		3	2		1					1	2	1	1	1	1	1	1	1	65	11111	5	2	3	3	4	4	5	5	2	2	2
3222	201419	359	791	4		13	1	3	2	2	2	3	3	1	1200		1	600		2	2		1					1	1	1	1	1	1	1	1	1	60	11111	5	3	3	3	3	3	4	4	1	1	4
3468	201419	917	533	1	3	10	2	3	4	1		3	3	5		8	5		8	1	1		1					1	1	1	1	1	1	1	1	1	60	11111	5	3	3	3	5	5	5	5	1	1	3
3658	201419	1312	760	4		13	1	3	4	2	2	3	3	5		7	5		7	2	2		1					1	1	1	1	1	1	1	1	1	60	11111	5	3	2	2	4	4	4	4	3	2	2
3670	201419	1338	223	1	1	2	1	2	11	4	4	4	3	5		5	5		8	3	2		1					1	3	1	1	1	1	1	1	1	60	11111	5	3	3	3	2	2	3	3	1	2	2
3770	201419	1593	530	3	3	11	2	2	8	5	4	4	3	5		8	5		8	4	2		1					1	1	1	1	1	1	1	1	1	60	11111	5	2	3	3	3	3	3	3	3	2	2
3152	201419	205	779	4		13	1	1	7	2	2	3	3	1	1800		1	1500		2	2		1					1	3	1	1	1	1	1	1	1	57	11111	5	3	3	2	3	3	5	5	2	1	2
3580	201419	1129	264	1	3	7	2	3	6	2	2	2	2	5		5	1	1100		4	2			2				2	6	1	1	1	1	1	1	1	55	11111	5	3	3	2	4	4	4	4	4	2	3
3192	201419	299	301	4		13	1	3	8	2	2	3	3	1	1200		1	1200		2	2		1					1	1	1	1	1	1	1	1	1	50	11111	5	3	2	2	3	3	4	3	3	5	5
3308	201419	540	881	4		15	2	3	4	4	2	3	3	3			1	150		2	1		1					1	1	1	1	1	1	1	1	1	50	11111	5	2	3	3	5	5	5	5	1	1	1
3355	201419	665	96	4		13	1	3	2	2	2	4	3	1	1230		1	615		2	2		1					1	3	1	1	1	1	1	1	1	50	11111	5	4	3	3	3	3	3	3	1	2	4
3414	201419	780	480	3	3	3	2	3	8	5	2	3	3	1	1000		1	400		2	2		1					1	1	1	1	1	1	1	1	1	50	11111	5	4	2	3	5	5	5	5	5	1	1
3939	201419	2215	43	4		13	1	3	8	1		4	3	1	2300		1	2300		4	2		1					1	5	1	1	1	1	1	1	1	50	11111	5	3	3	3	4	4	5	5	1	1	2
3431	201419	818	179	4		16	2	3	10	2	2	3	3	3			4		8	2	2		1					1	2	1	1	1	1	1	1	1	45	11111	5	3	2	3	3	3	5	5	3	2	2
2006	201415	29	788	4		12	1	3	4	2	2	4	4	1	620		1	1000		2	2	2	1					1	5	1	1	1	1	1	1	1	100	11111	5	3	3	3	5	5	5	5	1	1	1
2007	201415	31	782	1	3	4	2	3	11	4	4	4	3	1	3000		1	1500		2	2	1	1					1	1	1	1	1	1	1	1	1	100	11111	5	3	3	3	5	5	5	5	1	2	2
2008	201415	32	783	4		13	1	3	4	4	4	3	3	1	1190		1	1500		2	2	2	1					1	1	1	1	1	1	1	1	1	100	11111	5	3	3	3	3	3	5	5	2	2	2
2009	201415	33	787	4		13	1	3	8	2	2	5	3	1	2200		1	1800		2	2	2			3			3	1	1	1	1	1	1	1	1	100	11111	5	3	3	3	5	5	5	5	2	2	1
2010	201415	34	786	1	2	3	2	2	9	3	3	2	2	5		8	5		8	2	2	1	1					1	1	1	1	1	1	1	1	1	100	11111	5	3	3	3	5	5	4	4	1	2	2
2014	201415	39	716	4		14	2	3	3	1		3	3	3			4		7	5	2	1	1					1	6	1	1	1	1	1	1	1	100	11111	5	2	3	3	5	5	5	4	1	1	1
2019	201415	50	111	4		11	2	3	6	4	4	3	3	3			4		7	2	2	1	1					1	4	1	1	1	1	1	1	1	100	11111	5	2	3	3	5	5	5	4	1	2	2
2048	201415	95	963	1	3	3	2	3	9	4	2	3	3	1	2000		4		3	2	2	1		2				2	3	1	1	1	1	1	1	1	100	11111	5	1	3	3	5	5	5	5	1	2	1
2058	201415	116	678	4		11	2	3	3	4	3	3	3	3			4		3	5	3	1	1					1	1	1	1	1	1	1	1	1	100	11111	5	2	3	3	5	4	4	3	1	1	2
2088	201415	177	78	1	3	5	2	2	8	4	2	4	3	1	1200		1	600		2	2	1	1					1	1	1	1	1	1	1	1	1	100	11111	5	2	3	3	5	5	5	5	2	2	2
2092	201415	190	561	4		14	2	3	6	3	2	3	3	4		2	4		1	4	2	1	1					1	5	1	1	1	1	1	1	1	100	11111	5	2	3	3	5	5	5	5	1	1	1
2119	201415	243	634	4		11	2	3	10	4	4	4	3	1	800		1	800		4	2	1	1					1	4	1	1	1	1	1	1	1	100	11111	5	1	3	3	5	5	5	5	1	1	1
2136	201415	271	456	1	3	5	2	3	8	4	2	4	4	1	1500		1	500		2	2	1	1					1	1	1	1	1	1	1	1	1	100	11111	5	2	3	3	4	4	5	5	1	5	5
2186	201415	346	257	4		11	2	3	6	4	4	5	3	3			4		2	1	2	1	1					1	1	1	1	1	1	1	1	1	100	11111	5	1	3	3	5	5	5	5	1	5	5
2196	201415	357	486	4		11	1	3	3	3	2	4	4	3			4		1	3	2	1	1					1	1	1	1	1	1	1	1	1	100	11111	5	2	3	3	5	5	5	5	1	2	2
2215	201415	394	785	4		15	2	2	9	4	2	5	3	3			4		7	2	2	1	1					1	2	1	1	1	1	1	1	1	100	11111	5	2	3	3	4	5	4	4	1	1	1
2225	201415	420	618	4		15	2	3	4	5	2	5	3	3			5		8	4	2	1	1					1	1	1	1	1	1	1	1	1	100	11111	5	3	3	3	3	3	5	5	2	2	2
2226	201415	421	620	1	1	7	2	3	7	4	2	4	4	5		8	5		8	2	2	1	1					1	3	1	1	1	1	1	1	1	100	11111	5	3	3	3	5	5	5	5	2	3	3
2237	201415	448	571	1	1	4	2	3	11	4	2	5	4	1	2200		1	1700		2	2	1	1					1	1	1	1	1	1	1	1	1	100	11111	5	1	3	3	5	5	5	5	1	1	1
2256	201415	501	638	1	2	6	2	3	4	4	2	3	3	1	2000		1	600		5	4	2	1					1	5	1	1	1	1	1	1	1	100	11111	5	1	3	3	5	4	4	4	1	4	4
2273	201415	533	141	4		11	1	3	3	3	2	4	4	5		8	5		8	4	2	1	1					1	4	1	1	1	1	1	1	1	100	11111	5	2	3	3	5	5	5	5	1	1	1
2290	201415	557	103	1	1	3	2	3	8	6	4	4	3	1	10000		1	2500		2	2	1	1					1	1	1	1	1	1	1	1	1	100	11111	5	2	3	3	5	5	5	5	1	2	2
2291	201415	558	102	1	2	6	2	3	4	4	3	5	3	1	2000		1	500		2	2	1	1					1	3	1	1	1	1	1	1	1	100	11111	5	1	3	3	5	5	5	5	1	1	1
2345	201415	664	930	4		11	2	3	3	5	2	5	4	3			4		7	2	2	1	1					1	1	1	1	1	1	1	1	1	100	11111	5	1	3	3	5	5	5	5	2	4	2
2361	201415	700	450	1	1	2	2	2	10	2	1	3	5	1	1900		1	850		3	2	1	1					1	2	1	1	1	1	1	1	1	100	11111	5	1	3	3	5	5	5	5	1	1	1
2409	201415	763	304	4		11	2	3	3	6	4	4	3	3			4		8	2	2	1	1					1	1	1	1	1	1	1	1	1	100	11111	5	2	3	3	5	5	5	5	1	2	2
2412	201415	766	624	4		11	2	2	8	4	4	4	3	3			4		7	3	2	1	1					1	1	1	1	1	1	1	1	1	100	11111	5	1	3	3	5	5	5	5	1	5	5
2462	201415	855	399	1	3	7	2	3	7	4	4	3	3	1	6000		1	6000		4	2	1	1					1	1	1	1	1	1	1	1	1	100	11111	5	1	3	3	5	5	5	5	1	1	1
2463	201415	856	397	4		11	2	3	5	4	4	4	3	3			1	4000		5	4	1	1					1	1	1	1	1	1	1	1	1	100	11111	5	1	3	3	5	5	5	5	1	1	1
2479	201415	894	412	1	2	5	2	3	8	2	2	5	4	1	1280		1	2000		3	2	1	1					1	1	1	1	1	1	1	1	1	100	11111	5	2	3	3	5	5	5	5	1	1	1
2506	201415	946	1059	1	1	4	2	2	11	4	2	4	3	5		8	5		8	2	2	1	1					1	1	1	1	1	1	1	1	1	100	11111	5	2	3	3	5	5	5	5	1	3	2
2524	201415	981	867	4		15	2	3	4	3	1	5	3	3			5		5	2	2	1	1					1	6	1	1	1	1	1	1	1	100	11111	5	1	3	3	5	5	5	5	1	5	1
2525	201415	985	862	4		11	2	3	8	4	4	4	3	3			4		2	4	2	1	1					1	1	1	1	1	1	1	1	1	100	11111	5	2	3	3	5	5	5	5	4	2	2
2526	201415	986	866	1	1	4	2	3	11	4	4	3	3	1	840		4		7	2	2	1	1					1	1	1	1	1	1	1	1	1	100	11111	5	2	3	3	5	5	5	5	1	1	1
2542	201415	1013	992	1	1	4	2	3	11	4	2	4	3	1	900		1	900		2	2	1	1					1	1	1	1	1	1	1	1	1	100	11111	5	2	3	3	5	5	5	5	2	2	2
2560	201415	1043	668	1	2	6	2	3	8	4	2	4	3	1	4000		1	1000		3	1	1	1					1	1	1	1	1	1	1	1	1	100	11111	5	2	3	3	5	5	5	5	1	1	1
2567	201415	1051	1023	1	2	1	2	3	10	4	2	4	4	5		7	5		8	2	3	1	1					1	1	1	1	1	1	1	1	1	100	11111	5	1	3	3	5	5	5	5	1	1	1
2574	201415	1061	784	1	1	3	2	2	5	4	2	4	3	1	2000		1	1200		2	2	1	1					1	5	1	1	1	1	1	1	1	100	11111	5	3	3	3	5	5	5	5	1	1	1
2575	201415	1063	233	4		15	2	3	5	3	3	5	3	4		7	4		3	2	2	1		2				2	2	1	1	1	1	1	1	1	100	11111	5	2	3	3	5	5	5	5	1	1	1
2596	201415	1105	789	1	1	7	2	3	2	3	2	4	3	1	1400		1	700		2	2	1	1					1	3	1	1	1	1	1	1	1	100	11111	5	3	3	3	5	5	5	5	1	1	1
2597	201415	1106	790	1	2	2	2	3	11	2	1	4	4	5		8	5		8	4	2	1	1					1	8	1	1	1	1	1	1	1	100	11111	5	3	3	3	5	5	5	5	1	2	1
2631	201415	1185	378	4		14	2	3	4	3	2	3	3	3			1	500		4	2	1	1					1	2	1	1	1	1	1	1	1	100	11111	5	1	3	3	4	5	5	5	1	2	1
2638	201415	1202	896	4		14	2	2	6	4	4	2	2	5		8	5		8	3	2	1	1					1	5	1	1	1	1	1	1	1	100	11111	5	1	3	3	5	5	5	5	1	1	1
2685	201415	1290	1007	4		15	2	3	8	4	2	3	2	3			5		8	2	2	1	1					1	1	1	1	1	1	1	1	1	100	11111	5	3	3	3	5	5	5	5	2	1	2
2701	201415	1320	479	2	4	7	2	3	3	5	5	3	4	4		2	4		1	2	2	1	1					1	1	1	1	1	1	1	1	1	100	11111	5	3	3	3	3	4	3	4	1	1	2
2713	201415	1344	1013	1	3	5	2	3	4	3	2	3	3	1	1500		1	800		4	2	1	1					1	4	1	1	1	1	1	1	1	100	11111	5	1	3	0	5	0	5	0	1	1	1
2741	201415	1387	26	1	3	6	2	3	2	2	2	3	3	4		7	4		7	3	2	2	1					1	5	1	1	1	1	1	1	1	100	11111	5	3	3	3	5	5	5	5	1	1	1
2748	201415	1408	808	1	3	1	2	3	6	4	2	5	5	1	20000		1	6000		5	2	1	1					1	3	1	1	1	1	1	1	1	100	11111	5	1	3	3	5	5	5	5	1	2	2
2751	201415	1421	350	1	2	6	2	3	4	3	2	3	3	5		8	4		3	4	2	2	1					1	6	1	1	1	1	1	1	1	100	11111	5	2	3	3	5	5	5	5	1	1	1
2785	201415	1514	937	4		14	2	3	5	5	5	5	4	5		7	5		7	2	2	1	1					1	1	1	1	1	1	1	1	1	100	11111	5	2	3	3	5	5	5	5	1	1	1
2818	201415	1594	194	1	3	6	2	3	8	4	2	5	4	5		8	1	2400		4	2	1	1					1	5	1	1	1	1	1	1	1	100	11111	5	1	3	3	5	5	5	5	1	2	2
2848	201415	1689	833	1	2	2	2	3	11	3	2	4	4	5		8	5		8	2	1	1	1					1	2	1	1	1	1	1	1	1	100	11111	5	2	3	3	5	5	5	5	1	1	1
2865	201415	1727	462	1	3	6	2	2	2	5	2	5	5	5		8	5		8	2	2	1	1					1	6	1	1	1	1	1	1	1	100	11111	5	1	3	3	1	1	1	2	1	1	1
2866	201415	1728	280	4		11	2	3	6	3	3	4	3	3			4		5	4	3	1	1					1	1	1	1	1	1	1	1	1	100	11111	5	1	3	3	5	5	5	5	1	5	1
2881	201415	1753	176	1	1	2	2	3	11	4	4	5	4	1	2500		1	2500		2	2	1	1					1	2	1	1	1	1	1	1	1	100	11111	5	2	3	3	4	4	4	3	1	2	1
2904	201415	1824	803	1	1	6	2	3	8	1		3	5	1	3400		1	3400		3	2	1	1					1	6	1	1	1	1	1	1	1	100	11111	5	2	3	3	5	5	5	5	1	1	2
2914	201415	1862	206	4		11	2	3	10	4	4	4	3	3			4		4	2	2	1	1					1	1	1	1	1	1	1	1	1	100	11111	5	2	3	3	5	5	5	5	1	2	2
2917	201415	1875	685	1	4	8	2	2	8	4	4	3	3	4		4	5		1	4	3	1	1					1	1	1	1	1	1	1	1	1	100	11111	5	1	3	3	5	5	5	5	1	1	1
2941	201415	1978	908	1	3	5	2	3	11	4	3	5	3	1	1650		1	410		2	2	2	1					1	1	1	1	1	1	1	1	1	100	11111	5	2	3	3	5	5	5	5	1	2	2
2943	201415	1980	906	1	2	6	2	1	8	3	2	5	4	5		7	5		8	2	2	2	1					1	2	1	1	1	1	1	1	1	100	11111	5	2	3	3	4	5	4	5	1	4	2
2970	201415	2219	697	4		11	2	3	6	4	3	3	2	3			1	500		3	2	1	1					1	1	1	1	1	1	1	1	1	100	11111	5	2	3	3	5	5	5	5	1	1	1
2992	201415	2416	30	1	1	1	2	3	11	1		5	3	5		8	5		8	3	2	1	1					1	1	1	1	1	1	1	1	1	100	11111	5	1	3	3	5	5	5	5	1	1	1
2993	201415	2419	34	1	2	4	2	3	11	2	1	4	3	5		8	5		8	2	2	1	1					1	1	1	1	1	1	1	1	1	100	11111	5	1	3	3	5	5	5	5	1	1	1
3004	201415	2451	923	1	3	10	2	3	10	4	4	5	3	5		8	5		8	2	2	1	1					1	1	1	1	1	1	1	1	1	100	11111	5	1	3	3	5	5	5	5	1	1	1
3008	201415	2466	6	4		14	2	3	8	7	6	3	3	3			4		3	3	2	1	1					1	2	1	1	1	1	1	1	1	100	11111	5	1	3	3	5	5	5	5	1	2	1
3009	201415	2470	5	1	3	5	2	3	4	5	5	3	3	5		5	4		4	3	2	1	1					1	2	1	1	1	1	1	1	1	100	11111	5	1	3	3	4	4	5	5	1	1	1
3017	201415	2497	654	1	1	5	2	3	4	4	4	5	3	5		7	5		5	2	2	1	1					1	1	1	1	1	1	1	1	1	100	11111	5	2	3	3	5	5	5	5	1	1	1
3021	201415	2503	656	1	3	6	2	3	4	4	4	3	3	5		8	5		8	5	3	1	1					1	4	1	1	1	1	1	1	1	100	11111	5	1	3	3	5	5	5	5	1	1	2
3046	201415	2620	768	1	2	5	2	3	6	4	2	4	4	1	2200		1	1500		4	2	1	1					1	5	1	1	1	1	1	1	1	100	11111	5	2	3	3	5	5	5	5	1	2	2
3047	201415	2621	773	4		11	2	3	3	3	2	4	2	3			4		3	2	2	1	1					1	1	1	1	1	1	1	1	1	100	11111	5	1	3	3	5	5	5	5	1	5	5
1997	201415	11	887	1	2	6	2	3	8	4	2	4	4	1	3000		1	1000		2	1	1	1					1	3	1	1	1	1	1	1	1	99	11111	5	1	3	3	5	5	5	5	1	1	1
2129	201415	258	932	1	4	9	2	3	11	2	2	5	3	5		8	5		8	4	2	1	1					1	1	1	1	1	1	1	1	1	99	11111	5	1	3	3	5	5	5	5	1	1	1
2219	201415	411	883	1	2	5	2	3	11	3	2	5	3	1	1000		1	1000		2	1	1	1					1	1	1	1	1	1	1	1	1	99	11111	5	1	3	3	5	5	5	5	1	1	2
2302	201415	583	362	4		6	2	3	7	4	4	4	3	1	2800		1	1000		5	4	1	1					1	3	1	1	1	1	1	1	1	99	11111	5	1	3	3	5	5	5	5	1	1	1
2712	201415	1342	1014	4		11	2	3	6	1		5	3	3			3			2	2	1	1					1	1	1	1	1	1	1	1	1	99	11111	5	2	3	3	5	5	5	5	1	2	3
3018	201415	2498	657	1	1	2	2	3	6	4	4	5	3	5		7	5		7	5	4	1	1					1	4	1	1	1	1	1	1	1	99	11111	5	2	3	3	5	5	5	5	2	2	2
2688	201415	1296	161	4		11	2	3	3	5	3	3	3	3			4		7	2	2	1	1					1	1	1	1	1	1	1	1	1	98	11111	5	2	3	3	4	5	3	3	1	2	2
2002	201415	19	441	1	3	5	2	3	11	2	2	4	4	1	1500		1	1500		2	2	1	1					1	1	1	1	1	1	1	1	1	95	11111	5	2	3	3	5	5	4	4	2	4	1
2022	201415	55	815	4		13	1	2	11	2	2	3	3	1	5000		1	2500		5	2	2	1					1	3	1	1	1	1	1	1	1	95	11111	5	1	3	3	5	5	5	5	1	1	1
2050	201415	97	961	1	3	3	2	3	8	2	2	5	3	4		5	4		1	5	2	1	1					1	3	1	1	1	1	1	1	1	95	11111	5	2	3	3	5	5	5	5	1	2	2
2145	201415	286	133	1	3	6	2	3	4	2	2	4	3	5		8	5		8	2	2	1	1					1	5	1	1	1	1	1	1	1	95	11111	5	2	3	3	5	5	5	5	1	1	1
2177	201415	331	827	4		13	1	3	11	3	3	4	3	5		8	5		8	2	2	1	1					1	1	1	1	1	1	1	1	1	95	11111	5	2	3	3	5	4	5	4	1	1	2
2179	201415	335	1044	4		11	2	3	3	4	3	3	3	3			4		7	2	2	1	1					1	5	1	1	1	1	1	1	1	95	11111	5	2	3	3	5	5	5	5	1	1	2
2181	201415	337	1036	1	3	4	2	3	6	3	2	5	3	1	1700		4		4	3	2	1	1					1	5	1	1	1	1	1	1	1	95	11111	5	2	3	3	5	5	5	5	1	5	5
2216	201415	401	81	1	3	2	2	1	10	4	2	4	3	1	7000		1	3000		4	3	1	1					1	1	1	1	1	1	1	1	1	95	11111	5	2	3	3	5	4	5	5	1	2	2
2217	201415	407	881	1	1	4	2	3	11	7	7	3	4	1	1600		4		7	3	2	1	1					1	2	1	1	1	1	1	1	1	95	11111	5	2	3	3	5	5	5	5	1	2	2
2240	201415	455	858	1	1	3	2	3	8	4	2	2	4	1	2300		1	550		2	2	1	1					1	2	1	1	1	1	1	1	1	95	11111	5	2	3	3	5	5	5	5	2	1	1
2263	201415	513	714	1	4	9	2	2	8	3	3	3	3	4		1	1	1250		4	2	2	1					1	1	1	1	1	1	1	1	1	95	11111	5	3	3	3	4	4	4	4	1	1	2
2268	201415	523	68	4		11	1	3	5	7	4	3	4	1	400		4		1	2	2	1	1					1	2	1	1	1	1	1	1	1	95	11111	5	2	3	3	4	4	5	5	1	1	2
2308	201415	598	973	4		14	2	3	4	6	6	3	3	3			4		7	2	2	1	1					1	1	1	1	1	1	1	1	1	95	11111	5	3	2	3	3	3	5	5	2	3	2
2324	201415	625	519	4		11	2	3	6	4	4	4	3	3			4		7	3	2	1	1					1	1	1	1	1	1	1	1	1	95	11111	5	2	3	3	5	5	5	5	1	2	2
2372	201415	714	740	4		14	2	3	6	4	3	5	2	3			4		7	2	2	1	1					1	1	1	1	1	1	1	1	1	95	11111	5	2	3	3	5	5	5	5	1	3	2
2376	201415	719	1045	1	3	1	2	3	11	6	2	5	3	5		8	5		8	1	1	1	1					1	1	1	1	1	1	1	1	1	95	11111	5	2	3	3	5	5	5	5	1	2	2
2414	201415	770	431	4		13	1	3	4	3	3	4	3	1	1850		1	800		5	4	2	1					1	6	1	1	1	1	1	1	1	95	11111	5	3	3	3	5	5	5	5	1	1	1
2422	201415	787	653	1	1	6	2	3	6	1		5	4	4		5	4		5	2	2	1	1					1	1	1	1	1	1	1	1	1	95	11111	5	2	3	3	5	5	5	5	1	2	2
2442	201415	822	107	1	1	1	2	3	11	2	2	5	3	3			5		5	3	2	1	1					1	2	1	1	1	1	1	1	1	95	11111	5	3	3	3	5	5	5	5	1	1	1
2475	201415	883	356	1	3	10	2	3	10	3	2	4	5	4		7	4		7	4	2	1	1					1	2	1	1	1	1	1	1	1	95	11111	5	2	3	3	5	5	4	4	2	2	2
2509	201415	958	523	4		14	2	2	4	2	2	3	4	4		1	4		3	5	2	1	1					1	3	1	1	1	1	1	1	1	95	11111	5	2	3	3	4	5	4	4	1	2	2
2510	201415	960	525	1	1	2	2	3	11	4	3	4	3	1	2100		1	1100		1	2	1	1					1	1	1	1	1	1	1	1	1	95	11111	5	2	3	3	5	5	5	5	1	1	2
2521	201415	977	901	1	2	5	2	3	6	4	2	3	3	5		8	5		8	3	2	1	1					1	1	1	1	1	1	1	1	1	95	11111	5	2	3	3	5	5	5	5	1	1	2
2545	201415	1018	994	1	1	6	2	3	4	4	3	4	4	1	2500		1	700		2	2	1	1					1	1	1	1	1	1	1	1	1	95	11111	5	2	3	3	5	5	5	5	1	1	1
2555	201415	1036	273	4		11	2	3	6	3	3	3	3	3			4		8	4	2	1	1					1	1	1	1	1	1	1	1	1	95	11111	5	1	3	3	5	5	5	5	1	1	1
2565	201415	1049	1025	1	3	5	2	3	8	4	4	4	3	1	1000		4		3	2	2	1	1					1	1	1	1	1	1	1	1	1	95	11111	5	2	3	3	5	5	5	5	1	2	2
2642	201415	1208	187	4		11	2	3	10	6	4	3	3	3			4		1	2	2	1	1					1	4	1	1	1	1	1	1	1	95	11111	5	2	3	3	5	5	5	5	1	2	2
2693	201415	1306	459	1	3	5	2	3	11	3	2	4	3	1	2500		1	1800		4	2	1	1					1	1	1	1	1	1	1	1	1	95	11111	5	2	3	3	4	4	5	5	1	2	2
2705	201415	1324	981	4		15	2	3	8	3	2	4	3	3			5		8	2	2	2	1					1	1	1	1	1	1	1	1	1	95	11111	5	2	3	3	5	5	5	5	1	1	1
2720	201415	1355	774	4		15	2	3	8	3	3	3	3	3			4		5	5	3	1	1					1	1	1	1	1	1	1	1	1	95	11111	5	2	3	3	5	5	5	4	1	1	2
2726	201415	1363	758	4		1	1	3	4	3	3	4	3	1	820		4		2	2	2	2	1					1	3	1	1	1	1	1	1	1	95	11111	5	2	3	3	4	4	4	4	1	4	3
2736	201415	1382	318	4		11	1	3	7	6	5	5	5	4		1	4		1	2	2	1	1					1	1	1	1	1	1	1	1	1	95	11111	5	2	3	3	5	4	5	4	3	1	2
2754	201415	1434	880	1	1	4	2	3	10	6	6	5	4	5		7	4		7	4	2	1	1					1	4	1	1	1	1	1	1	1	95	11111	5	1	3	3	4	5	5	5	1	5	2
2782	201415	1502	645	1	3	2	2	3	11	4	4	5	3	1	20000		1	5000		5	4	1	1					1	1	1	1	1	1	1	1	1	95	11111	5	2	3	3	4	5	5	5	1	2	2
2807	201415	1573	1003	1	1	6	2	2	4	5	3	3	3	1	3000		1	600		2	2	1	1					1	6	1	1	1	1	1	1	1	95	11111	5	3	3	3	5	5	5	5	1	1	3
2849	201415	1690	831	1	3	4	2	3	11	5	2	5	2	5		8	5		8	3	2	1	1					1	1	1	1	1	1	1	1	1	95	11111	5	2	3	3	5	5	5	5	1	1	1
2851	201415	1692	829	1	3	10	2	3	11	5	4	4	4	5		8	5		8	4	2	1	1					1	5	1	1	1	1	1	1	1	95	11111	5	2	3	3	5	5	5	5	2	2	2
2868	201415	1730	283	1	3	5	2	3	9	3	2	5	4	5		8	5		8	2	2	1	1					1	1	1	1	1	1	1	1	1	95	11111	5	1	3	3	5	5	5	5	1	1	1
2874	201415	1736	1018	4		14	2	2	8	4	2	3	3	3			1	4000		2	2	1		2				2	1	1	1	1	1	1	1	1	95	11111	5	3	3	3	5	5	4	4	3	2	2
2883	201415	1755	1055	4		14	2	2	8	3	3	4	3	3			4		1	2	2	1	1					1	4	1	1	1	1	1	1	1	95	11111	5	2	3	3	4	5	4	4	1	2	2
2900	201415	1814	287	4		11	2	3	6	3	3	4	3	3			4		5	5	3	1	1					1	1	1	1	1	1	1	1	1	95	11111	5	2	3	3	4	4	4	4	3	2	2
2922	201415	1889	265	4		11	2	2	3	4	4	1	4	3			1	700		5	3	1	1					1	2	1	1	1	1	1	1	1	95	11111	5	1	3	3	5	5	5	5	1	3	3
2923	201415	1892	266	4		11	2	2	3	4	4	4	3	3			1	1700		5	3	1	1					1	1	1	1	1	1	1	1	1	95	11111	5	2	3	3	5	5	5	5	1	2	3
2940	201415	1972	646	4		11	2	3	3	4	3	4	4	3			4		4	5	4	1	1					1	3	1	1	1	1	1	1	1	95	11111	5	2	3	3	4	5	5	5	1	2	2
2969	201415	2215	696	1	3	10	2	3	8	3	2	3	3	5		8	5		8	3	2	1	1					1	1	1	1	1	1	1	1	1	95	11111	5	2	3	3	5	5	5	5	1	2	2
2974	201415	2261	129	1	4	9	2	3	8	3	2	3	2	4		3	4		2	2	2	2	1					1	1	1	1	1	1	1	1	1	95	11111	5	2	3	3	4	3	4	3	2	2	2
2997	201415	2434	40	1	1	4	2	3	11	2	2	5	2	5		8	5		8	3	2	1	1					1	2	1	1	1	1	1	1	1	95	11111	5	2	3	3	4	4	4	4	1	2	2
3001	201415	2443	37	1	3	2	2	3	11	2	1	4	3	5		8	5		8	2	2	1	1					1	1	1	1	1	1	1	1	1	95	11111	5	2	3	3	5	5	5	5	1	2	2
3023	201415	2520	649	4		15	2	3	6	4	2	5	3	3			4		4	2	2	1	1					1	1	1	1	1	1	1	1	1	95	11111	5	2	3	3	4	4	4	4	2	1	2
3030	201415	2542	245	1	3	7	2	3	2	16	12	1	3	1	1300		4		2	2	2	2	1					1	5	1	1	1	1	1	1	1	95	11111	5	2	3	3	5	5	5	5	1	1	3
3039	201415	2592	14	1	3	6	2	2	11	5	4	4	3	5		8	5		8	4	2	1	1					1	5	1	1	1	1	1	1	1	95	11111	5	3	3	3	4	4	4	5	1	5	2
2375	201415	718	1037	4		11	2	3	3	4	2	5	4	3			5		8	2	2	1	1					1	1	1	1	1	1	1	1	1	94	11111	5	1	3	3	4	4	4	5	1	1	1
1995	201415	3	79	4		12	1	3	4	5	2	3	2	1	1700		1	500		2	2	1	1					1	1	1	1	1	1	1	1	1	90	11111	5	3	3	3	4	4	5	5	2	1	2
2035	201415	81	738	1	3	5	2	3	2	7	5	5	3	4		4	4		3	2	2	2	1					1	6	1	1	1	1	1	1	1	90	11111	5	2	3	3	5	5	5	5	1	1	1
2059	201415	117	294	1	3	6	2	3	4	6	3	2	3	1	1650		1	600		5	2	1	1					1	1	1	1	1	1	1	1	1	90	11111	5	2	3	3	5	5	5	5	1	2	3
2060	201415	118	242	3	1	2	2	3	10	7	7	4	4	5		8	5		8	2	1	1	1					1	1	1	1	1	1	1	1	1	90	11111	5	2	3	3	5	5	5	5	1	2	2
2073	201415	140	1009	1	1	1	2	3	11	2	2	4	3	5		8	5		8	4	2	1	1					1	1	1	1	1	1	1	1	1	90	11111	5	3	3	3	5	5	5	5	1	2	1
2074	201415	146	45	1	3	4	2	3	6	3	2	4	3	5		8	5		8	4	2	1	1					1	1	1	1	1	1	1	1	1	90	11111	5	2	3	3	4	4	5	5	1	2	2
2081	201415	161	114	4		11	2	3	3	3	2	5	3	3			4		5	5	4	1	1					1	1	1	1	1	1	1	1	1	90	11111	5	1	3	3	4	5	5	4	1	2	1
2114	201415	236	244	4		14	2	3	11	4	2	2	2	3			1	400		2	2	1	1					1	1	1	1	1	1	1	1	1	90	11111	5	2	3	3	5	5	5	5	1	3	3
2149	201415	290	680	1	3	4	2	3	11	4	3	5	1	1	3500		1	2000		3	2	1	1					1	3	1	1	1	1	1	1	1	90	11111	5	3	3	3	4	4	5	5	2	2	3
2162	201415	307	956	4		11	2	3	6	4	4	4	3	3			4		4	2	1	1	1					1	1	1	1	1	1	1	1	1	90	11111	5	3	3	3	5	5	5	4	2	4	2
2167	201415	313	127	1	3	10	2	3	11	4	2	4	3	5		8	5		8	4	2	1	1					1	3	1	1	1	1	1	1	1	90	11111	5	3	3	3	4	4	5	5	1	3	3
2194	201415	355	1020	1	1	1	2	3	11	3	3	5	3	5		8	5		8	4	2	1			3			3	4	1	1	1	1	1	1	1	90	11111	5	3	3	3	5	5	5	5	1	2	2
2227	201415	425	446	4		11	2	3	8	3	3	2	3	3			3			5	4	1	1					1	2	1	1	1	1	1	1	1	90	11111	5	1	3	3	4	4	5	5	1	2	2
2255	201415	500	641	4		14	2	3	8	3	2	4	3	1	250		1	800		4	2	1	1					1	5	1	1	1	1	1	1	1	90	11111	5	2	3	3	3	3	5	5	2	5	2
2260	201415	509	531	4		13	1	3	4	2	2	4	3	1	800		1	1000		2	2	2	1					1	1	1	1	1	1	1	1	1	90	11111	5	2	3	3	5	5	4	5	1	5	1
2262	201415	512	943	4		15	2	3	4	2	2	3	1	3			1	600		2	2	1	1					1	1	1	1	1	1	1	1	1	90	11111	5	3	2	3	5	5	5	5	1	1	1
2264	201415	516	713	3	3	11	2	2	7	6	6	4	5	3			4		2	3	2	1	1					1	1	1	1	1	1	1	1	1	90	11111	5	2	3	3	5	5	4	4	1	2	2
2270	201415	527	74	1	3	3	2	2	9	3	2	4	4	1	2500		1	15000		5	4	1	1					1	3	1	1	1	1	1	1	1	90	11111	5	2	3	3	4	5	5	5	1	5	3
2293	201415	560	184	4		14	2	2	5	3	2	3	4	3			4		1	3	2	1	1					1	2	1	1	1	1	1	1	1	90	11111	5	2	3	3	5	5	5	5	1	2	2
2295	201415	562	185	4		11	2	3	3	5	3	3	3	3			4		3	2	2	1	1					1	2	1	1	1	1	1	1	1	90	11111	5	2	3	3	5	5	5	4	1	2	2
2296	201415	563	183	1	3	6	2	3	4	7	2	3	3	1	2000		4		1	2	2	2	1					1	6	1	1	1	1	1	1	1	90	11111	5	2	3	3	5	5	5	5	2	4	2
2316	201415	607	542	1	2	2	2	3	6	4	2	3	3	1	2000		1	700		4	2	1	1					1	3	1	1	1	1	1	1	1	90	11111	5	3	3	3	5	5	5	5	1	1	2
2320	201415	620	891	4		13	1	3	6	2	2	5	3	1	880		1	2500		5	4	2	1					1	5	1	1	1	1	1	1	1	90	11111	5	3	3	3	5	5	5	3	1	2	2
2334	201415	643	65	1	3	6	2	1	8	4	3	4	3	1	2000		1	1100		2	2	1	1					1	3	1	1	1	1	1	1	1	90	11111	5	3	3	3	4	4	4	4	1	2	2
2348	201415	668	159	1	3	4	2	3	10	5	4	5	5	1	5000		1	2000		2	2	1	1					1	2	1	1	1	1	1	1	1	90	11111	5	2	3	3	5	5	5	5	1	2	2
2379	201415	722	212	1	3	6	2	3	4	3	2	1	4	1	2700		1	900		4	2	2	1					1	4	1	1	1	1	1	1	1	90	11111	5	1	3	3	5	5	5	5	1	1	1
2388	201415	737	182	1	1	2	2	3	11	4	4	3	3	1	1800		4		4	5	3	1	1					1	5	1	1	1	1	1	1	1	90	11111	5	2	3	3	4	5	4	4	1	2	2
2423	201415	788	648	4		12	1	3	4	3	3	2	3	4		3	4		2	2	2	2	1					1	1	1	1	1	1	1	1	1	90	11111	5	3	3	3	3	3	5	5	1	1	3
2443	201415	826	373	4		14	2	2	8	3	2	3	4	5		4	5		1	4	2	1	1					1	3	1	1	1	1	1	1	1	90	11111	5	1	3	3	5	5	5	5	1	1	1
2447	201415	839	601	1	2	6	2	3	8	4	2	3	3	5		5	5		5	2	2	1	1					1	1	1	1	1	1	1	1	1	90	11111	5	3	3	3	5	5	5	5	1	1	2
2454	201415	846	492	1	3	3	2	3	10	4	3	1	4	1	3800		1	950		2	2	1	1					1	3	1	1	1	1	1	1	1	90	11111	5	3	3	3	5	5	4	4	1	2	2
2482	201415	906	297	4		15	2	3	10	8	6	3	3	5		7	5		7	2	2	1	1					1	1	1	1	1	1	1	1	1	90	11111	5	2	3	3	5	5	5	5	1	1	3
2502	201415	936	751	1	1	4	2	3	6	3	3	5	3	1	2200		1	1500		3	2	1	1					1	2	1	1	1	1	1	1	1	90	11111	5	3	3	3	3	4	5	3	2	3	2
2503	201415	938	750	1	3	6	2	3	2	1		5	3	1	2600		1	2600		5	2	2	1					1	2	1	1	1	1	1	1	1	90	11111	5	3	3	3	5	5	5	5	1	1	1
2508	201415	957	524	4		11	2	3	3	6	5	4	3	3			4		3	2	2	1	1					1	2	1	1	1	1	1	1	1	90	11111	5	2	3	3	4	5	4	3	1	2	2
2528	201415	990	869	1	1	2	2	1	11	4	2	4	3	1	4000		1	1500		2	2	1	1					1	1	1	1	1	1	1	1	1	90	11111	5	3	3	3	3	4	5	5	3	2	2
2536	201415	1004	590	1	1	2	2	1	11	2	2	3	4	1	2500		4		4	4	2	1	1					1	1	1	1	1	1	1	1	1	90	11111	5	2	3	3	5	5	5	5	1	2	2
2547	201415	1022	35	1	3	6	2	3	8	3	2	4	3	5		8	5		8	2	2	1	1					1	1	1	1	1	1	1	1	1	90	11111	5	2	3	3	5	5	5	5	2	2	2
2548	201415	1023	33	1	3	6	1	3	8	3	3	2	4	1	1700		1	700		2	3	1	1					1	1	1	1	1	1	1	1	1	90	11111	5	2	3	3	5	5	5	5	1	2	1
2557	201415	1038	278	1	3	4	2	3	10	3	2	5	4	1	3000		1	1500		3	2	1	1					1	4	1	1	1	1	1	1	1	90	11111	5	2	3	3	4	4	4	4	1	1	1
2559	201415	1040	274	1	3	6	2	3	10	1		5	3	1	4000		1	4000		5	2	1	1					1	3	1	1	1	1	1	1	1	90	11111	5	2	3	3	5	5	5	5	1	1	1
2561	201415	1044	669	4		14	2	3	7	3	3	4	3	3			4		2	2	2	1	1					1	1	1	1	1	1	1	1	1	90	11111	5	3	3	3	5	5	5	5	2	2	2
2568	201415	1052	1027	1	2	1	2	3	8	4	4	4	4	5		5	5		5	4	2	1	1					1	2	1	1	1	1	1	1	1	90	11111	5	3	3	3	4	5	4	4	1	2	2
2584	201415	1084	954	1	3	6	2	3	8	4	2	3	3	1	1200		1	700		4	2	1	1					1	6	1	1	1	1	1	1	1	90	11111	5	2	3	3	5	5	5	5	1	5	5
2585	201415	1086	564	1	2	5	2	3	4	3	3	3	5	5		3	5		2	2	2	1	1					1	2	1	1	1	1	1	1	1	90	11111	5	3	3	3	3	3	3	3	3	3	3
2587	201415	1089	915	4		13	1	3	8	2	2	3	3	1	2000		1	1000		5	3	1	1					1	1	1	1	1	1	1	1	1	90	11111	5	3	3	3	5	5	5	5	1	2	2
2603	201415	1117	643	1	1	3	2	3	6	3	2	4	4	1	3000		1	1300		2	2	1	1					1	2	1	1	1	1	1	1	1	90	11111	5	2	3	3	5	5	4	4	1	1	1
2607	201415	1129	704	1	1	3	2	3	8	4	3	3	3	5		7	5		8	2	1	1	1					1	1	1	1	1	1	1	1	1	90	11111	5	2	3	3	4	4	5	5	1	2	2
2615	201415	1142	328	2	2	5	2	3	4	4	3	5	4	1	1300		1	500		3	2	1	1					1	1	1	1	1	1	1	1	1	90	11111	5	2	3	3	5	5	5	5	2	1	1
2629	201415	1183	381	2	3	5	2	3	6	4	4	3	3	1	500		4		7	2	2	1	1					1	2	1	1	1	1	1	1	1	90	11111	5	2	3	3	5	5	5	5	1	2	2
2630	201415	1184	380	4		13	1	3	2	2	2	4	3	1	950		1	1200		2	2	2	1					1	3	1	1	1	1	1	1	1	90	11111	5	3	3	2	5	4	4	5	1	2	1
2634	201415	1194	47	1	3	2	2	3	11	2	2	4	4	5		5	5		5	4	3	1	1					1	2	1	1	1	1	1	1	1	90	11111	5	2	3	3	4	5	3	4	2	3	3
2635	201415	1199	898	4		13	1	3	8	2	2	3	3	5		8	5		8	3	2	2	1					1	2	1	1	1	1	1	1	1	90	11111	5	3	3	3	5	5	5	5	1	1	2
2674	201415	1267	611	3	3	8	2	2	4	1		1	2	5		3	5		4	4	2	2	1					1	5	1	1	1	1	1	1	1	90	11111	5	2	3	3	5	5	4	4	1	2	1
2689	201415	1300	549	4		13	1	3	4	2	2	3	3	5		4	5		4	2	2	2	1					1	4	1	1	1	1	1	1	1	90	11111	5	2	3	3	5	5	5	5	2	2	2
2697	201415	1313	666	4		11	1	2	3	3	3	3	2	1	562		1	700		3	2	1	1					1	2	1	1	1	1	1	1	1	90	11111	5	2	3	3	5	5	5	5	1	1	2
2710	201415	1333	465	1	3	7	2	3	4	3	2	5	3	1	5000		1	1650		4	2	1	1					1	2	1	1	1	1	1	1	1	90	11111	5	2	3	3	5	5	5	5	1	5	1
2715	201415	1348	1011	4		11	2	3	9	5	5	5	3	3			1	1000		4	2	1	1					1	1	1	1	1	1	1	1	1	90	11111	5	3	3	3	4	4	5	5	1	2	2
2737	201415	1383	20	1	1	3	2	3	8	3	2	4	3	1	1300		4		7	2	2	1	1					1	1	1	1	1	1	1	1	1	90	11111	5	3	3	3	4	4	4	4	2	2	2
2763	201415	1448	152	1	3	10	2	3	4	2	2	3	4	1	2400		1	1200		3	2	1	1					1	2	1	1	1	1	1	1	1	90	11111	5	3	3	3	5	5	5	5	3	3	3
2765	201415	1452	547	4		11	2	3	8	3	3	3	3	3			4		5	2	2	1	1					1	1	1	1	1	1	1	1	1	90	11111	5	2	3	3	4	4	4	4	2	2	2
2774	201415	1485	780	3	3	13	1	1	11	3	3	4	3	5		5	5		5	4	2	1	1					1	1	1	1	1	1	1	1	1	90	11111	5	3	3	3	4	4	5	5	2	1	1
2786	201415	1515	938	4		16	2	3	5	4	3	3	3	5		7	5		7	5	2	1	1					1	1	1	1	1	1	1	1	1	90	11111	5	2	3	3	5	5	5	5	1	1	1
2794	201415	1545	736	1	3	4	2	3	11	4	2	5	3	5		8	5		8	2	2	1	1					1	1	1	1	1	1	1	1	1	90	11111	5	2	1	1	3	3	3	3	3	3	2
2816	201415	1588	196	1	1	3	2	1	8	3	3	3	3	5		8	5		8	3	2	1	1					1	4	1	1	1	1	1	1	1	90	11111	5	3	3	2	4	5	5	5	1	2	3
2820	201415	1597	569	1	3	6	2	3	8	2	2	5	3	5		8	5		8	4	2	1	1					1	1	1	1	1	1	1	1	1	90	11111	5	3	3	3	5	5	5	5	1	1	1
2831	201415	1644	130	4		13	1	3	2	1		4	3	1	1200		1	1200		2	2	2	1					1	1	1	1	1	1	1	1	1	90	11111	5	3	3	3	4	4	4	4	2	4	2
2842	201415	1680	813	4		13	1	3	8	2	2	2	2	5		3	5		3	4	3	1	1					1	1	1	1	1	1	1	1	1	90	11111	5	2	3	3	5	5	5	5	1	2	2
2845	201415	1685	504	3	3	13	1	1	4	2	2	5	2	1	3000		1	2000		1	2	1	1					1	5	1	1	1	1	1	1	1	90	11111	5	3	3	3	4	5	5	5	1	1	2
2862	201415	1721	464	4		13	1	2	8	3	3	5	3	1	2200		1	1250		2	2	2	1					1	2	1	1	1	1	1	1	1	90	11111	5	3	3	3	3	4	4	4	2	2	2
2867	201415	1729	284	4		11	2	3	6	4	4	4	3	3			5		5	2	2	1	1					1	1	1	1	1	1	1	1	1	90	11111	5	2	3	3	5	5	5	5	1	1	1
2869	201415	1731	281	1	1	4	2	1	6	2	2	4	3	1	1900		1	2500		2	2	1	1					1	1	1	1	1	1	1	1	1	90	11111	5	2	3	3	5	5	5	5	1	1	1
2871	201415	1733	282	1	3	4	2	3	8	5	2	4	4	5		8	5		8	5	2	1	1					1	4	1	1	1	1	1	1	1	90	11111	5	2	3	3	5	5	5	5	1	1	1
2872	201415	1734	279	1	3	5	2	3	10	4	2	5	4	5		5	1	1200		3	2	1	1					1	4	1	1	1	1	1	1	1	90	11111	5	2	3	3	4	4	4	4	3	1	1
2884	201415	1756	1057	4		14	2	3	4	3	2	4	4	3			4		1	2	2	1	1					1	1	1	1	1	1	1	1	1	90	11111	5	3	3	3	4	5	4	4	1	2	1
2885	201415	1758	683	1	3	3	2	2	9	3	3	5	3	5		8	5		8	2	2	1	1					1	2	1	1	1	1	1	1	1	90	11111	5	3	3	3	5	5	5	5	1	1	1
2897	201415	1807	417	4		11	2	3	3	3	3	5	3	3			4		5	2	1	1	1					1	1	1	1	1	1	1	1	1	90	11111	5	2	3	3	4	4	5	5	2	2	2
2920	201415	1885	268	1	2	1	2	3	11	4	2	4	4	1	10000		1	2500		4	2	1	1					1	1	1	1	1	1	1	1	1	90	11111	5	2	3	3	5	5	4	4	1	2	2
2933	201415	1938	208	1	3	5	2	1	6	2	2	3	3	1	1800		1	1800		5	3	1	1					1	3	1	1	1	1	1	1	1	90	11111	5	2	2	3	2	2	3	4	5	3	3
2934	201415	1950	352	4		15	2	2	7	2	2	5	3	3			1	600		2	2	2	1					1	1	1	1	1	1	1	1	1	90	11111	5	3	3	3	5	5	5	5	1	1	2
2938	201415	1970	507	1	2	6	2	3	11	3	1	3	3	5		5	5		4	4	2	1	1					1	5	1	1	1	1	1	1	1	90	11111	5	2	3	3	5	5	5	5	1	2	2
2944	201415	1983	910	4		11	2	3	6	3	3	3	3	3			5		8	3	2	1	1					1	1	1	1	1	1	1	1	1	90	11111	5	3	3	3	4	4	4	4	4	4	3
2956	201415	2083	760	4		11	2	2	3	4	4	4	3	3			1	530		4	2	1	1					1	1	1	1	1	1	1	1	1	90	11111	5	2	3	3	3	5	5	4	2	2	2
2961	201415	2134	834	1	1	2	2	3	11	2	2	5	3	1	2000		1	3700		2	2	1	1					1	2	1	1	1	1	1	1	1	90	11111	5	2	3	3	4	4	5	5	1	2	2
2968	201415	2208	288	3	3	5	2	3	6	3	3	1	4	4		5	4		5	2	2	1	1					1	1	1	1	1	1	1	1	1	90	11111	5	2	3	3	4	4	4	4	2	4	2
2979	201415	2328	205	1	3	6	2	3	4	4	3	5	3	5		5	5		5	3	2	1	1					1	5	1	1	1	1	1	1	1	90	11111	5	3	3	3	5	5	5	5	1	2	2
2980	201415	2335	1021	1	3	10	2	3	10	4	4	4	3	1	4000		1	1500		2	2	1	1					1	2	1	1	1	1	1	1	1	90	11111	5	3	3	3	5	5	5	5	2	1	2
2999	201415	2440	43	1	3	10	2	3	11	5	2	4	4	5		8	5		8	2	2	1	1					1	1	1	1	1	1	1	1	1	90	11111	5	2	3	3	5	5	5	5	1	1	2
3011	201415	2480	825	4		15	2	3	4	4	2	3	3	5		8	5		8	3	2	1	1					1	4	1	1	1	1	1	1	1	90	11111	5	2	3	3	4	4	5	5	1	2	2
3025	201415	2522	651	1	3	5	2	3	10	2	2	5	3	5		4	5		7	2	2	1	1					1	1	1	1	1	1	1	1	1	90	11111	5	1	3	3	5	5	5	5	1	2	2
3043	201415	2614	673	1	3	10	1	3	8	5	4	5	3	1	1800		1	400		3	2	1	1					1	3	1	1	1	1	1	1	1	90	11111	5	2	3	3	4	4	3	4	1	1	1
3049	201415	2623	771	4		15	2	3	4	4	4	3	3	3			5		8	5	2	1	1					1	1	1	1	1	1	1	1	1	90	11111	5	3	3	3	5	5	5	5	1	5	5
2852	201415	1694	720	1	3	5	2	3	8	4	2	4	3	1	3000		1	1240		4	2	1	1					1	4	1	1	1	1	1	1	1	86	11111	5	1	3	3	5	5	5	5	1	1	1
2001	201415	18	442	1	1	1	1	3	8	1		5	4	1	5000		1	5000		3	2	1	1					1	1	1	1	1	1	1	1	1	85	11111	5	3	3	3	4	4	4	4	1	2	2
2020	201415	51	110	4		11	2	3	6	3	2	4	3	1	650		1	800		4	2	1	1					1	2	1	1	1	1	1	1	1	85	11111	5	2	3	3	5	5	5	5	1	2	2
2032	201415	75	217	1	3	10	2	3	9	2	2	3	3	1	1500		1	1500		2	2	1	1					1	3	1	1	1	1	1	1	1	85	11111	5	3	3	3	4	4	5	5	2	2	3
2045	201415	92	60	1	1	2	2	2	11	3	3	4	3	1	2900		1	1500		2	2	1	1					1	1	1	1	1	1	1	1	1	85	11111	5	3	3	3	4	4	5	5	2	2	2
2056	201415	113	108	4		11	2	2	11	5	5	4	3	1	650		1	750		2	2	1	1					1	1	1	1	1	1	1	1	1	85	11111	5	2	3	3	5	5	4	5	1	2	2
2152	201415	293	188	4		11	2	3	10	3	3	3	3	3			4		7	3	2	1	1					1	2	1	1	1	1	1	1	1	85	11111	5	2	3	3	4	4	5	5	2	2	2
2213	201415	388	230	1	3	1	2	3	11	3	3	5	4	5		5	5		5	5	2	1	1					1	3	1	1	1	1	1	1	1	85	11111	5	2	3	3	4	5	5	5	1	1	2
2224	201415	419	623	1	2	6	2	3	4	4	4	5	3	5		8	5		8	2	2	1	1					1	3	1	1	1	1	1	1	1	85	11111	5	3	3	3	5	5	5	5	2	1	2
2246	201415	468	863	1	1	6	2	3	8	3	3	4	3	1	3000		1	1500		5	2	1	1					1	3	1	1	1	1	1	1	1	85	11111	5	2	3	3	5	5	5	5	1	2	2
2274	201415	534	139	1	3	6	2	3	4	4	3	4	2	5		8	5		8	2	2	1	1					1	1	1	1	1	1	1	1	1	85	11111	5	2	3	3	5	5	5	5	1	2	1
2275	201415	535	140	1	3	2	2	3	10	5	5	4	3	5		8	5		8	4	2	1	1					1	1	1	1	1	1	1	1	1	85	11111	5	3	3	3	5	5	5	5	1	2	2
2353	201415	674	987	3	4	9	2	2	8	5	5	4	3	3			4		1	2	2	1	1					1	1	1	1	1	1	1	1	1	85	11111	5	2	3	3	5	5	5	5	1	2	3
2365	201415	705	250	4		11	2	3	3	5	3	5	4	3			4		3	2	2	1	1					1	2	1	1	1	1	1	1	1	85	11111	5	2	3	3	4	4	5	4	1	2	2
2366	201415	707	514	2	2	2	2	2	10	3	3	3	4	5		4	5		8	2	2	1	1					1	1	1	1	1	1	1	1	1	85	11111	5	2	3	3	4	4	4	5	1	2	2
2474	201415	881	202	1	3	5	2	3	8	3	3	4	3	1	2200		1	1600		4	2	1	1					1	1	1	1	1	1	1	1	1	85	11111	5	2	3	3	4	5	4	4	1	4	1
2507	201415	951	810	4		11	2	2	6	3	3	5	3	3			4		7	5	1	1	1					1	5	1	1	1	1	1	1	1	85	11111	5	2	3	3	3	4	4	4	2	4	2
2576	201415	1064	232	1	2	6	2	3	8	6	5	3	3	1	1650		1	1000		3	2	1	1					1	2	1	1	1	1	1	1	1	85	11111	5	2	3	3	5	5	5	5	2	2	2
2610	201415	1132	735	4		11	2	3	6	2	2	5	3	3			4		7	5	4	1	1					1	1	1	1	1	1	1	1	1	85	11111	5	2	3	3	5	5	5	5	1	2	2
2648	201415	1215	527	1	3	6	2	3	6	4	2	4	4	1	2500		1	1200		2	2	1	1					1	3	1	1	1	1	1	1	1	85	11111	5	2	3	3	5	5	5	5	2	2	2
2762	201415	1447	151	3	3	9	2	3	6	3	3	3	2	5		2	5		2	3	2	2	1					1	1	1	1	1	1	1	1	1	85	11111	5	3	3	2	5	5	5	5	1	1	1
2787	201415	1516	936	1	2	4	2	3	8	3	3	3	3	5		7	5		7	2	2	1	1					1	6	1	1	1	1	1	1	1	85	11111	5	2	3	3	4	4	5	5	1	2	2
2799	201415	1551	709	1	2	3	2	3	11	3	2	4	3	4		4	4		4	3	2	1	1					1	2	1	1	1	1	1	1	1	85	11111	5	3	3	3	5	5	5	5	2	1	2
2803	201415	1561	497	4		16	1	3	8	3	2	4	3	1	900		5		3	3	2	1	1					1	1	1	1	1	1	1	1	1	85	11111	5	3	3	3	5	5	5	5	1	1	1
2811	201415	1580	334	4		14	2	3	4	4	2	5	4	3			1	360		2	2	1	1					1	4	1	1	1	1	1	1	1	85	11111	5	3	3	3	5	5	5	5	1	1	2
2870	201415	1732	286	4		14	2	3	8	3	2	3	4	3			1	3500		2	2	1	1					1	3	1	1	1	1	1	1	1	85	11111	5	3	3	3	5	5	5	5	3	1	1
2879	201415	1749	24	1	3	6	2	3	3	3	3	3	3	5		3	4		7	3	2	1	1					1	1	1	1	1	1	1	1	1	85	11111	5	3	3	3	4	5	5	5	1	2	2
2889	201415	1772	505	1	3	2	2	3	11	4	2	3	4	1	2100		1	4500		4	2	1	1					1	1	1	1	1	1	1	1	1	85	11111	5	2	3	3	5	5	5	5	1	2	2
2949	201415	2022	179	1	1	2	2	1	11	4	2	5	3	4		5	4		5	4	2	1	1					1	1	1	1	1	1	1	1	1	85	11111	5	3	2	2	3	4	3	3	2	3	4
2965	201415	2167	977	4		15	2	3	4	8	5	3	3	1	300		4		1	2	2	1	1					1	1	1	1	1	1	1	1	1	85	11111	5	2	3	3	5	5	5	5	1	1	1
2983	201415	2342	290	1	3	6	2	3	10	2	2	5	4	1	3500		1	3600		2	2	1	1					1	1	1	1	1	1	1	1	1	85	11111	5	2	3	3	4	4	4	5	2	3	2
3013	201415	2483	824	1	3	6	2	3	3	5	4	1	4	1	2500		4		7	4	2	1	1					1	6	1	1	1	1	1	1	1	85	11111	5	2	3	3	5	5	5	4	1	2	1
2691	201415	1303	548	1	3	4	2	2	8	3	2	4	3	5		4	5		4	2	2	1	1					1	1	1	1	1	1	1	1	1	83	11111	5	0	3	3	5	4	5	5	2	2	2
2078	201415	151	877	1	1	2	2	1	12	1		4	4	5		5	5		5	2	1	1	1					1	1	1	1	1	1	1	1	1	80	11111	5	3	3	2	4	5	5	5	3	2	2
2083	201415	165	640	1	3	4	2	3	8	4	2	5	4	1	1900		1	1500		4	2	1	1					1	6	1	1	1	1	1	1	1	80	11111	5	3	3	3	3	3	4	4	3	2	3
2112	201415	234	240	4		13	1	3	8	3	3	3	3	1	1600		1	850		2	2	1	1					1	4	1	1	1	1	1	1	1	80	11111	5	2	3	3	5	5	5	5	1	2	4
2113	201415	235	241	4		13	1	3	4	2	2	3	3	1	1500		1	1500		2	2	1		2				2	3	1	1	1	1	1	1	1	80	11111	5	3	3	3	5	5	5	5	1	2	5
2116	201415	239	629	4		11	2	3	10	4	2	4	3	3			1	500		4	2	1	1					1	1	1	1	1	1	1	1	1	80	11111	5	3	1	1	3	3	3	3	3	2	3
2141	201415	280	805	1	2	4	2	3	11	4	2	4	3	5		5	4		2	4	2	1	1					1	1	1	1	1	1	1	1	1	80	11111	5	2	3	3	5	5	5	5	1	1	2
2146	201415	287	132	1	3	6	2	3	8	5	4	3	3	5		8	5		8	2	2	1	1					1	1	1	1	1	1	1	1	1	80	11111	5	3	3	3	5	5	4	5	1	1	2
2168	201415	316	125	1	3	3	1	3	8	1		5	3	5		8	5		8	4	2	1	1					1	3	1	1	1	1	1	1	1	80	11111	5	3	3	2	5	5	5	5	1	2	2
2172	201415	326	345	1	1	2	2	1	11	3	2	4	3	1	3500		1	1800		4	2	1	1					1	2	1	1	1	1	1	1	1	80	11111	5	2	3	3	4	5	5	5	2	2	2
2272	201415	532	135	4		15	2	3	4	6	4	4	4	5		8	5		8	2	2	1	1					1	1	1	1	1	1	1	1	1	80	11111	5	3	3	3	5	5	5	5	1	2	3
2276	201415	536	137	4		15	2	3	4	2	2	3	3	5		8	5		8	3	2	2	1					1	5	1	1	1	1	1	1	1	80	11111	5	3	3	3	5	5	5	5	2	3	2
2277	201415	537	138	4		15	2	3	4	4	2	3	3	5		8	5		8	2	2	1	1					1	1	1	1	1	1	1	1	1	80	11111	5	3	3	3	5	5	5	5	1	2	2
2287	201415	554	100	1	2	6	2	3	4	4	4	3	3	1	1200		1	300		2	2	1	1					1	1	1	1	1	1	1	1	1	80	11111	5	3	3	3	5	5	5	5	1	1	3
2289	201415	556	104	4		14	2	3	4	4	2	3	2	3	0		1	400		2	2	1	1					1	4	1	1	1	1	1	1	1	80	11111	5	3	3	3	4	4	5	5	1	1	2
2301	201415	582	363	1	2	1	2	3	6	4	2	5	4	2			2			3	2	1	1					1	1	1	1	1	1	1	1	1	80	11111	5	2	3	3	5	5	5	5	1	2	2
2306	201415	590	845	4		11	2	3	6	2	2	4	3	4		7	4		7	2	2	1	1					1	1	1	1	1	1	1	1	1	80	11111	5	3	3	3	3	3	3	3	2	3	3
2314	201415	605	541	1	3	10	2	3	6	3	3	3	4	1	4500		1	1500		4	2	1	1					1	1	1	1	1	1	1	1	1	80	11111	5	3	3	3	0	3	5	5	2	1	2
2318	201415	612	914	3	3	11	2	2	6	4	3	2	2	1	500		1	800		4	2	1	1					1	1	1	1	1	1	1	1	1	80	11111	5	3	3	3	5	5	5	5	1	1	3
2358	201415	687	998	4		15	2	3	4	5	2	4	5	3			5		8	2	2	1	1					1	4	1	1	1	1	1	1	1	80	11111	5	3	2	2	3	3	3	3	3	3	3
2368	201415	709	513	1	3	6	1	3	3	3	3	4	3	1	2000		1	1900		5	4	1	1					1	5	1	1	1	1	1	1	1	80	11111	5	2	3	3	5	5	5	5	1	2	1
2377	201415	720	211	1	3	6	2	3	7	4	4	5	3	1	2000		1	1000		3	2	1	1					1	2	1	1	1	1	1	1	1	80	11111	5	3	3	3	5	5	5	5	1	1	1
2390	201415	739	177	1	3	5	2	2	8	4	4	3	3	1	1200		4		4	2	2	1	1					1	1	1	1	1	1	1	1	1	80	11111	5	2	3	2	4	3	5	5	2	2	1
2417	201415	781	144	1	1	7	2	3	4	3	3	5	3	1	1400		1	1200		4	2	2	1					1	4	1	1	1	1	1	1	1	80	11111	5	3	3	3	5	5	5	5	1	2	2
2426	201415	794	343	1	1	3	2	3	5	3	2	5	5	1	3000		1	1200		3	2	1	1					1	2	1	1	1	1	1	1	1	80	11111	5	3	3	3	3	3	3	3	1	1	1
2431	201415	801	199	1	3	10	2	3	8	4	2	4	3	4		4	4		1	4	2	1	1					1	6	1	1	1	1	1	1	1	80	11111	5	2	3	3	5	5	5	5	1	2	2
2440	201415	816	401	2	1	6	2	2	10	4	4	3	3	1	700		1	1000		4	2	1	1					1	5	1	1	1	1	1	1	1	80	11111	5	3	3	3	5	5	5	5	1	2	2
2486	201415	917	168	4		13	1	3	4	2	2	3	3	1	1500		1	1250		2	2	2	1					1	3	1	1	1	1	1	1	1	80	11111	5	3	3	2	2	3	4	4	3	1	3
2491	201415	922	170	4		14	2	3	5	5	4	3	3	3			5		1	2	2	2	1					1	2	1	1	1	1	1	1	1	80	11111	5	3	3	3	4	4	4	4	3	3	3
2624	201415	1174	237	4		12	1	3	2	2	2	4	3	5		8	5		8	2	2	2	1					1	1	1	1	1	1	1	1	1	80	11111	5	2	3	3	5	5	5	5	1	2	4
2639	201415	1203	897	4		15	2	3	10	4	2	5	4	5		8	5		8	2	2	1	1					1	1	1	1	1	1	1	1	1	80	11111	5	2	3	3	5	5	5	5	1	1	1
2647	201415	1214	529	4		13	1	2	10	2	1	4	4	1	5000		1	2500		4	2	1	1					1	5	1	1	1	1	1	1	1	80	11111	5	3	3	3	4	5	5	5	1	2	2
2651	201415	1221	63	3	3	2	2	3	10	3	2	4	4	1	1350		1	750		2	2	1	1					1	1	1	1	1	1	1	1	1	80	11111	5	3	3	3	3	3	4	4	1	2	2
2661	201415	1242	174	1	3	3	2	3	9	2	2	3	3	1	1800		4		5	2	2	1	1					1	3	1	1	1	1	1	1	1	80	11111	5	3	3	3	5	5	5	5	1	1	1
2676	201415	1271	612	4		11	2	3	3	3	3	3	3	3			4		4	2	2	1	1					1	5	1	1	1	1	1	1	1	80	11111	5	3	3	3	4	5	5	5	1	2	2
2695	201415	1310	460	1	2	5	2	3	4	3	2	4	3	1	7000		1	2333		4	2	1	1					1	3	1	1	1	1	1	1	1	80	11111	5	3	3	2	4	5	5	4	1	3	3
2704	201415	1323	979	1	3	10	2	3	2	4	4	4	3	5		8	5		8	2	2	1	1					1	5	1	1	1	1	1	1	1	80	11111	5	2	3	3	5	4	5	5	1	2	2
2716	201415	1351	493	1	3	5	2	3	9	5	4	4	3	1	1300		4		3	5	2	1	1					1	1	1	1	1	1	1	1	1	80	11111	5	3	3	3	4	4	5	5	2	2	2
2724	201415	1360	755	1	3	6	2	3	4	3	3	4	3	5		4	1	600		4	2	1	1					1	3	1	1	1	1	1	1	1	80	11111	5	3	2	2	3	3	4	4	1	2	3
2740	201415	1386	25	1	3	6	2	3	6	4	2	3	3	5		8	5		8	3	2	1	1					1	1	1	1	1	1	1	1	1	80	11111	5	3	3	3	3	5	3	3	1	1	2
2749	201415	1412	231	4		11	2	3	10	3	3	5	4	3			4		4	5	4	1	1					1	1	1	1	1	1	1	1	1	80	11111	5	3	3	3	5	5	5	5	1	2	2
2758	201415	1442	145	1	1	7	2	3	4	4	4	3	2	1	2500		1	2000		3	2	1	1					1	1	1	1	1	1	1	1	1	80	11111	5	3	3	3	5	4	5	4	1	1	2
2766	201415	1453	546	4		16	2	3	10	3	3	3	3	3			4		4	2	2	1	1					1	6	1	1	1	1	1	1	1	80	11111	5	2	3	3	5	5	5	5	1	2	2
2777	201415	1496	226	1	3	6	2	3	11	4	2	5	3	5		5	5		2	5	3	1	1					1	5	1	1	1	1	1	1	1	80	11111	5	2	3	3	5	5	5	5	1	1	1
2783	201415	1504	371	1	3	9	2	3	4	6	4	5	5	1	1600		1	1000		2	2	2	1					1	1	1	1	1	1	1	1	1	80	11111	5	3	3	3	5	4	5	4	1	1	2
2784	201415	1512	818	4		15	2	3	4	3	2	5	3	3	0		1	400		5	2	1	1					1	1	1	1	1	1	1	1	1	80	11111	5	2	3	3	4	4	4	4	1	1	1
2810	201415	1579	809	1	3	2	2	3	10	3	2	4	4	5		5	5		5	5	2	1	1					1	3	1	1	1	1	1	1	1	80	11111	5	3	3	3	5	5	5	5	1	2	2
2825	201415	1628	615	1	3	3	2	3	8	3	3	3	3	1	1300		1	1700		5	3	1	1					1	2	1	1	1	1	1	1	1	80	11111	5	2	3	3	5	5	5	5	1	2	2
2847	201415	1688	832	4		13	2	3	8	2	2	4	3	5		8	5		8	4	1	2	1					1	1	1	1	1	1	1	1	1	80	11111	5	3	2	2	3	3	5	4	2	2	2
2856	201415	1698	721	4		13	1	3	10	2	2	4	3	5		7	5		7	5	2	1	1					1	2	1	1	1	1	1	1	1	80	11111	5	3	3	3	5	5	5	5	1	1	2
2861	201415	1719	554	4		14	2	3	4	2	2	4	4	3			1	1500		2	2	1	1					1	5	1	1	1	1	1	1	1	80	11111	5	3	3	3	5	5	5	5	1	1	1
2880	201415	1750	445	1	2	5	2	1	8	4	4	4	3	1	2500		4		4	3	2	1	1					1	1	1	1	1	1	1	1	1	80	11111	5	3	3	3	4	4	5	5	1	2	1
2898	201415	1812	840	1	3	2	2	3	12	2	2	4	3	4		5	4		5	2	2	1	1					1	1	1	1	1	1	1	1	1	80	11111	5	3	3	3	4	4	5	5	1	2	2
2899	201415	1813	839	2	1	3	2	1	8	2	2	5	3	1	4000		1	3500		2	2	1	1					1	3	1	1	1	1	1	1	1	80	11111	5	3	3	3	4	4	5	5	1	2	2
2908	201415	1841	27	4		13	1	3	7	2	2	3	2	1	1550		1	1135		3	2	2	1					1	1	1	1	1	1	1	1	1	80	11111	5	3	3	2	3	3	5	5	2	2	2
2951	201415	2031	420	4		13	1	3	8	2	2	2	2	5		8	5		8	4	2	1	1					1	4	1	1	1	1	1	1	1	80	11111	5	3	3	3	5	5	4	5	1	1	2
2962	201415	2158	430	1	3	1	2	3	7	4	3	5	3	5		8	5		8	4	2	1	1					1	3	1	1	1	1	1	1	1	80	11111	5	3	3	3	5	5	5	5	1	1	1
2966	201415	2170	978	1	1	4	2	3	6	5	5	3	3	1	989		4		1	2	2	1	1					1	1	1	1	1	1	1	1	1	80	11111	5	3	3	3	5	5	5	5	1	2	2
2972	201415	2237	1031	4		12	1	3	4	4	3	3	3	1	617		1	817		2	2	1	1					1	3	1	1	1	1	1	1	1	80	11111	5	3	3	3	4	2	5	5	2	2	2
2973	201415	2256	544	1	1	3	2	3	8	3	3	3	3	4		5	4		5	2	2	1	1					1	5	1	1	1	1	1	1	1	80	11111	5	2	3	3	5	5	5	5	1	2	2
2985	201415	2378	933	1	3	4	2	3	6	2	2	3	3	1	3000		5		5	4	2	1	1					1	1	1	1	1	1	1	1	1	80	11111	5	2	3	3	5	5	5	5	1	1	1
3029	201415	2538	238	1	1	3	2	3	6	3	3	3	3	5		8	5		8	2	2	1	1					1	3	1	1	1	1	1	1	1	80	11111	5	3	3	3	5	5	5	5	1	2	3
3050	201415	2624	772	4		15	2	3	6	4	3	3	3	3			1	700		4	2	1	1					1	5	1	1	1	1	1	1	1	80	11111	5	3	3	3	4	4	4	5	2	2	2
2444	201415	830	374	4		13	1	3	2	1		3	3	1	1500		1	1500		2	2	2	1					1	5	1	1	1	1	1	1	1	76	11111	5	3	3	3	3	3	3	4	2	2	2
2461	201415	853	396	4		13	1	1	11	3	3	3	3	1	3500		1	3500		3	2	1	1					1	6	1	1	1	1	1	1	1	75	11111	5	3	3	3	5	5	5	5	3	1	3
2473	201415	880	292	4		14	2	2	4	4	3	2	4	1	3		1	1500		2	3	1	1					1	4	1	1	1	1	1	1	1	75	11111	5	2	3	3	3	3	5	5	2	1	3
2500	201415	933	746	2	3	5	2	3	11	4	2	5	4	1	1500		1	1000		2	2	1	1					1	1	1	1	1	1	1	1	1	75	11111	5	3	3	3	5	5	5	5	1	2	2
2515	201415	968	1046	4		13	1	2	2	1		2	3	1	720		1	720		2	2	2	1					1	4	1	1	1	1	1	1	1	75	11111	5	3	3	3	5	5	4	4	1	2	3
2571	201415	1056	440	1	1	1	2	3	10	2	2	4	3	5		5	5		5	2	2	1	1					1	4	1	1	1	1	1	1	1	75	11111	5	3	3	3	4	4	4	4	2	2	2
2663	201415	1244	7	1	2	10	2	3	4	8	6	3	3	5		3	5		8	2	2	1	1					1	3	1	1	1	1	1	1	1	75	11111	5	2	3	3	5	5	5	5	1	1	1
2850	201415	1691	830	4		13	2	3	4	5	4	3	3	5		8	5		8	2	2	2	1					1	5	1	1	1	1	1	1	1	75	11111	5	3	2	2	3	3	5	5	2	2	3
2887	201415	1770	947	1	3	5	2	3	8	2	2	3	4	1	3000		1	1500		4	2	1	1					1	3	1	1	1	1	1	1	1	75	11111	5	2	3	3	5	5	5	5	1	1	2
2998	201415	2437	42	1	2	6	2	3	8	3	3	3	3	5		8	5		8	5	2	1			3			3	1	1	1	1	1	1	1	1	75	11111	5	3	3	3	4	4	4	4	3	2	2
3019	201415	2499	655	4		13	1	3	4	6	3	5	3	5		4	4		4	2	2	2	1					1	1	1	1	1	1	1	1	1	75	11111	5	3	3	3	3	3	4	4	2	1	2
2051	201415	100	962	4		15	1	3	4	2	2	3	3	3			1	1050		2	1	2	1					1	1	1	1	1	1	1	1	1	70	11111	5	3	3	3	4	4	4	4	1	4	2
2052	201415	101	960	4		13	1	1	10	2	2	4	4	1	3800		1	1800		5	2	2	1					1	5	1	1	1	1	1	1	1	70	11111	5	3	3	3	5	5	5	5	1	2	2
2121	201415	246	635	1	3	3	2	3	6	5	2	3	2	1	1700		1	300		3	2	1	1					1	1	1	1	1	1	1	1	1	70	11111	5	3	3	3	4	4	5	5	3	2	2
2160	201415	302	481	1	4	10	2	3	8	2	2	5	3	4		5	4		5	2	2	1	1					1	3	1	1	1	1	1	1	1	70	11111	5	3	3	3	5	5	5	5	1	2	2
2163	201415	308	958	4		15	2	3	4	5	2	3	3	1	398		4		1	2	2	1	1					1	1	1	1	1	1	1	1	1	70	11111	5	4	3	3	5	5	5	5	1	1	1
2176	201415	330	828	1	1	4	1	1	6	2	2	4	2	1	4300		1	2600		3	2	1	1					1	5	1	1	1	1	1	1	1	70	11111	5	3	3	2	4	4	3	4	2	2	3
2210	201415	374	317	4		14	2	2	8	2	2	3	3	3			1	300		2	2	2	1					1	4	1	1	1	1	1	1	1	70	11111	5	3	3	3	5	5	5	5	1	1	1
2313	201415	604	974	4		13	1	3	4	2	2	3	3	1	1800		4		5	2	2	2	1					1	3	1	1	1	1	1	1	1	70	11111	5	3	3	2	4	4	4	4	2	2	2
2370	201415	712	741	1	3	6	2	1	8	6	6	5	4	5		8	5		8	3	2	1	1					1	5	1	1	1	1	1	1	1	70	11111	5	2	3	3	5	5	5	5	2	1	2
2424	201415	789	647	4		15	2	3	4	5	2	5	3	3			4		1	2	2	1	1					1	5	1	1	1	1	1	1	1	70	11111	5	3	3	3	5	5	5	5	1	3	3
2430	201415	800	200	1	2	6	2	3	4	5	3	5	3	5		8	5		8	3	2	1	1					1	6	1	1	1	1	1	1	1	70	11111	5	3	3	3	4	4	4	4	2	1	1
2643	201415	1209	186	4		15	2	3	4	3	3	3	3	3			4		2	4	2	2	1					1	5	1	1	1	1	1	1	1	70	11111	5	3	3	3	4	4	5	5	1	5	1
2660	201415	1237	361	1	1	2	2	1	11	2	2	4	3	5		8	5		8	4	2	1	1					1	1	1	1	1	1	1	1	1	70	11111	5	3	3	3	5	5	5	5	1	2	2
2760	201415	1444	153	1	1	5	2	3	8	1		4	3	1	1950		1	1950		2	2	2	1					1	2	1	1	1	1	1	1	1	70	11111	5	2	3	3	4	4	4	4	2	2	2
2764	201415	1451	545	1	1	2	2	3	10	2	2	3	3	4		5	4		5	2	2	1	1					1	4	1	1	1	1	1	1	1	70	11111	5	2	3	3	4	5	4	5	1	2	2
2853	201415	1695	719	4		13	1	3	8	2	2	3	3	1	860		1	1400		4	2	2	1					1	2	1	1	1	1	1	1	1	70	11111	5	3	3	3	5	5	5	5	1	1	1
2878	201415	1745	485	1	3	10	2	3	10	3	3	3	3	4		5	4		5	5	3	1	1					1	3	1	1	1	1	1	1	1	70	11111	5	3	3	3	3	3	3	3	1	2	3
2907	201415	1840	29	1	2	2	2	3	10	4	2	4	2	5		8	5		8	4	2	1	1					1	1	1	1	1	1	1	1	1	70	11111	5	3	3	3	5	5	5	5	2	2	2
3006	201415	2457	664	4		16	2	3	6	3	2	3	4	1	1600		1	1060		4	2	1	1					1	4	1	1	1	1	1	1	1	65	11111	5	3	3	3	4	4	4	4	1	2	2
2036	201415	82	739	4		14	1	3	4	3	2	4	3	3			4		1	3	2	1	1					1	1	1	1	1	1	1	1	1	60	11111	5	3	2	2	4	0	5	5	3	3	3
2143	201415	284	359	1	3	3	2	3	6	3	3	3	3	5		8	5		8	4	2	1	1					1	2	1	1	1	1	1	1	1	60	11111	5	3	3	3	4	4	5	5	2	3	3
2214	201415	392	229	3	3	7	2	2	6	4	2	3	3	5		8	5		8	3	2	2		2				2	5	1	1	1	1	1	1	1	60	11111	5	1	3	3	5	5	5	5	1	3	2
2363	201415	703	255	4		13	1	3	4	5	3	4	3	1	2000		4		2	2	2	2	1					1	3	1	1	1	1	1	1	1	60	11111	5	3	3	3	5	5	5	5	1	1	1
2434	201415	806	201	4		15	2	3	6	5	4	3	4	3			3			2	1	1	1					1	2	1	1	1	1	1	1	1	60	11111	5	3	3	3	4	4	4	4	2	2	2
2832	201415	1649	128	4		13	1	3	2	3	3	4	3	4		3	4		7	2	2	2	1					1	1	1	1	1	1	1	1	1	60	11111	5	2	3	3	4	4	4	4	2	4	2
2894	201415	1802	416	4		15	2	2	5	3	3	1	3	3			1	500		2	2	1			3			3	4	1	1	1	1	1	1	1	60	11111	5	3	3	3	3	3	4	3	3	3	4
3024	201415	2521	650	1	1	5	2	3	6	4	4	3	3	5		8	4		3	1	1	2	1					1	1	1	1	1	1	1	1	1	60	11111	5	3	3	3	4	4	5	5	1	1	3
2209	201415	373	313	4		13	1	3	4	2	2	5	3	1	1400		1	1100		4	2	2	1					1	3	1	1	1	1	1	1	1	50	11111	5	4	2	2	3	3	3	4	3	4	3
2367	201415	708	517	4		13	1	3	4	2	2	4	3	1	1350		4		4	2	2	2	1					1	3	1	1	1	1	1	1	1	50	11111	5	3	3	3	4	4	4	4	2	2	3
2383	201415	727	676	1	3	10	2	3	4	1		5	1	5		8	5		8	1	2	2	1					1	5	1	1	1	1	1	1	1	50	11111	5	1	3	2	5	5	5	5	1	1	5
2384	201415	728	675	1	3	5	2	3	6	2	1	5	3	1	1250		1	700		2	2	1	1					1	2	1	1	1	1	1	1	1	50	11111	5	3	3	3	5	3	5	5	3	3	2
2428	201415	796	346	1	1	3	2	3	10	3	2	4	4	1	2700		1	1350		4	2	1	1					1	3	1	1	1	1	1	1	1	50	11111	5	2	2	2	4	4	4	4	2	2	2
2433	201415	803	198	4		13	1	3	2	5	4	3	4	1	1900		1	350		3	2	2	1					1	3	1	1	1	1	1	1	1	50	11111	5	3	3	3	3	4	4	4	2	2	2
2446	201415	838	607	4		13	1	3	4	3	3	4	3	1	2000		1	1500		4	2	2	1					1	3	1	1	1	1	1	1	1	50	11111	5	3	2	3	3	3	3	4	3	2	3
2544	201415	1015	995	4		13	1	3	4	4	3	3	3	5		8	5		8	2	2	1	1					1	1	1	1	1	1	1	1	1	50	11111	5	4	3	3	3	3	4	4	3	4	4
2672	201415	1264	247	4		12	1	3	2	2	2	4	3	1	880		4		5	2	2	2	1					1	1	1	1	1	1	1	1	1	50	11111	5	3	2	2	5	5	5	5	1	2	2
2739	201415	1385	22	3	3	7	2	3	4	4	2	3	4	1	3000		1	700		2	2	1	1					1	5	1	1	1	1	1	1	1	50	11111	5	4	3	3	5	5	5	5	1	1	1
2808	201415	1574	118	4		13	1	3	7	6	4	4	3	5		8	5		8	2	2	1	1					1	6	1	1	1	1	1	1	1	50	11111	5	3	3	3	5	5	5	5	1	1	1
2902	201415	1817	802	4		16	2	2	4	1		4	4	3			3			4	2	2	1					1	4	1	1	1	1	1	1	1	50	11111	5	3	3	3	3	3	3	3	1	5	3
2946	201415	1985	909	1	3	10	2	2	4	4	4	5	3	4		4	4		8	2	2	1	1					1	1	1	1	1	1	1	1	1	50	11111	5	4	3	3	4	4	4	4	2	4	3
2420	201415	785	672	1	3	6	1	3	2	4	2	3	3	1	1800		1	450		2	2	1	1					1	4	1	1	1	1	1	1	1	10	11111	5	3	3	3	5	5	5	5	2	1	2
1003	201410	17	746	1	1	2	2	2	10	3	2	3	3	5		8	5		8	3	2	1	1					1	1	1	1	1	1	1	1	1	100	11111	5	1	3	3	5	5	5	5	1	2	1
1067	201410	146	975	1	3	8	2	3	4	2	2	4	3	1	2000		1	1750		5	2	2	1					1	4	1	1	1	1	1	1	1	100	11111	5	2	3	2	5	5	5	5	1	1	2
1076	201410	162	463	1	1	6	2	3	4	3	3	3	3	5		8	5		8	2	2	1	1					1	5	1	1	1	1	1	1	1	100	11111	5	2	3	3	5	5	5	5	1	1	1
1080	201410	171	555	1	1	6	2	3	10	3	3	3	4	1	1400		1	1000		2	2	1	1					1	1	1	1	1	1	1	1	1	100	11111	5	2	3	3	5	5	5	5	1	1	2
1085	201410	176	161	2	3	5	2	3	4	3	2	5	3	5		4	5		3	2	2	1	1					1	6	1	1	1	1	1	1	1	100	11111	5	2	3	3	5	5	5	5	1	1	1
1118	201410	252	892	1	2	2	2	3	11	4	2	4	3	1	2500		1	1200		2	2	1	1					1	2	1	1	1	1	1	1	1	100	11111	5	1	3	3	5	5	5	5	2	1	1
1135	201410	288	16	1	3	5	2	3	6	4	4	5	5	1	2000		1	2000		2	2	1	1					1	1	1	1	1	1	1	1	1	100	11111	5	2	3	3	5	5	5	5	1	1	1
1136	201410	289	237	4		15	2	3	6	3	2	4	3	1	1000		1	330		2	1	1	1					1	1	1	1	1	1	1	1	1	100	11111	5	3	1	3	5	5	5	5	4	3	1
1163	201410	326	408	4		12	1	3	4	2	2	1	1	1	873		1	800		5	2	2	1					1	5	1	1	1	1	1	1	1	100	11111	5	1	3	3	5	5	5	5	1	1	1
1165	201410	330	989	4		11	2	3	3	5	3	5	3	3			4		7	4	2	1	1					1	4	1	1	1	1	1	1	1	100	11111	5	1	3	3	5	5	5	5	1	1	2
1195	201410	379	243	3	1	6	2	1	6	7	4	3	3	5		8	4		2	2	1	1	1					1	5	1	1	1	1	1	1	1	100	11111	5	2	3	3	5	5	5	5	1	2	1
1206	201410	400	248	4		11	2	3	6	5	5	5	3	3			1	1300		2	2	1	1					1	1	1	1	1	1	1	1	1	100	11111	5	1	3	3	5	5	5	5	1	1	1
1221	201410	425	755	1	3	5	2	3	8	5	4	3	3	1	1200		1	300		2	2	2	1					1	1	1	1	1	1	1	1	1	100	11111	5	1	3	3	5	5	5	5	1	5	5
1229	201410	446	460	1	2	6	2	3	11	5	5	3	3	5		8	5		8	2	2	1	1					1	1	1	1	1	1	1	1	1	100	11111	5	1	3	3	5	5	5	5	1	1	1
1230	201410	447	454	4		11	1	3	4	3	3	3	3	5		8	5		8	5	4	1	1					1	5	1	1	1	1	1	1	1	100	11111	5	1	3	3	5	5	5	5	1	1	1
1238	201410	472	182	1	3	7	1	3	6	3	2	3	4	1	1200		1	400		4	2	1	1					1	6	1	1	1	1	1	1	1	100	11111	5	2	3	3	1	2	5	5	2	1	1
1265	201410	515	601	4		13	1	3	6	1		3	3	1	1800		1	1800		1	1	2	1					1	1	1	1	1	1	1	1	1	100	11111	5	3	3	3	5	5	5	5	1	1	1
1267	201410	525	368	1	3	5	2	3	7	4	3	3	1	1	470		1	500		3	2	1	1					1	4	1	1	1	1	1	1	1	100	11111	5	1	3	3	4	4	4	4	1	2	2
1288	201410	582	788	1	1	2	2	3	11	4	2	3	2	1	1700		1	600		2	2	1	1					1	1	1	1	1	1	1	1	1	100	11111	5	1	3	3	5	5	5	5	1	1	2
1305	201410	617	359	4		14	2	2	2	6	5	1	3	1	1000		1	160		3	2	1	1					1	4	1	1	1	1	1	1	1	100	11111	5	1	2	2	3	3	5	5	3	3	3
1319	201410	648	849	1	1	3	2	3	11	1		5	2	1	2000		1	2000		4	1	1	1					1	1	1	1	1	1	1	1	1	100	11111	5	1	3	3	4	4	4	4	2	2	2
1320	201410	651	397	4		12	1	3	4	2	2	2	3	1	700		1	700		2	2	2	1					1	1	1	1	1	1	1	1	1	100	11111	5	2	3	3	4	4	5	5	2	2	3
1347	201410	706	927	4		11	2	3	4	6	3	2	3	3			4		7	2	2	1	1					1	1	1	1	1	1	1	1	1	100	11111	5	2	3	3	4	4	5	5	1	1	2
1363	201410	751	262	4		11	2	3	5	10	8	3	3	5		7	5		7	2	2	1	1					1	1	1	1	1	1	1	1	1	100	11111	5	1	3	3	5	5	5	5	1	1	1
1371	201410	761	139	1	3	2	2	3	11	4	2	5	5	1	13000		1	4500		5	4	1	1					1	1	1	1	1	1	1	1	1	100	11111	5	2	3	3	5	5	5	5	1	2	2
1408	201410	830	825	1	1	3	2	3	8	3	2	3	4	1	2500		1	1000		2	2	1	1					1	2	1	1	1	1	1	1	1	100	11111	5	2	3	3	5	5	5	5	1	2	2
1409	201410	831	813	4		14	2	2	7	5	4	3	4	3			4		2	2	2	1	1					1	2	1	1	1	1	1	1	1	100	11111	5	2	3	3	5	5	5	5	2	2	2
1417	201410	848	438	2	3	11	2	3	10	3	3	4	3	5		8	5		8	1	1	1	1					1	2	1	1	1	1	1	1	1	100	11111	5	1	3	3	5	5	5	5	1	2	3
1470	201410	968	516	1	2	6	2	3	2	4	2	4	3	1	2700		4		2	3	2	1	1					1	6	1	1	1	1	1	1	1	100	11111	5	1	3	3	5	5	5	5	2	1	1
1481	201410	991	767	4		14	2	3	2	2	2	3	2	3			1	500		2	2	2	1					1	4	1	1	1	1	1	1	1	100	11111	5	1	3	3	5	5	4	4	5	5	5
1485	201410	995	49	1	4	9	2	3	2	3	3	3	4	4		2	4		3	2	2	2	1					1	6	1	1	1	1	1	1	1	100	11111	5	3	3	3	5	5	5	5	1	5	5
1500	201410	1025	603	1	2	6	2	3	4	4	4	3	3	1	1260		5		3	1	1	1	1					1	1	1	1	1	1	1	1	1	100	11111	5	2	3	3	4	5	5	5	2	2	2
1531	201410	1084	983	4		11	2	3	3	5	5	5	3	3			4		7	4	2	1	1					1	1	1	1	1	1	1	1	1	100	11111	5	2	3	3	4	5	5	5	1	2	2
1564	201410	1142	165	4		13	1	3	4	4	4	3	2	1	1900		4		2	3	2	2	1					1	3	1	1	1	1	1	1	1	100	11111	5	3	3	2	3	5	4	5	1	2	1
1567	201410	1150	166	1	1	3	2	3	5	4	4	3	3	1	1500		1	1000		3	2	2	1					1	1	1	1	1	1	1	1	1	100	11111	5	3	3	3	5	5	5	5	2	1	1
1580	201410	1182	781	1	2	7	2	3	6	3	3	3	3	1	1260		1	1260		4	2	1	1					1	1	1	1	1	1	1	1	1	100	11111	5	1	3	3	5	5	5	5	1	4	2
1605	201410	1257	95	1	1	3	2	3	8	4	4	5	3	1	3000		1	1800		3	2	1	1					1	3	1	1	1	1	1	1	1	100	11111	5	2	3	3	4	4	5	4	1	2	1
1621	201410	1275	809	4		4	2	3	11	3	2	4	3	5		4	5		4	2	2	1	1					1	2	1	1	1	1	1	1	1	100	11111	5	2	3	3	5	5	5	5	1	5	5
1638	201410	1318	576	4		14	2	3	11	3	3	1	3	3			5		1	4	2	1	1					1	1	1	1	1	1	1	1	1	100	11111	5	2	3	3	5	5	5	5	1	2	1
1643	201410	1331	193	4		11	2	3	4	4	4	4	3	5		2	5		3	4	2	1		2				2	1	1	1	1	1	1	1	1	100	11111	5	1	3	3	5	5	5	5	1	5	5
1656	201410	1353	473	1	3	3	2	3	8	3	2	4	3	5		8	5		8	4	2	1	1					1	3	1	1	1	1	1	1	1	100	11111	5	2	3	3	5	5	5	5	1	2	2
1679	201410	1405	819	1	3	6	2	3	7	1		4	3	1	1600		1	1600		1	2	2	1					1	4	1	1	1	1	1	1	1	100	11111	5	1	3	3	5	5	5	5	1	1	1
1683	201410	1411	269	3	4	12	1	2	1	3	3	5	4	1	917		1	1000		2	2	2	1					1	1	1	1	1	1	1	1	1	100	11111	5	3	3	3	5	5	5	5	1	1	1
1694	201410	1424	307	4		11	2	3	3	6	4	4	4	3			4		4	2	2	1	1					1	1	1	1	1	1	1	1	1	100	11111	5	1	3	3	5	5	5	5	1	2	2
1697	201410	1433	941	4		16	2	3	4	3	1	3	3	1	1320		1	473		2	1	1	1					1	6	1	1	1	1	1	1	1	100	11111	5	2	3	3	4	4	4	4	2	2	2
1718	201410	1474	308	4		14	2	2	3	3	2	4	4	3			1	260		2	2	1	1					1	4	1	1	1	1	1	1	1	100	11111	5	2	3	3	4	5	4	4	1	2	1
1723	201410	1480	76	4		14	2	3	4	3	2	5	4	3			1	3000		2	2	2	1					1	2	1	1	1	1	1	1	1	100	11111	5	2	1	3	3	4	3	4	1	2	4
1776	201410	1601	841	1	3	10	2	3	11	4	2	5	3	5		8	5		8	1	1	1	1					1	2	1	1	1	1	1	1	1	100	11111	5	1	3	3	5	5	5	5	1	1	1
1797	201410	1644	206	1	1	2	2	1	11	1		5	5	1	5500		1	5500		4	2	1	1					1	1	1	1	1	1	1	1	1	100	11111	5	2	3	3	5	5	3	5	1	1	1
1803	201410	1654	474	1	4	9	2	3	4	3	3	1	2	4		1	4		1	2	2	2	1					1	3	1	1	1	1	1	1	1	100	11111	5	1	3	3	5	5	5	4	1	4	2
1808	201410	1659	861	1	3	6	2	3	8	2	2	4	3	1	2800		1	2200		2	2	1	1					1	1	1	1	1	1	1	1	1	100	11111	5	2	3	3	5	5	5	5	1	5	5
1823	201410	1696	515	4		14	2	3	8	4	4	5	4	3			4		2	3	2	1	1					1	1	1	1	1	1	1	1	1	100	11111	5	2	3	3	4	4	4	4	1	2	2
1827	201410	1710	283	4		11	2	3	6	4	4	5	3	3			4		7	4	2	1	1					1	1	1	1	1	1	1	1	1	100	11111	5	2	3	3	5	5	5	5	1	1	1
1841	201410	1732	580	1	3	2	2	3	9	2	1	2	3	1	3000		1	3000		4	2	1	1					1	4	1	1	1	1	1	1	1	100	11111	5	3	3	3	5	4	4	4	2	2	4
1846	201410	1738	591	1	3	4	2	3	9	2	2	3	3	1	1900		1	4200		5	3	1	1					1	1	1	1	1	1	1	1	1	100	11111	5	1	3	3	5	5	5	5	1	1	1
1875	201410	1865	673	4		14	2	3	6	4	2	4	3	3			5		3	5	3	1	1					1	5	1	1	1	1	1	1	1	100	11111	5	3	3	3	4	4	4	4	1	2	2
1885	201410	1975	794	1	3	4	2	3	8	3	2	3	2	1	1400		1	1000		3	2	1	1					1	1	1	1	1	1	1	1	1	100	11111	5	2	3	3	5	5	5	5	1	2	2
1918	201410	2164	935	4		13	1	3	4	1		4	2	5		5	5		5	4	2	1	1					1	3	1	1	1	1	1	1	1	100	11111	5	2	3	3	5	5	5	5	1	1	1
1921	201410	2173	380	1	3	8	2	3	4	6	2	3	3	5		5	1	350		2	2	1	1					1	1	1	1	1	1	1	1	1	100	11111	5	2	3	3	5	5	5	5	1	1	2
1965	201410	2472	30	1	3	5	2	3	4	3	2	1	3	1	2000		1	1500		3	2	1	1					1	4	1	1	1	1	1	1	1	100	11111	5	3	3	3	4	4	4	4	1	2	2
1977	201410	2550	858	1	1	4	2	3	5	3	3	5	3	1	2500		1	3000		5	3	1	1					1	5	1	1	1	1	1	1	1	100	11111	5	1	3	3	5	5	5	5	1	1	1
1484	201410	994	47	1	3	2	2	3	6	5	3	4	4	1	2600		1	875		4	4	1	1					1	5	1	1	1	1	1	1	1	97	11111	5	2	3	3	5	5	5	5	1	2	3
1708	201410	1447	471	1	3	6	2	3	10	2	2	4	3	5		8	5		8	1	1	1	1					1	1	1	1	1	1	1	1	1	97	11111	5	2	3	3	5	5	5	5	1	1	1
1004	201410	18	745	1	1	2	2	2	11	3	2	3	3	5		4	5		8	2	2	1	1					1	1	1	1	1	1	1	1	1	95	11111	5	2	3	3	5	5	5	5	2	2	2
1069	201410	152	765	2	1	6	2	3	4	3	2	5	1	5		8	5		8	2	2	1	1					1	5	1	1	1	1	1	1	1	95	11111	5	2	3	3	5	5	5	5	1	1	1
1107	201410	233	845	1	1	3	2	3	10	3	2	4	3	5		8	5		8	3	2	1	1					1	1	1	1	1	1	1	1	1	95	11111	5	2	3	3	5	5	4	4	1	2	2
1123	201410	258	640	1	3	6	2	3	7	5	4	4	3	4		3	4		4	4	2	2	1					1	1	1	1	1	1	1	1	1	95	11111	5	1	3	3	5	5	5	5	1	2	2
1134	201410	287	20	4		14	2	1	8	3	3	5	3	1	2000		1	2000		4	2	1	1					1	1	1	1	1	1	1	1	1	95	11111	5	2	3	3	5	5	5	5	1	2	1
1175	201410	351	75	1	3	6	2	2	8	5	3	5	5	1	2000		1	800		2	2	1	1					1	4	1	1	1	1	1	1	1	95	11111	5	2	3	3	5	5	5	5	1	2	2
1181	201410	357	967	1	1	4	2	3	8	2	2	3	2	1	1200		1	1200		2	2	1	1					1	3	1	1	1	1	1	1	1	95	11111	5	2	3	3	5	5	5	5	1	1	2
1198	201410	384	242	1	2	6	2	3	7	11	8	5	3	5		8	4		7	3	2	1	1					1	3	1	1	1	1	1	1	1	95	11111	5	3	3	3	5	5	5	5	1	1	1
1205	201410	396	250	3	2	14	2	1	4	7	4	3	3	3			3			2	2	2	1					1	5	1	1	1	1	1	1	1	95	11111	5	2	3	3	3	4	4	4	2	4	2
1223	201410	427	385	1	3	10	2	3	6	2	2	3	3	1	3000		1	1500		2	2	1	1					1	3	1	1	1	1	1	1	1	95	11111	5	3	3	3	4	4	5	5	2	2	2
1226	201410	440	456	1	2	6	2	3	4	4	2	3	3	5		8	5		8	2	2	1	1					1	4	1	1	1	1	1	1	1	95	11111	5	2	3	3	5	5	5	5	1	2	2
1231	201410	450	634	4		11	2	3	6	3	3	5	3	3			1	1500		2	2	1	1					1	2	1	1	1	1	1	1	1	95	11111	5	2	3	3	4	4	5	5	2	3	4
1235	201410	455	19	1	2	1	2	3	11	2	2	5	3	5		8	5		8	4	2	1	1					1	1	1	1	1	1	1	1	1	95	11111	5	1	3	3	4	5	5	5	1	3	2
1264	201410	514	600	2	2	5	2	3	8	3	2	5	3	5		8	5		8	2	2	1	1					1	1	1	1	1	1	1	1	1	95	11111	5	2	3	3	4	5	4	5	2	2	2
1291	201410	585	786	1	1	5	2	3	4	3	3	5	3	1	1200		4		5	4	2	2	1					1	6	1	1	1	1	1	1	1	95	11111	5	2	3	3	5	5	5	5	1	5	1
1296	201410	600	749	4		16	2	3	8	4	3	5	3	5		8	5		8	3	2	1	1					1	1	1	1	1	1	1	1	1	95	11111	5	2	3	3	5	5	5	5	1	1	1
1304	201410	614	352	1	3	4	2	3	8	5	2	3	4	1	2500		1	750		2	2	1	1					1	5	1	1	1	1	1	1	1	95	11111	5	2	3	3	5	5	4	5	1	2	2
1311	201410	629	501	4		13	1	3	8	5	5	5	3	1	1200		1	2000		2	2	2	1					1	1	1	1	1	1	1	1	1	95	11111	5	3	3	3	5	5	5	5	1	5	3
1341	201410	695	122	2	3	6	2	1	2	4	3	3	3	4		5	4		2	4	2	2	1					1	6	1	1	1	1	1	1	1	95	11111	5	3	3	3	5	5	5	5	1	2	2
1366	201410	755	568	4		13	1	3	11	2	2	4	3	1	1600		1	1500		2	2	1	1					1	1	1	1	1	1	1	1	1	95	11111	5	2	3	3	5	5	5	5	1	1	1
1376	201410	768	980	4		11	2	3	3	3	3	4	3	3			4		2	5	3	1	1					1	1	1	1	1	1	1	1	1	95	11111	5	2	3	3	4	5	4	4	1	2	2
1405	201410	824	260	1	3	7	2	2	5	3	3	4	4	5		7	5		7	5	2	1	1					1	4	1	1	1	1	1	1	1	95	11111	5	2	3	3	4	4	5	5	2	2	2
1418	201410	849	437	1	3	6	2	3	10	4	3	4	3	1	2000		4		3	4	2	1	1					1	5	1	1	1	1	1	1	1	95	11111	5	3	3	3	4	4	5	5	4	2	2
1430	201410	878	458	1	2	6	2	3	4	4	4	4	3	5		8	5		8	2	2	1	1					1	1	1	1	1	1	1	1	1	95	11111	5	2	3	3	5	5	5	5	1	1	1
1439	201410	893	491	4		14	2	3	4	4	4	4	3	5		8	5		8	4	2	1	1					1	1	1	1	1	1	1	1	1	95	11111	5	3	3	3	4	4	3	3	1	1	1
1444	201410	900	960	1	2	6	2	2	10	2	2	3	3	1	2800		1	2500		4	2	1	1					1	5	1	1	1	1	1	1	1	95	11111	5	2	3	3	5	5	5	4	1	3	3
1458	201410	931	706	4		11	2	2	6	2	2	3	3	5		8	5		8	4	2	1	1					1	1	1	1	1	1	1	1	1	95	11111	5	2	3	3	5	5	5	4	1	2	2
1472	201410	974	372	4		2	2	3	2	2	2	3	3	1	120		1	60		5	2	2	1					1	5	1	1	1	1	1	1	1	95	11111	5	3	3	3	5	5	5	5	1	1	1
1475	201410	983	770	4		14	2	2	2	5	5	1	2	3			1	300		4	2	1	1					1	2	1	1	1	1	1	1	1	95	11111	5	3	3	3	5	5	5	5	3	2	2
1520	201410	1064	663	1	3	7	2	3	8	3	3	2	2	4		4	4		4	5	2	1	1					1	4	1	1	1	1	1	1	1	95	11111	5	3	3	3	4	5	4	4	1	2	2
1620	201410	1274	807	1	2	4	2	2	11	3	2	3	3	1	6000		1	1500		4	2	1	1					1	3	1	1	1	1	1	1	1	95	11111	5	3	3	3	5	5	5	5	1	2	3
1627	201410	1293	488	3	1	13	1	1	4	3	3	4	4	1	2800		1	1300		4	2	1	1					1	3	1	1	1	1	1	1	1	95	11111	5	2	3	3	4	4	4	4	2	2	1
1630	201410	1298	697	1	3	6	2	3	8	2	2	5	3	1	2600		1	1800		3	2	1	1					1	2	1	1	1	1	1	1	1	95	11111	5	2	3	3	4	5	5	5	1	1	2
1664	201410	1372	902	1	3	6	2	3	4	4	2	2	3	1	1500		1	800		2	2	2	1					1	5	1	1	1	1	1	1	1	95	11111	5	2	3	3	5	5	5	0	2	1	1
1677	201410	1403	820	1	1	3	2	3	10	3	2	3	3	1	1500		1	500		4	2	1	1					1	5	1	1	1	1	1	1	1	95	11111	5	3	3	3	5	5	5	3	3	2	3
1686	201410	1415	891	1	2	6	2	3	4	5	2	3	4	5		7	5		8	2	2	1	1					1	4	1	1	1	1	1	1	1	95	11111	5	2	1	3	1	1	1	1	3	5	1
1693	201410	1423	297	4		14	2	2	8	4	4	4	4	3			5		4	5	4	1	1					1	2	1	1	1	1	1	1	1	95	11111	5	2	3	3	5	5	5	5	1	2	2
1761	201410	1572	534	3	4	9	2	3	3	5	3	3	3	4		7	4		1	4	2	1	1					1	6	1	1	1	1	1	1	1	95	11111	5	3	3	3	5	5	5	5	2	2	3
1786	201410	1617	908	4		11	2	3	3	5	4	2	3	3			5		7	2	1	1	1					1	5	1	1	1	1	1	1	1	95	11111	5	2	3	3	5	5	4	4	1	2	2
1796	201410	1643	205	1	2	3	2	2	10	1		5	5	1	2800		1	2800		4	3	1	1					1	5	1	1	1	1	1	1	1	95	11111	5	1	3	3	5	5	5	5	1	2	2
1811	201410	1662	277	1	3	6	2	2	4	2	2	4	3	1	1680		4		4	4	2	1	1					1	5	1	1	1	1	1	1	1	95	11111	5	2	3	3	4	4	5	5	1	2	2
1813	201410	1664	469	4		13	1	3	2	4	4	3	3	5		8	5		8	2	2	2			3			3	3	1	1	1	1	1	1	1	95	11111	5	3	3	2	4	4	5	5	1	2	2
1840	201410	1731	578	4		11	2	2	6	3	3	3	3	1	1000		4		5	4	2	1	1					1	1	1	1	1	1	1	1	1	95	11111	5	2	3	3	4	4	5	4	1	2	2
1848	201410	1740	585	1	1	2	2	3	11	3	2	3	3	1	2000		1	5000		5	2	1	1					1	2	1	1	1	1	1	1	1	95	11111	5	2	3	3	3	4	4	4	1	2	2
1854	201410	1748	212	1	3	2	2	2	11	4	2	4	4	4		5	1	1000		2	2	1	1					1	1	1	1	1	1	1	1	1	95	11111	5	2	3	3	5	5	5	5	1	2	2
1860	201410	1775	171	1	3	5	2	3	4	3	3	5	4	1	2000		1	1300		4	2	1	1					1	3	1	1	1	1	1	1	1	95	11111	5	2	3	3	5	5	4	4	1	2	2
1876	201410	1870	670	1	2	7	2	3	4	4	2	3	3	5		3	5		4	5	4	1	1					1	4	1	1	1	1	1	1	1	95	11111	5	2	3	3	4	4	5	5	1	2	2
1886	201410	1989	282	1	3	5	2	3	8	3	2	4	3	4		4	4		4	2	2	1	1					1	1	1	1	1	1	1	1	1	95	11111	5	2	3	3	5	5	5	5	1	2	2
1890	201410	2016	294	1	3	5	2	3	10	4	2	5	4	5		8	5		8	4	2	1	1					1	4	1	1	1	1	1	1	1	95	11111	5	2	3	3	5	5	5	5	1	2	2
1906	201410	2107	58	4		14	2	3	6	4	4	4	3	5		8	5		8	3	2	1	1					1	2	1	1	1	1	1	1	1	95	11111	5	1	3	3	4	5	5	5	1	2	2
1919	201410	2171	378	1	3	8	2	3	2	4	3	5	4	1	1380		1	350		2	2	1	1					1	5	1	1	1	1	1	1	1	95	11111	5	2	3	3	4	5	5	5	1	2	2
1950	201410	2340	539	4		11	2	3	3	4	2	5	3	3			4		7	3	2	1	1					1	1	1	1	1	1	1	1	1	95	11111	5	1	3	3	5	5	5	5	1	2	1
1957	201410	2432	859	4		11	2	3	8	3	3	4	3	3			4		5	4	2	1	1					1	1	1	1	1	1	1	1	1	95	11111	5	2	3	3	5	5	5	5	1	5	5
1958	201410	2455	426	1	3	5	2	3	4	4	4	3	4	5		5	4		2	4	2	1	1					1	3	1	1	1	1	1	1	1	95	11111	5	3	3	3	5	5	5	5	1	2	3
1959	201410	2457	329	4		11	2	3	5	4	4	3	3	4		5	4		5	2	2	1	1					1	1	1	1	1	1	1	1	1	95	11111	5	1	3	3	5	5	5	5	1	5	5
1961	201410	2459	327	1	2	2	2	3	10	2	2	5	3	1	5000		1	2000		3	2	1	1					1	1	1	1	1	1	1	1	1	95	11111	5	3	3	3	5	5	5	5	1	5	5
1979	201410	2557	490	1	2	5	2	3	11	6	4	4	3	5		8	5		8	2	2	1	1					1	1	1	1	1	1	1	1	1	95	11111	5	2	3	3	5	5	5	5	1	2	2
1980	201410	2558	497	4		11	1	3	3	5	3	3	3	5		8	5		8	2	2	1	1					1	1	1	1	1	1	1	1	1	95	11111	5	2	3	3	4	4	5	5	1	1	1
1992	201410	2616	54	1	2	6	2	3	4	2	2	4	4	5		7	5		8	5	2	1	1					1	1	1	1	1	1	1	1	1	95	11111	5	1	3	3	5	5	5	5	1	5	5
1993	201410	2617	55	4		13	1	2	8	2	2	3	3	5		8	5		7	2	1	1			3			3	3	1	1	1	1	1	1	1	95	11111	5	2	3	3	5	5	5	5	1	5	5
1943	201410	2301	887	4		11	2	3	6	4	3	3	3	3			4		7	3	2	1	1					1	1	1	1	1	1	1	1	1	92	11111	5	1	3	3	5	5	5	5	1	1	1
999	201410	13	778	4		14	2	3	4	4	2	5	4	1	860		1	500		5	2	1	1					1	5	1	1	1	1	1	1	1	90	11111	5	3	3	3	3	2	3	3	5	1	3
1000	201410	14	729	4		11	2	3	6	3	3	4	4	4		7	4		7	3	2	1	1					1	1	1	1	1	1	1	1	1	90	11111	5	2	3	3	4	4	4	4	1	2	2
1016	201410	42	116	4		13	1	2	8	3	3	1	3	5		4	5		5	1	1	1	1					1	1	1	1	1	1	1	1	1	90	11111	5	2	3	3	5	5	5	5	1	1	2
1019	201410	52	844	4		15	2	3	5	2	2	5	3	3			5		8	5	2	1	1					1	4	1	1	1	1	1	1	1	90	11111	5	2	3	3	4	4	5	4	2	2	2
1040	201410	100	905	1	1	1	2	3	11	4	2	4	3	1	4500		1	1500		3	2	1	1					1	3	1	1	1	1	1	1	1	90	11111	5	2	3	3	5	5	5	5	1	2	2
1056	201410	124	952	3	3	11	2	1	6	6	6	4	3	4		3	4		5	3	2	1	1					1	1	1	1	1	1	1	1	1	90	11111	5	2	3	3	5	5	5	5	1	2	2
1086	201410	177	12	1	3	5	2	3	11	4	2	3	3	1	1300		1	1300		2	2	1	1					1	1	1	1	1	1	1	1	1	90	11111	5	2	3	3	5	5	5	5	1	1	2
1093	201410	205	369	4		11	2	3	6	3	3	5	3	3			5		5	3	2	1	1					1	2	1	1	1	1	1	1	1	90	11111	5	2	3	3	5	5	5	5	1	1	2
1132	201410	280	574	1	1	2	2	3	11	2	2	3	3	1	2300		1	1700		2	2	1	1					1	1	1	1	1	1	1	1	1	90	11111	5	2	3	3	5	5	5	5	2	2	2
1139	201410	292	234	1	3	5	2	3	4	3	2	2	4	1	600		1	200		3	2	1	1					1	5	1	1	1	1	1	1	1	90	11111	5	2	3	3	5	5	5	5	1	1	1
1166	201410	331	563	4		11	2	3	5	3	2	4	4	3			4		3	3	2	1	1					1	1	1	1	1	1	1	1	1	90	11111	5	2	3	3	5	5	4	4	2	2	2
1180	201410	356	72	1	3	5	2	3	4	5	4	4	3	1	300		4		5	5	2	1	1					1	3	1	1	1	1	1	1	1	90	11111	5	2	3	3	5	5	5	5	2	1	2
1185	201410	366	105	4		11	1	3	5	2	2	4	3	1	3000		1	1500		2	2	1	1					1	2	1	1	1	1	1	1	1	90	11111	5	2	3	3	4	4	5	4	2	2	3
1192	201410	373	343	1	3	4	2	3	8	2	2	5	5	1	2500		1	3200		4	2	1	1					1	3	1	1	1	1	1	1	1	90	11111	5	2	3	3	5	5	5	5	5	2	2
1196	201410	380	240	4		15	2	3	7	5	2	3	3	3			5		8	4	2	1	1					1	3	1	1	1	1	1	1	1	90	11111	5	3	3	3	5	5	5	5	1	2	2
1215	201410	417	94	1	2	4	2	3	4	1		5	3	1	2400		1	2400		2	2	1	1					1	3	1	1	1	1	1	1	1	90	11111	5	3	3	3	5	5	5	5	1	1	1
1233	201410	453	1001	1	3	6	2	3	8	3	3	4	3	4		4	4		5	4	2	1	1					1	1	1	1	1	1	1	1	1	90	11111	5	2	3	3	5	5	5	4	1	2	2
1237	201410	457	650	4		13	1	3	6	1		3	3	5		8	5		8	2	2	2	1					1	3	1	1	1	1	1	1	1	90	11111	5	3	3	2	5	5	5	5	1	1	1
1247	201410	487	829	1	3	6	2	3	4	4	3	4	3	5		3	5		5	2	2	1	1					1	2	1	1	1	1	1	1	1	90	11111	5	3	3	3	4	4	5	5	4	1	1
1260	201410	507	487	4		13	1	2	2	5	3	4	2	1	1810		4		7	5	3	1	1					1	1	1	1	1	1	1	1	1	90	11111	5	3	3	3	4	4	4	4	2	2	2
1271	201410	537	220	4		14	2	3	11	5	5	3	3	3			5		8	2	2	1	1					1	1	1	1	1	1	1	1	1	90	11111	5	2	3	3	4	4	5	5	4	4	2
1286	201410	579	129	1	1	2	2	3	11	3	2	4	3	1	2000		1	1500		1	1	1	1					1	1	1	1	1	1	1	1	1	90	11111	5	2	3	3	5	5	5	5	1	2	2
1290	201410	584	787	4		11	2	3	3	5	4	3	4	1	250		4		2	2	1	1	1					1	1	1	1	1	1	1	1	1	90	11111	5	2	3	3	4	4	4	3	1	2	2
1302	201410	609	354	4		15	2	3	11	4	2	4	3	3			4		5	2	2	1	1					1	1	1	1	1	1	1	1	1	90	11111	5	3	3	3	5	5	5	5	1	2	3
1312	201410	630	505	4		14	2	3	4	5	5	4	5	3			1	500		2	2	1	1					1	1	1	1	1	1	1	1	1	90	11111	5	2	3	3	4	4	5	5	2	2	2
1315	201410	643	502	1	1	2	2	3	8	4	3	4	3	1	2600		1	1200		2	2	1	1					1	3	1	1	1	1	1	1	1	90	11111	5	2	3	3	4	5	4	4	1	4	2
1318	201410	647	847	1	3	3	2	3	4	3	2	2	2	5		8	5		8	3	2	1	1					1	1	1	1	1	1	1	1	1	90	11111	5	2	3	3	4	4	5	4	2	2	2
1325	201410	663	805	1	3	5	2	3	4	3	2	4	3	1	1400		1	1350		3	2	1	1					1	1	1	1	1	1	1	1	1	90	11111	5	2	3	3	5	5	5	5	1	2	2
1353	201410	715	780	1	3	6	2	1	8	4	4	4	4	1	1500		1	600		2	1	2	1					1	3	1	1	1	1	1	1	1	90	11111	5	3	3	3	4	4	4	4	2	2	2
1357	201410	730	897	1	3	5	2	3	4	4	3	3	3	5		8	5		8	2	2	1	1					1	3	1	1	1	1	1	1	1	90	11111	5	2	3	3	5	5	4	4	1	2	2
1387	201410	781	547	1	3	6	2	3	5	3	2	5	3	5		8	5		8	3	2	1	1					1	1	1	1	1	1	1	1	1	90	11111	5	2	3	3	5	5	5	5	1	1	2
1392	201410	799	323	1	3	5	2	3	8	6	5	4	3	1	1200		1	600		4	2	1	1					1	4	1	1	1	1	1	1	1	90	11111	5	3	3	3	5	4	5	5	4	2	2
1399	201410	812	520	4		13	1	3	1	2	2	5	2	1	1200		1	900		2	2	2	1					1	1	1	1	1	1	1	1	1	90	11111	5	1	3	3	5	5	5	5	1	1	1
1401	201410	814	521	1	4	9	1	3	4	4	4	3	3	4		7	4		7	2	2	2	1					1	1	1	1	1	1	1	1	1	90	11111	5	3	3	3	5	5	5	5	1	1	1
1402	201410	817	744	1	3	2	2	3	6	2	2	2	3	5		8	5		8	5	2	1	1					1	2	1	1	1	1	1	1	1	90	11111	5	2	3	3	4	4	3	3	1	2	2
1410	201410	833	824	1	1	2	2	2	11	3	2	3	3	1	3500		1	1200		2	2	1	1					1	2	1	1	1	1	1	1	1	90	11111	5	2	3	3	4	4	5	5	1	2	2
1460	201410	944	753	1	1	3	2	3	8	2	2	5	4	5		8	5		8	3	2	1	1					1	2	1	1	1	1	1	1	1	90	11111	5	2	3	3	5	5	5	5	1	2	2
1462	201410	948	754	1	1	3	2	3	11	3	2	3	3	5		8	5		8	3	2	1	1					1	3	1	1	1	1	1	1	1	90	11111	5	3	3	3	5	5	5	5	1	1	2
1467	201410	965	400	1	3	6	1	1	4	3	2	4	3	1	1800		1	600		4	2	1	1					1	2	1	1	1	1	1	1	1	90	11111	5	3	3	3	5	5	5	5	1	5	5
1503	201410	1030	533	1	3	10	2	3	6	4	2	4	3	5		8	5		8	4	2	1	1					1	8	1	1	1	1	1	1	1	90	11111	5	2	3	3	4	5	5	5	1	2	2
1512	201410	1053	425	1	1	1	2	3	11	2	2	5	3	1	5000		1	4000		1	2	1	1					1	5	1	1	1	1	1	1	1	90	11111	5	3	3	3	4	4	4	4	2	3	2
1517	201410	1061	667	3	1	7	2	3	4	4	4	5	4	5		8	5		8	5	4	1	1					1	5	1	1	1	1	1	1	1	90	11111	5	2	3	3	5	5	5	5	1	1	1
1518	201410	1062	668	4		14	2	3	4	4	3	4	4	3			4		7	5	2	1	1					1	5	1	1	1	1	1	1	1	90	11111	5	1	3	3	5	0	5	5	1	1	1
1521	201410	1065	666	4		15	2	3	4	4	4	3	2	3			4		4	4	2	2	1					1	5	1	1	1	1	1	1	1	90	11111	5	1	3	3	5	5	5	5	1	2	2
1533	201410	1087	987	1	3	1	2	3	11	4	2	5	5	5		5	5		5	2	2	1	1					1	2	1	1	1	1	1	1	1	90	11111	5	2	3	3	5	5	5	5	1	2	2
1553	201410	1127	38	1	3	5	2	3	6	3	2	3	3	1	1600		1	800		2	2	1	1					1	4	1	1	1	1	1	1	1	90	11111	5	3	3	3	5	5	5	5	1	2	3
1559	201410	1133	36	1	1	6	2	2	6	4	2	4	4	1	1600		1	400		4	3	1	1					1	2	1	1	1	1	1	1	1	90	11111	5	3	3	3	4	5	5	5	1	1	1
1565	201410	1144	167	2	2	5	2	3	4	5	4	5	4	1	900		4		7	2	2	1	1					1	4	1	1	1	1	1	1	1	90	11111	5	2	3	3	5	5	5	5	1	1	1
1585	201410	1194	864	2	1	4	1	2	9	2	2	4	3	5		7	5		7	5	3	1	1					1	1	1	1	1	1	1	1	1	90	11111	5	3	3	3	3	3	3	3	2	2	2
1586	201410	1197	154	1	1	4	2	2	7	5	3	2	3	1	2500		1	800		4	3	2	1					1	5	1	1	1	1	1	1	1	90	11111	5	3	3	3	5	5	5	5	2	1	2
1596	201410	1236	217	1	3	6	2	2	11	2	2	4	3	5		8	5		8	3	2	1	1					1	1	1	1	1	1	1	1	1	90	11111	5	3	3	3	5	5	5	5	1	2	2
1625	201410	1291	22	1	3	6	2	3	9	4	4	3	3	1	2000		4		7	5	2	1	1					1	5	1	1	1	1	1	1	1	90	11111	5	3	3	3	1	3	5	5	2	2	2
1635	201410	1310	391	4		13	1	3	4	2	2	5	3	1	1500		1	800		4	2	2	1					1	4	1	1	1	1	1	1	1	90	11111	5	2	3	3	5	5	5	5	1	1	1
1642	201410	1330	204	1	1	9	2	3	4	4	4	3	3	5		4	5		4	5	4	2	1					1	1	1	1	1	1	1	1	1	90	11111	5	2	3	3	5	5	5	5	1	2	2
1650	201410	1341	325	1	2	5	2	3	10	4	4	4	3	5		5	4		5	2	2	1	1					1	4	1	1	1	1	1	1	1	90	11111	5	2	3	3	5	5	5	5	1	4	4
1652	201410	1344	289	4		15	2	3	8	4	2	3	3	3			4		3	3	2	1	1					1	2	1	1	1	1	1	1	1	90	11111	5	2	3	3	4	4	4	4	1	2	2
1662	201410	1366	953	4		11	2	2	10	4	3	4	3	3			1	600		2	2	1	1					1	1	1	1	1	1	1	1	1	90	11111	5	2	3	3	5	5	4	4	1	1	1
1687	201410	1416	889	1	1	2	2	2	11	2	2	3	4	5		7	5		8	2	3	1	1					1	2	1	1	1	1	1	1	1	90	11111	5	2	3	3	5	5	5	5	1	1	1
1739	201410	1540	179	1	3	5	2	3	7	3	2	4	3	5		2	4		2	2	2	2	1					1	1	1	1	1	1	1	1	1	90	11111	5	3	3	3	5	5	5	1	1	2	2
1756	201410	1567	740	4		11	2	3	5	3	3	4	3	5		8	5		8	2	2	1	1					1	1	1	1	1	1	1	1	1	90	11111	5	2	3	3	5	5	5	5	1	1	1
1762	201410	1573	529	1	1	8	2	2	8	4	4	5	3	5		5	5		5	2	2	2	1					1	2	1	1	1	1	1	1	1	90	11111	5	2	3	3	5	5	5	5	2	2	1
1780	201410	1607	880	4		13	1	2	4	2	2	5	5	1	5000		1	4000		4	2	1	1					1	1	1	1	1	1	1	1	1	90	11111	5	3	3	3	4	4	5	5	1	2	2
1782	201410	1613	912	1	3	6	2	2	7	4	4	4	3	1	1190		4		4	3	2	1	1					1	1	1	1	1	1	1	1	1	90	11111	5	2	3	3	5	5	4	4	1	2	2
1795	201410	1640	833	4		11	2	3	3	4	2	5	3	4		7	4		7	3	2	1	1					1	1	1	1	1	1	1	1	1	90	11111	5	2	3	3	4	4	4	3	2	2	2
1816	201410	1677	209	4		11	2	3	3	4	4	4	5	5		8	5		8	5	4	1	1					1	2	1	1	1	1	1	1	1	90	11111	5	2	3	3	4	4	5	5	2	1	2
1828	201410	1711	284	1	4	9	2	3	4	7	4	4	3	4		7	5		7	1	2	1	1					1	1	1	1	1	1	1	1	1	90	11111	5	2	3	3	5	5	4	4	1	2	2
1831	201410	1719	978	1	2	8	2	3	2	5	4	3	3	1	1500		1	800		4	2	1	1					1	5	1	1	1	1	1	1	1	90	11111	5	3	3	3	5	5	5	5	1	5	3
1832	201410	1722	312	1	3	6	2	3	8	3	2	3	3	1	3000		1	1500		4	2	1	1					1	2	1	1	1	1	1	1	1	90	11111	5	3	3	3	4	4	4	4	2	2	2
1834	201410	1724	554	4		14	2	2	6	3	3	1	1	3			4		7	4	2	2	1					1	4	1	1	1	1	1	1	1	90	11111	5	2	3	3	5	5	5	5	1	1	2
1844	201410	1735	582	1	3	6	2	3	8	1		3	3	5		8	5		8	5	3	1	1					1	5	1	1	1	1	1	1	1	90	11111	5	3	3	3	5	5	5	5	1	2	2
1864	201410	1808	878	1	2	5	2	3	8	4	2	3	3	5		7	5		7	4	2	1	1					1	4	1	1	1	1	1	1	1	90	11111	5	3	3	2	4	5	5	5	2	2	2
1869	201410	1834	184	1	3	7	2	3	4	1		3	4	5		8	5		8	2	2	2	1					1	6	1	1	1	1	1	1	1	90	11111	5	2	3	3	4	4	5	5	1	2	2
1883	201410	1950	943	1	1	2	2	3	11	1		5	3	4		5	4		5	1	2	2	1					1	3	1	1	1	1	1	1	1	90	11111	5	3	3	3	5	5	5	5	1	1	2
1893	201410	2022	286	1	4	9	2	3	11	5	5	4	4	1	8000		1	4000		2	2	2	1					1	1	1	1	1	1	1	1	1	90	11111	5	2	3	3	4	4	4	4	2	2	2
1904	201410	2098	296	1	3	5	2	3	6	3	3	2	3	1	1500		4		4	1	1	1	1					1	5	1	1	1	1	1	1	1	90	11111	5	2	3	3	5	5	5	5	1	2	2
1911	201410	2139	401	1	3	10	2	3	11	3	2	4	4	5		8	5		8	2	2	1	1					1	1	1	1	1	1	1	1	1	90	11111	5	2	3	3	5	5	5	5	1	2	2
1916	201410	2157	934	1	3	5	2	3	9	2	2	4	3	1	1400		1	1400		2	2	1	1					1	1	1	1	1	1	1	1	1	90	11111	5	2	3	3	5	5	5	5	2	1	2
1933	201410	2235	692	1	1	4	2	2	11	3	2	5	3	1	3000		1	1500		1	1	1	1					1	4	1	1	1	1	1	1	1	90	11111	5	2	3	3	4	4	5	5	1	1	1
1937	201410	2287	763	4		13	1	3	5	1		3	3	1	1000		1	1000		4	2	2	1					1	4	1	1	1	1	1	1	1	90	11111	5	3	3	3	5	5	5	5	1	2	2
1946	201410	2320	735	2	3	6	2	3	4	4	2	4	4	1	2300		1	1000		4	2	1	1					1	4	1	1	1	1	1	1	1	90	11111	5	2	3	3	5	5	5	5	1	2	2
1978	201410	2551	857	4		15	2	3	5	3	2	4	4	3			4		4	5	3	1	1					1	4	1	1	1	1	1	1	1	90	11111	5	2	3	3	5	5	5	5	1	1	1
1988	201410	2598	823	1	1	3	2	3	4	3	2	4	4	1	2500		1	750		4	2	1	1					1	5	1	1	1	1	1	1	1	90	11111	5	2	3	3	4	4	5	5	2	2	2
1598	201410	1247	885	3	3	7	2	3	4	2	2	3	3	3			4		3	2	2	2	1					1	5	1	1	1	1	1	1	1	88	11111	5	2	3	3	4	4	5	5	1	1	3
1236	201410	456	13	1	1	2	2	3	10	2	2	3	5	5		8	5		8	4	2	1	1					1	2	1	1	1	1	1	1	1	87	11111	5	2	3	3	5	4	5	5	2	1	2
1807	201410	1658	860	1	3	6	2	3	6	2	2	4	3	1	2000		1	1800		4	2	1	1					1	6	1	1	1	1	1	1	1	87	11111	5	2	3	3	5	5	5	5	1	5	5
1032	201410	72	963	4		11	2	2	3	4	2	4	4	3			4		2	1	2	1	1					1	1	1	1	1	1	1	1	1	85	11111	5	2	3	3	4	5	4	4	1	2	1
1133	201410	285	18	1	1	3	2	3	11	2	2	4	4	5		8	5		8	4	2	1	1					1	6	1	1	1	1	1	1	1	85	11111	5	3	3	3	4	4	5	5	2	2	2
1147	201410	305	661	1	3	2	2	3	11	4	2	4	3	5		5	5		7	2	2	1	1					1	1	1	1	1	1	1	1	1	85	11111	5	2	3	3	5	5	5	5	1	2	2
1169	201410	336	252	1	1	2	2	3	11	2	2	4	3	1	15000		1	9000		2	2	1	1					1	2	1	1	1	1	1	1	1	85	11111	5	3	3	3	5	5	4	5	1	2	2
1282	201410	560	83	1	1	3	2	3	8	3	2	5	4	1	2000		4		4	2	2	1	1					1	4	1	1	1	1	1	1	1	85	11111	5	3	3	3	5	5	5	5	1	1	1
1333	201410	684	293	1	3	6	2	3	4	4	3	3	3	5		5	5		5	2	2	1	1					1	1	1	1	1	1	1	1	1	85	11111	5	2	3	3	5	5	5	5	1	2	3
1367	201410	756	566	1	3	4	2	3	6	4	2	4	4	5		8	5		8	5	2	1	1					1	1	1	1	1	1	1	1	1	85	11111	5	2	3	3	5	5	5	5	1	2	2
1370	201410	760	575	1	1	6	2	3	4	3	3	5	5	4		7	4		7	2	2	1	1					1	4	1	1	1	1	1	1	1	85	11111	5	2	2	2	5	5	5	5	1	1	1
1372	201410	762	138	4		11	2	3	6	3	3	5	3	3			1	5000		5	2	1	1					1	2	1	1	1	1	1	1	1	85	11111	5	2	3	3	4	4	5	5	1	1	2
1414	201410	845	442	1	1	2	2	3	11	1		5	4	1	2500		1	2500		3	2	1	1					1	2	1	1	1	1	1	1	1	85	11111	5	2	3	3	4	4	4	4	1	2	2
1647	201410	1338	194	2	3	5	2	1	10	4	4	3	4	1	1000		1	1300		5	3	1	1					1	2	1	1	1	1	1	1	1	85	11111	5	2	3	3	5	4	5	4	2	2	2
1685	201410	1414	890	1	3	5	2	3	4	4	4	4	2	1	1680		1	1500		2	2	2	1					1	5	1	1	1	1	1	1	1	85	11111	5	3	3	3	4	4	5	5	5	2	2
1689	201410	1418	428	1	3	6	2	3	8	4	2	4	4	1	2300		1	1200		2	2	1			3			3	1	1	1	1	1	1	1	1	85	11111	5	3	3	3	5	5	5	5	1	1	2
1710	201410	1451	642	1	2	3	2	3	4	2	2	3	3	4		5	4		4	3	2	1	1					1	5	1	1	1	1	1	1	1	85	11111	5	1	3	3	5	5	5	5	1	2	2
1726	201410	1495	399	4		11	2	2	6	3	3	4	3	3			3			5	2	1	1					1	1	1	1	1	1	1	1	1	85	11111	5	2	3	3	4	5	5	5	1	2	2
1845	201410	1737	587	4		14	2	3	5	1		2	4	3			3			5	4	1	1					1	3	1	1	1	1	1	1	1	85	11111	5	2	3	3	5	5	5	5	1	5	2
1856	201410	1756	432	1	3	1	1	3	10	2	2	5	4	1	17000		1	11500		5	3	1	1					1	3	1	1	1	1	1	1	1	85	11111	5	3	3	3	4	5	5	5	1	1	1
1879	201410	1889	835	1	3	6	2	2	4	7	5	3	3	5		4	4		7	5	3	1	1					1	5	1	1	1	1	1	1	1	85	11111	5	2	3	3	5	5	5	5	1	2	2
1914	201410	2144	705	1	1	3	2	3	11	2	2	4	3	5		5	5		5	2	2	1	1					1	1	1	1	1	1	1	1	1	85	11111	5	3	3	3	4	4	4	4	1	2	3
1915	201410	2149	344	1	3	4	2	3	10	3	2	3	3	1	3000		1	1200		3	2	1	1					1	3	1	1	1	1	1	1	1	85	11111	5	2	3	3	4	4	4	5	2	2	2
1930	201410	2210	317	1	3	6	2	3	4	2	2	5	4	5		8	5		8	4	2	1	1					1	1	1	1	1	1	1	1	1	85	11111	5	3	3	3	5	5	5	5	1	2	2
1936	201410	2284	592	1	3	6	2	3	2	4	2	4	3	1	2000		1	4000		5	2	1	1					1	6	1	1	1	1	1	1	1	85	11111	5	3	3	3	4	4	4	4	2	2	3
1963	201410	2466	330	1	3	4	2	3	11	3	2	4	3	5		5	5		5	2	2	1	1					1	1	1	1	1	1	1	1	1	85	11111	5	2	3	3	5	5	5	5	2	4	4
1731	201410	1506	863	1	1	3	2	3	5	4	2	5	3	5		7	5		7	4	2	1	1					1	5	1	1	1	1	1	1	1	83	11111	5	2	3	3	4	4	5	5	1	2	2
1011	201410	30	614	1	3	3	2	3	11	3	2	5	3	5		4	5		2	2	1	1	1					1	1	1	1	1	1	1	1	1	80	11111	5	3	3	3	5	5	5	5	1	2	2
1013	201410	34	723	1	3	3	2	3	8	3	2	5	3	4		8	5		8	3	2	1	1					1	3	1	1	1	1	1	1	1	80	11111	5	3	3	3	4	4	4	4	1	2	2
1014	201410	35	722	1	1	2	2	3	11	2	2	5	4	4		8	4		8	4	3	1	1					1	1	1	1	1	1	1	1	1	80	11111	5	3	3	3	5	5	5	5	1	2	2
1029	201410	69	304	4		13	1	3	4	1		2	3	1	1050		1	1050		1	2	2	1					1	1	1	1	1	1	1	1	1	80	11111	5	3	3	3	5	5	5	5	1	2	3
1039	201410	97	99	1	1	2	1	3	8	3	3	5	3	1	2000		1	1500		2	2	2	1					1	2	1	1	1	1	1	1	1	80	11111	5	3	3	3	5	5	5	5	1	1	2
1055	201410	123	951	1	4	9	2	2	7	2	2	3	3	4		4	1	2000		3	2	1	1					1	5	1	1	1	1	1	1	1	80	11111	5	3	3	3	5	5	5	5	1	1	2
1081	201410	172	556	4		14	2	3	2	2	2	1	3	3			1	600		3	2	2	1					1	1	1	1	1	1	1	1	1	80	11111	5	3	3	3	5	5	5	5	2	1	2
1106	201410	232	846	1	1	3	2	3	8	3	2	3	2	5		8	5		8	4	2	1	1					1	1	1	1	1	1	1	1	1	80	11111	5	2	3	3	5	5	5	5	2	2	2
1113	201410	244	203	3	3	11	2	2	10	2	2	5	4	1	1200		1	800		5	4	1	1					1	2	1	1	1	1	1	1	1	80	11111	5	2	3	3	5	5	5	5	1	2	2
1122	201410	257	86	4		14	2	3	11	3	2	3	4	3			4		1	4	2	1	1					1	4	1	1	1	1	1	1	1	80	11111	5	3	3	3	4	4	4	4	2	3	2
1124	201410	259	641	1	2	6	2	3	6	3	3	2	4	4		3	4		2	4	3	1	1					1	5	1	1	1	1	1	1	1	80	11111	5	1	3	3	5	5	5	5	1	1	1
1145	201410	303	898	1	3	6	2	3	10	6	2	3	4	4		5	4		4	2	2	1	1					1	1	1	1	1	1	1	1	1	80	11111	5	2	3	3	5	5	5	5	1	2	2
1173	201410	345	215	3	3	3	2	1	8	4	4	3	3	4		8	4		2	2	2	1	1					1	1	1	1	1	1	1	1	1	80	11111	5	3	3	3	4	4	5	5	1	2	2
1186	201410	367	124	4		11	2	3	10	4	4	4	4	3			1	1000		2	2	1	1					1	1	1	1	1	1	1	1	1	80	11111	5	3	3	3	4	4	5	5	4	2	2
1202	201410	391	247	1	2	5	2	3	8	6	5	3	3	5		8	1	500		2	2	1	1					1	1	1	1	1	1	1	1	1	80	11111	5	3	3	3	4	4	4	4	4	3	3
1203	201410	392	246	1	3	10	2	3	8	4	4	3	3	5		8	5		8	5	4	1	1					1	1	1	1	1	1	1	1	1	80	11111	5	3	3	3	5	5	5	5	3	1	1
1204	201410	394	239	4		14	2	2	7	2	2	5	5	1	700		5		8	5	2	1	1					1	1	1	1	1	1	1	1	1	80	11111	5	2	3	3	5	5	3	3	3	3	0
1209	201410	404	683	3	3	14	2	2	4	8	4	1	3	4		7	4		8	5	2	2	1					1	5	1	1	1	1	1	1	1	80	11111	5	3	3	3	4	4	5	5	1	3	3
1227	201410	441	452	1	2	4	2	3	8	3	3	4	3	5		8	5		8	2	2	1	1					1	3	1	1	1	1	1	1	1	80	11111	5	2	3	3	5	5	5	5	1	1	1
1239	201410	473	181	1	4	8	2	2	6	7	6	4	3	4		7	4		7	4	2	1	1					1	3	1	1	1	1	1	1	1	80	11111	5	3	3	3	4	5	4	4	1	4	4
1263	201410	510	599	2	2	5	2	3	8	6	4	4	4	1	1000		1	1200		2	2	1	1					1	2	1	1	1	1	1	1	1	80	11111	5	3	3	3	5	5	4	4	1	2	2
1278	201410	548	375	1	3	10	2	3	4	2	2	5	3	1	5000		1	5000		3	2	1	1					1	6	1	1	1	1	1	1	1	80	11111	5	4	3	3	5	5	5	5	1	2	2
1292	201410	588	158	1	3	1	2	3	11	5	4	3	3	5		5	5		5	2	2	1	1					1	1	1	1	1	1	1	1	1	80	11111	5	3	3	3	5	5	4	5	1	1	1
1364	201410	753	256	4		13	1	3	6	2	2	3	3	1	300		1	1500		2	2	1	1					1	1	1	1	1	1	1	1	1	80	11111	5	3	3	2	4	4	5	5	2	2	2
1388	201410	785	996	1	2	4	2	3	10	4	2	5	3	1	4000		1	1300		2	2	1	1					1	1	1	1	1	1	1	1	1	80	11111	5	3	3	3	4	4	5	5	2	2	2
1428	201410	870	175	3	3	6	2	3	2	4	4	2	3	1	1000		1	1000		4	2	1	1					1	3	1	1	1	1	1	1	1	80	11111	5	2	3	3	3	4	5	4	1	2	2
1429	201410	871	856	1	2	2	2	3	10	3	3	4	3	1	1600		1	1600		5	2	1	1					1	1	1	1	1	1	1	1	1	80	11111	5	2	3	3	4	4	4	3	2	2	3
1436	201410	890	633	4		15	2	3	9	3	3	3	3	3			1	800		2	1	2	1					1	5	1	1	1	1	1	1	1	80	11111	5	3	3	3	4	4	5	5	2	2	2
1438	201410	892	496	1	1	4	2	3	6	4	2	4	3	5		5	5		5	3	2	1	1					1	1	1	1	1	1	1	1	1	80	11111	5	3	3	3	5	5	5	4	2	3	3
1450	201410	914	119	4		1	2	3	10	2	2	3	5	5		8	5		8	2	2	1	1					1	5	1	1	1	1	1	1	1	80	11111	5	3	3	3	5	5	5	5	1	1	1
1454	201410	924	225	1	4	9	2	2	10	3	2	3	3	4		3	4		3	3	2	1	1					1	2	1	1	1	1	1	1	1	80	11111	5	3	3	3	5	5	5	5	1	2	2
1516	201410	1060	665	4		14	2	3	4	3	1	3	4	4		1	4		1	2	2	1	1					1	1	1	1	1	1	1	1	1	80	11111	5	2	3	3	4	5	5	5	1	2	2
1544	201410	1117	797	1	2	3	2	3	6	2	2	3	3	5		8	5		8	3	2	1	1					1	4	1	1	1	1	1	1	1	80	11111	5	2	3	3	4	4	4	4	2	2	2
1547	201410	1121	56	1	2	6	2	3	7	3	3	4	3	5		7	5		8	2	2	1	1					1	1	1	1	1	1	1	1	1	80	11111	5	3	3	3	5	5	5	5	1	1	1
1568	201410	1151	169	3	2	14	2	2	4	6	5	3	3	1	560		1	500		3	1	1	1					1	3	1	1	1	1	1	1	1	80	11111	5	3	3	3	5	5	5	5	1	1	1
1584	201410	1193	865	4		13	1	3	4	3	2	3	3	5		7	5		7	5	3	2				4		4	1	1	1	1	1	1	1	1	80	11111	5	2	3	3	3	3	4	4	1	2	2
1593	201410	1229	664	4		11	2	3	7	3	2	5	3	3			4		1	4	2	1	1					1	5	1	1	1	1	1	1	1	80	11111	5	2	3	3	5	5	5	5	1	2	2
1595	201410	1235	218	1	3	3	2	3	10	3	2	3	3	5		8	5		8	3	2	1	1					1	3	1	1	1	1	1	1	1	80	11111	5	1	3	3	4	4	5	5	1	1	1
1612	201410	1265	131	4		12	1	2	4	6	3	3	4	1	2000		1	300		2	2	2	1					1	1	1	1	1	1	1	1	1	80	11111	5	3	3	3	4	4	5	5	3	2	2
1622	201410	1276	115	1	2	3	2	3	8	3	2	4	3	5		5	5		7	3	2	1	1					1	1	1	1	1	1	1	1	1	80	11111	5	3	3	3	5	5	5	5	1	2	3
1634	201410	1309	393	1	2	5	2	3	3	5	2	5	3	1	2500		1	500		4	2	1	1					1	1	1	1	1	1	1	1	1	80	11111	5	3	3	3	5	5	5	5	1	2	2
1654	201410	1347	287	1	2	5	2	2	4	4	2	4	3	5		8	5		8	3	2	1	1					1	3	1	1	1	1	1	1	1	80	11111	5	1	3	3	5	5	4	4	1	2	2
1701	201410	1438	940	1	2	6	2	3	4	3	2	4	4	1	1300		1	850		5	2	1	1					1	5	1	1	1	1	1	1	1	80	11111	5	3	3	3	3	5	5	5	1	2	2
1721	201410	1478	74	4		14	2	3	4	3	2	3	4	3			1	450		2	2	2	1					1	4	1	1	1	1	1	1	1	80	11111	5	3	3	3	5	5	5	5	1	1	1
1737	201410	1538	310	1	2	5	2	3	6	4	2	3	3	3			1	505		4	2	1	1					1	6	1	1	1	1	1	1	1	80	11111	5	2	3	3	5	5	4	3	1	2	2
1750	201410	1561	646	1	1	6	2	3	2	5	3	3	3	4		5	4		4	2	2	2	1					1	1	1	1	1	1	1	1	1	80	11111	5	3	3	3	5	5	5	5	1	2	2
1772	201410	1594	710	1	2	1	2	3	12	4	2	4	3	5		5	5		5	2	1	1	1					1	1	1	1	1	1	1	1	1	80	11111	5	2	3	3	3	3	4	4	3	3	3
1777	201410	1602	842	4		14	2	3	3	2	2	2	4	3			4		7	4	2	1	1					1	5	1	1	1	1	1	1	1	80	11111	5	2	3	0	5	5	5	5	1	1	2
1783	201410	1614	910	1	1	2	2	3	11	1		4	3	5		8	5		8	3	2	1	1					1	1	1	1	1	1	1	1	1	80	11111	5	3	3	3	5	5	4	5	1	2	2
1791	201410	1625	340	4		14	2	3	4	4	4	4	3	3			1	550		5	3	1	1					1	3	1	1	1	1	1	1	1	80	11111	5	2	3	3	5	5	5	5	1	2	2
1801	201410	1652	485	4		14	2	3	5	3	3	3	3	1	600		1	1000		4	2	1	1					1	3	1	1	1	1	1	1	1	80	11111	5	3	2	2	3	3	4	3	3	3	3
1810	201410	1661	278	1	2	6	2	3	5	3	2	5	3	1	3000		1	1000		3	2	1	1					1	2	1	1	1	1	1	1	1	80	11111	5	3	3	3	4	4	5	5	1	5	2
1815	201410	1676	954	1	1	6	2	3	8	2	2	3	4	1	2300		5		4	5	2	1	1					1	1	1	1	1	1	1	1	1	80	11111	5	3	3	3	5	5	5	5	1	2	2
1826	201410	1704	595	1	3	3	2	3	8	3	2	4	3	1	2000		1	2000		4	2	1	1					1	2	1	1	1	1	1	1	1	80	11111	5	2	3	3	4	5	5	5	2	2	2
1835	201410	1725	548	1	1	2	2	3	11	2	2	3	3	1	2800		1	2000		5	3	1	1					1	3	1	1	1	1	1	1	1	80	11111	5	3	3	2	4	5	5	5	2	1	2
1855	201410	1749	211	1	2	1	2	3	10	2	2	3	3	4		5	4		5	2	2	1	1					1	3	1	1	1	1	1	1	1	80	11111	5	3	3	3	5	5	5	5	1	2	2
1865	201410	1816	739	1	3	6	2	3	4	4	4	4	4	1	1600		4		4	3	2	1	1					1	4	1	1	1	1	1	1	1	80	11111	5	2	3	3	5	5	5	5	2	1	1
1901	201410	2054	477	4		11	2	3	3	5	4	5	3	4		7	4		1	2	2	2	1					1	5	1	1	1	1	1	1	1	80	11111	5	2	1	1	3	4	4	4	2	4	3
1924	201410	2196	882	1	3	7	2	3	4	3	3	3	3	1	1400		1	1000		3	2	2	1					1	1	1	1	1	1	1	1	1	80	11111	5	2	3	3	4	4	5	5	1	2	2
1942	201410	2294	830	1	1	6	2	3	4	2	2	3	3	5		4	5		4	2	2	2	1					1	3	1	1	1	1	1	1	1	80	11111	5	3	3	3	4	4	4	4	2	2	2
1951	201410	2342	538	1	3	2	2	3	11	3	3	5	3	5		8	5		8	4	2	1	1					1	1	1	1	1	1	1	1	1	80	11111	5	3	3	3	4	4	4	4	1	1	1
1952	201410	2353	518	4		11	2	3	6	5	3	4	3	3			4		1	3	2	1	1					1	1	1	1	1	1	1	1	1	80	11111	5	3	3	3	4	4	4	4	1	2	2
1954	201410	2366	647	1	2	6	2	3	6	3	2	3	3	4		5	4		5	2	2	1	1					1	1	1	1	1	1	1	1	1	80	11111	5	3	3	3	3	3	5	4	3	2	2
1982	201410	2563	955	1	1	4	2	3	6	2	2	4	2	1	2300		4		5	2	2	1	1					1	4	1	1	1	1	1	1	1	80	11111	5	3	3	3	4	4	4	4	1	2	2
1985	201410	2589	816	1	3	2	2	3	8	3	2	4	3	1	4000		1	2000		4	2	1	1					1	2	1	1	1	1	1	1	1	80	11111	5	3	3	3	5	5	5	5	1	2	2
1990	201410	2604	53	3	1	13	1	1	11	1		4	3	5		8	5		8	2	1	2	1					1	1	1	1	1	1	1	1	1	80	11111	5	1	3	3	5	5	5	5	1	5	5
1089	201410	185	631	4		13	1	3	8	3	3	2	3	5		8	5		3	2	2	1	1					1	3	1	1	1	1	1	1	1	75	11111	5	3	3	0	3	4	5	5	2	2	3
1090	201410	187	632	4		14	2	3	11	3	3	3	5	3			4		3	4	2	1	1					1	1	1	1	1	1	1	1	1	75	11111	5	3	3	3	3	3	4	4	2	2	2
1191	201410	372	690	4		11	2	3	3	7	5	1	3	3			1	500		2	3	1	1					1	1	1	1	1	1	1	1	1	75	11111	5	3	3	3	5	4	5	4	2	2	3
1385	201410	779	208	1	1	2	2	3	11	3	3	5	3	1	2350		4		5	5	3	1	1					1	1	1	1	1	1	1	1	1	75	11111	5	3	3	3	4	4	5	4	1	3	3
1511	201410	1046	549	1	3	1	2	1	11	3	2	5	3	5		8	5		8	4	2	1	1					1	1	1	1	1	1	1	1	1	75	11111	5	2	3	3	5	5	5	5	1	2	1
1542	201410	1107	561	4		13	1	1	12	2	2	4	2	5		8	5		8	2	2	1	1					1	1	1	1	1	1	1	1	1	75	11111	5	3	3	3	5	5	5	5	1	5	5
1563	201410	1141	168	4		13	1	3	6	4	4	4	3	1	800		1	800		1	2	2	1					1	3	1	1	1	1	1	1	1	75	11111	5	3	3	1	3	4	4	4	2	1	1
1573	201410	1167	210	1	1	3	2	3	6	3	3	5	2	1	1900		5		5	2	2	1	1					1	1	1	1	1	1	1	1	1	75	11111	5	2	3	3	5	5	5	5	1	2	2
1576	201410	1172	789	1	3	1	2	3	11	3	2	4	3	4		8	5		8	3	2	1	1					1	1	1	1	1	1	1	1	1	75	11111	5	3	3	3	5	5	5	5	1	2	2
1623	201410	1287	688	1	2	5	2	3	6	3	3	3	2	1	2100		1	1400		4	2	1	1					1	1	1	1	1	1	1	1	1	75	11111	5	3	3	0	4	4	5	5	1	3	4
1722	201410	1479	70	1	1	3	2	3	10	2	1	4	3	5		4	5		3	2	2	1	1					1	1	1	1	1	1	1	1	1	75	11111	5	3	3	3	5	5	5	5	1	2	2
1740	201410	1544	541	1	3	5	2	3	6	7	4	5	4	1	1100		4		7	3	2	1	1					1	2	1	1	1	1	1	1	1	75	11111	5	3	3	3	3	3	3	3	1	5	2
1849	201410	1741	581	1	2	6	2	3	11	3	3	3	3	5		8	5		8	3	2	1	1					1	1	1	1	1	1	1	1	1	75	11111	5	3	3	3	5	5	5	5	1	2	2
1907	201410	2109	60	4		14	2	3	4	3	3	5	3	3	0		5		8	2	2	1	1					1	3	1	1	1	1	1	1	1	75	11111	5	3	3	3	5	5	5	5	1	2	2
1972	201410	2530	28	1	3	5	1	3	4	1		5	3	1	950		1	950		4	2	1	1					1	1	1	1	1	1	1	1	1	75	11111	5	3	1	1	1	1	3	1	2	3	3
1037	201410	92	114	3	3	5	2	2	7	5	3	4	4	5		8	5		8	2	2	1	1					1	5	1	1	1	1	1	1	1	70	11111	5	2	3	3	5	5	5	5	1	2	1
1073	201410	158	562	1	1	2	2	2	10	3	2	4	3	1	3800		1	2000		3	2	1	1					1	3	1	1	1	1	1	1	1	70	11111	5	2	3	3	5	4	5	5	2	2	2
1088	201410	181	14	4		13	1	3	8	2	2	3	2	5		8	5		8	4	2	2	1					1	1	1	1	1	1	1	1	1	70	11111	5	3	3	3	4	4	4	4	1	2	1
1119	201410	253	84	4		15	2	3	4	6	3	5	3	3			4		1	2	2	2	1					1	1	1	1	1	1	1	1	1	70	11111	5	3	3	3	5	5	5	5	1	1	1
1334	201410	685	301	4		15	2	2	8	4	2	4	3	3			4		3	2	2	1	1					1	5	1	1	1	1	1	1	1	70	11111	5	2	3	3	5	5	5	5	1	1	3
1412	201410	837	775	1	3	10	2	3	6	4	3	5	3	5		8	5		8	5	2	1	1					1	4	1	1	1	1	1	1	1	70	11111	5	3	3	3	5	5	5	5	1	4	2
1421	201410	854	698	1	1	2	2	3	11	3	2	3	3	5		7	5		8	2	2	1	1					1	1	1	1	1	1	1	1	1	70	11111	5	3	3	3	4	4	5	4	1	2	2
1424	201410	858	702	4		11	2	3	3	5	2	3	2	3			4		7	5	3	1	1					1	1	1	1	1	1	1	1	1	70	11111	5	3	3	3	4	5	4	4	2	2	3
1433	201410	881	651	4		12	1	3	2	1		3	3	1	1000		1	1000		2	2	2	1					1	3	1	1	1	1	1	1	1	70	11111	5	3	3	2	5	5	5	5	3	1	2
1479	201410	988	766	1	2	3	2	3	8	2	2	4	3	1	2000		1	2000		2	2	1	1					1	3	1	1	1	1	1	1	1	70	11111	5	3	3	3	4	4	2	2	1	2	2
1488	201410	1000	48	3	3	9	2	2	8	8	5	4	4	4		2	4		1	3	2	2	1					1	5	1	1	1	1	1	1	1	70	11111	5	2	3	3	5	5	5	5	2	2	2
1519	201410	1063	669	2	3	7	2	3	6	3	2	5	3	4		8	4		8	2	2	1	1					1	3	1	1	1	1	1	1	1	70	11111	5	3	3	3	5	5	5	5	1	1	2
1532	201410	1085	986	1	3	6	2	3	4	4	3	4	3	1	2000		1	900		2	2	1	1					1	3	1	1	1	1	1	1	1	70	11111	5	2	3	3	5	5	5	5	1	3	1
1554	201410	1128	34	1	2	4	2	3	8	5	3	4	4	1	3000		1	800		3	2	1	1					1	2	1	1	1	1	1	1	1	70	11111	5	4	2	2	3	4	5	5	2	2	2
1572	201410	1166	345	1	3	1	2	2	4	4	2	3	3	5		5	5		8	4	2	1	1					1	3	1	1	1	1	1	1	1	70	11111	5	3	3	3	4	5	5	5	1	1	2
1615	201410	1268	27	3	3	8	2	3	7	5	4	3	3	4		7	4		7	2	2	2	1					1	2	1	1	1	1	1	1	1	70	11111	5	3	3	3	5	5	5	5	1	5	2
1670	201410	1385	281	2	3	11	2	3	3	4	4	5	3	4		1	4		2	1	2	1	1					1	1	1	1	1	1	1	1	1	70	11111	5	3	2	3	5	5	5	5	1	1	1
1674	201410	1394	717	1	2	1	2	3	11	3	2	4	3	1	2000		1	2000		2	2	1	1					1	1	1	1	1	1	1	1	1	70	11111	5	3	3	3	3	3	4	4	2	3	2
1680	201410	1406	270	1	3	7	2	3	4	4	3	4	3	1	2500		4		2	2	2	1	1					1	3	1	1	1	1	1	1	1	70	11111	5	3	3	3	4	4	5	4	3	4	2
1749	201410	1559	645	1	2	4	2	3	2	2	2	3	3	4		5	4		4	2	2	1	1					1	1	1	1	1	1	1	1	1	70	11111	5	2	3	3	5	4	4	4	1	1	2
1751	201410	1562	316	4		13	1	3	2	1		3	4	5		2	1	1000		2	2	2	1					1	1	1	1	1	1	1	1	1	70	11111	5	3	3	3	4	4	5	5	1	1	2
1781	201410	1612	911	4		13	1	3	4	1		4	2	1	1800		1	1800		1	1	1	1					1	5	1	1	1	1	1	1	1	70	11111	5	3	3	3	4	5	4	5	1	2	2
1817	201410	1678	207	1	1	1	2	3	6	3	3	3	3	1	1700		5		5	3	2	1	1					1	4	1	1	1	1	1	1	1	70	11111	5	3	3	3	5	5	5	5	1	2	2
1819	201410	1681	423	1	3	1	1	1	10	2	2	5	1	5		8	5		8	2	1	1	1					1	3	1	1	1	1	1	1	1	70	11111	5	3	3	3	4	4	5	5	3	1	1
1878	201410	1877	192	4		14	2	1	2	4	4	3	3	5		8	5		8	4	2	2	1					1	4	1	1	1	1	1	1	1	70	11111	5	3	3	3	4	4	5	5	4	2	2
1889	201410	1998	396	4		12	1	3	7	2	2	4	3	5		8	5		8	2	2	2	1					1	2	1	1	1	1	1	1	1	70	11111	5	2	3	3	5	5	5	5	1	4	4
1956	201410	2371	649	1	2	3	2	3	6	3	3	3	3	4		5	4		4	5	2	1	1					1	1	1	1	1	1	1	1	1	70	11111	5	2	3	3	4	4	4	4	2	5	2
1034	201410	81	684	4		13	1	3	11	2	2	3	3	5		4	5		5	4	2	2	1					1	1	1	1	1	1	1	1	1	60	11111	5	3	3	3	4	4	4	4	1	3	3
1416	201410	847	440	4		11	2	2	3	4	2	4	3	3			4		4	2	2	1	1					1	1	1	1	1	1	1	1	1	60	11111	5	2	3	3	3	3	4	4	2	2	2
1690	201410	1419	427	1	3	10	2	3	11	3	2	4	3	4		5	4		5	2	2	1	1					1	2	1	1	1	1	1	1	1	60	11111	5	3	3	3	5	5	5	5	1	2	2
1729	201410	1503	5	1	3	6	2	3	2	6	5	3	3	4		3	4		1	3	2	2	1					1	1	1	1	1	1	1	1	1	60	11111	5	3	3	3	5	5	4	4	1	2	2
1774	201410	1598	660	1	1	6	2	3	4	3	3	3	3	5		7	5		7	1	2	2	1					1	4	1	1	1	1	1	1	1	60	11111	5	3	3	2	4	4	5	5	3	2	2
1880	201410	1893	834	1	2	6	2	2	4	4	2	3	3	5		8	1	2200		3	2	1	1					1	4	1	1	1	1	1	1	1	60	11111	5	3	3	3	5	5	5	5	1	2	2
1891	201410	2017	291	4		13	2	3	2	5	4	3	3	1	1000		4		7	3	2	2		2				2	1	1	1	1	1	1	1	1	60	11111	5	2	3	3	4	4	5	5	2	2	2
1913	201410	2142	713	1	3	4	2	3	8	3	2	3	3	1	2000		1	1000		1	2	1	1					1	1	1	1	1	1	1	1	1	60	11111	5	3	3	3	4	4	4	4	2	2	2
1655	201410	1349	472	4		13	1	3	8	2	2	3	3	5		8	5		8	2	2	1	1					1	1	1	1	1	1	1	1	1	55	11111	5	3	2	2	3	3	5	5	2	2	2
1877	201410	1876	190	1	3	4	2	1	11	2	2	4	3	4		5	4		5	4	2	1	1					1	3	1	1	1	1	1	1	1	55	11111	5	3	2	2	4	5	4	4	1	3	3
1052	201410	120	572	1	1	2	2	3	11	2	2	5	3	1	2500		1	2500		4	2	1	1					1	3	1	1	1	1	1	1	1	50	11111	5	3	3	3	3	3	3	3	3	3	3
1078	201410	167	459	1	1	7	1	3	4	7	5	3	3	5		8	5		8	2	2	2	1					1	6	1	1	1	1	1	1	1	50	11111	5	3	2	3	5	5	5	5	2	2	3
1197	201410	381	241	4		14	2	3	7	6	3	3	3	3			5		8	2	2	2	1					1	5	1	1	1	1	1	1	1	50	11111	5	3	3	3	5	5	5	5	3	5	5
1201	201410	389	245	4		12	1	3	7	6	5	3	3	5		8	5		8	3	2	1	1					1	2	1	1	1	1	1	1	1	50	11111	5	3	3	3	4	4	4	3	3	4	4
1207	201410	402	687	1	3	6	2	3	4	2	2	4	3	5		3	5		4	2	2	2	1					1	1	1	1	1	1	1	1	1	50	11111	5	3	3	3	4	5	5	5	1	1	2
1280	201410	550	371	4		14	2	3	2	2	2	2	3	3			1	650		2	2	2	1					1	2	1	1	1	1	1	1	1	50	11111	5	3	3	3	5	5	5	5	1	1	1
1527	201410	1078	995	4		12	1	3	8	2	2	4	3	1	1450		1	2000		5	2	1	1					1	3	1	1	1	1	1	1	1	50	11111	5	4	3	3	1	3	5	5	3	2	3
1583	201410	1189	263	1	1	1	2	3	4	6	4	3	3	1	400		1	700		2	2	1	1					1	1	1	1	1	1	1	1	1	50	11111	5	3	3	0	5	5	5	5	1	2	2
1597	201410	1246	886	1	3	6	2	3	4	4	4	3	3	5		5	5		3	2	2	1	1					1	1	1	1	1	1	1	1	1	50	11111	5	3	2	2	3	3	3	3	2	4	3
1636	201410	1312	392	4		13	1	3	8	6	3	5	3	1	2000		4		3	2	2	2	1					1	2	1	1	1	1	1	1	1	50	11111	5	4	2	3	3	3	4	4	1	3	2
1660	201410	1358	412	1	3	6	2	3	4	3	3	3	3	1	2000		1	2000		5	2	1	1					1	3	1	1	1	1	1	1	1	50	11111	5	3	3	3	5	5	5	4	1	1	2
1714	201410	1468	839	1	3	10	2	3	11	3	1	5	3	4		7	4		7	5	4	1	1					1	4	1	1	1	1	1	1	1	50	11111	5	3	3	3	5	5	5	5	1	2	3
1799	201410	1650	481	4		13	2	3	5	2	2	4	3	5		2	5		3	2	2	2	1					1	1	1	1	1	1	1	1	1	50	11111	5	4	2	2	3	3	3	3	3	3	3
1872	201410	1846	435	4		15	2	3	5	4	2	4	3	3			5		8	4	2	1	1					1	6	1	1	1	1	1	1	1	50	11111	5	3	3	3	5	5	5	5	3	2	2
1887	201410	1994	433	4		15	1	1	4	4	3	3	3	1	900		1	514		3	2	2	1					1	6	1	1	1	1	1	1	1	50	11111	5	3	3	3	5	5	5	5	2	5	5
1967	201410	2478	620	4		16	2	3	4	6	3	3	4	3			1	416		2	1	1	1					1	1	1	1	1	1	1	1	1	50	11111	5	3	3	3	5	5	5	5	1	1	3
1557	201410	1131	33	4		15	2	3	6	4	4	3	3	3			5		1	3	2	2	1					1	1	1	1	1	1	1	1	1	40	11111	5	4	2	2	3	4	4	4	2	2	2
1944	201410	2304	884	1	2	5	2	3	8	3	2	3	3	1	1700		4		2	2	2	2	1					1	2	1	1	1	1	1	1	1	40	11111	5	3	2	2	4	4	3	4	2	3	2
1309	201410	627	507	4		12	1	3	2	2	2	4	3	1	600		1	300		2	2	2	1					1	1	1	1	1	1	1	1	1	30	11111	5	3	3	3	4	4	3	3	3	4	4
1398	201410	810	416	1	1	2	2	1	10	4	4	3	3	1	2000		1	900		2	2	1	1					1	5	1	1	1	1	1	1	1	30	11111	5	3	3	3	4	4	5	5	1	1	1
1508	201410	1039	791	1	3	5	2	3	4	3	2	3	3	1	1600		1	800		4	2	1	1					1	5	1	1	1	1	1	1	1	30	11111	5	3	3	3	5	4	5	5	4	4	3
3816	201419	1746	822	1	2	3	2	3	6	3	3	4	3	5		8	5		8	4	2		1					1	1	1	1	1	1	2	0.982	0.94	100	11112	6	2	3	3	5	5	5	5	1	1	2
3598	201419	1174	138	1	1	4	2	3	11	3	2	3	3	1	1900		1	1300		4	2		1					1	4	1	1	1	1	2	0.982	0.94	95	11112	6	2	3	3	5	5	4	3	1	2	3
3835	201419	1789	830	1	2	6	2	3	4	6	5	3	3	1	3000		4		2	2	2		1					1	1	1	1	1	1	2	0.982	0.94	95	11112	6	2	3	3	4	4	5	5	2	2	2
3117	201419	147	398	4		13	1	3	2	1		1	3	1	1200		1	1200		2	2		1					1	4	1	1	1	1	2	0.982	0.94	90	11112	6	2	3	3	3	3	5	5	1	3	3
3578	201419	1126	703	1	1	2	2	3	11	5	3	3	3	1	3000		1	900		2	2		1					1	1	1	1	1	1	2	0.982	0.94	90	11112	6	2	3	3	4	4	4	4	2	5	5
3864	201419	1839	912	4		16	1	3	4	4	2	4	4	1	1000		4		8	4	2		1					1	4	1	1	1	1	2	0.982	0.94	85	11112	6	3	3	3	4	4	3	4	1	2	2
3916	201419	2087	653	1	3	10	2	3	6	4	4	5	5	5		8	5		8	5	1		1					1	2	1	1	1	1	2	0.982	0.94	85	11112	6	2	3	3	3	3	3	3	1	3	3
3635	201419	1266	786	1	1	1	2	3	11	2	2	4	3	1	4000		1	2000		3	2			2				2	1	1	1	1	1	2	0.982	0.94	84	11112	6	2	3	3	5	5	4	4	1	2	2
3057	201419	22	722	1	1	2	2	2	11	4	3	4	2	1	3000		1	1500		2	2		1					1	1	1	1	1	1	2	0.982	0.94	80	11112	6	2	3	3	5	5	4	4	1	0	0
3260	201419	451	68	1	3	10	2	3	11	4	4	5	4	5		7	5		7	2	2		1					1	3	1	1	1	1	2	0.982	0.94	80	11112	6	3	3	3	3	4	3	3	3	2	3
3384	201419	710	290	1	3	6	2	3	4	2	2	3	3	1	850		1	400		2	2		1					1	1	1	1	1	1	2	0.982	0.94	80	11112	6	4	2	1	2	2	3	3	3	2	2
3473	201419	926	892	1	3	3	2	3	8	2	2	3	3	1	2000		1	1800		2	2		1					1	3	1	1	1	1	2	0.982	0.94	80	11112	6	3	3	3	4	4	3	4	1	2	3
3524	201419	1011	711	1	1	7	2	3	9	3	2	4	3	1	1200		1	700		2	2		1					1	2	1	1	1	1	2	0.982	0.94	80	11112	6	3	3	3	4	4	5	5	2	2	2
3587	201419	1152	660	1	3	4	2	1	10	1		3	4	1	1284		1	1284		3	2		1					1	2	1	1	1	1	2	0.982	0.94	80	11112	6	1	3	3	5	5	4	5	1	2	2
3799	201419	1682	147	1	2	6	2	3	8	4	2	4	2	1	1800		1	750		2	2		1					1	3	1	1	1	1	2	0.982	0.94	80	11112	6	2	3	3	5	5	5	5	1	1	1
3827	201419	1768	190	1	1	2	2	3	11	7	6	5	4	1	1000		1	1500		2	2		1					1	2	1	1	1	1	2	0.982	0.94	80	11112	6	3	3	3	5	5	5	5	1	2	2
3943	201419	2288	567	1	3	6	2	3	10	4	3	4	4	1	4000		1	2500		2	1		1					1	2	1	1	1	1	2	0.982	0.94	75	11112	6	3	3	3	4	5	4	4	1	2	3
3394	201419	735	437	4		13	1	3	2	1		3	3	1	898		1	898		2	2		1					1	3	1	1	1	1	2	0.982	0.94	70	11112	6	4	3	2	5	5	5	5	1	1	4
3634	201419	1265	777	1	1	3	2	1	11	3	2	4	3	1	3500		1	2000		4	2		1					1	3	1	1	1	1	2	0.982	0.94	70	11112	6	3	3	3	5	5	5	5	2	2	3
3647	201419	1299	441	1	3	7	2	3	8	1		3	3	1	1700		1	1700		4	2		1					1	3	1	1	1	1	2	0.982	0.94	70	11112	6	3	3	3	3	3	4	4	2	3	2
3240	201419	399	207	4		13	1	3	2	2	2	3	3	5		8	5		8	2	2				3	4		34	1	1	1	1	1	2	0.982	0.94	50	11112	6	3	3	2	3	3	5	5	1	2	2
3642	201419	1293	689	4		14	2	3	3	6	5	4	3	5		8	4		1	5	2		1					1	1	1	1	1	1	2	0.982	0.94	50	11112	6	2	3	3	5	3	3	4	2	2	3
3928	201419	2151	28	1	1	2	2	1	11	4	2	2	3	5		3	5		3	2	1		1					1	1	1	1	1	1	2	0.982	0.94	45	11112	6	4	2	1	3	3	2	2	2	4	4
2530	201415	996	595	1	3	7	2	3	7	5	4	5	1	1	1500		4		5	2	1	1	1					1	1	1	1	1	1	2	0.982	0.94	100	11112	6	1	3	3	5	5	4	4	1	1	1
3016	201415	2495	220	4		12	1	3	2	1		5	5	1	1200		1	1200		2	2	2	1					1	2	1	1	1	1	2	0.982	0.94	100	11112	6	2	3	3	4	4	5	5	1	2	2
2311	201415	602	969	4		11	2	3	10	4	4	4	3	3			4		7	2	2	1	1					1	1	1	1	1	1	2	0.982	0.94	95	11112	6	2	3	3	4	5	4	4	2	2	2
2331	201415	639	410	4		11	2	3	11	3	2	4	3	3			4		2	4	2	1	1					1	1	1	1	1	1	2	0.982	0.94	95	11112	6	2	3	3	5	5	5	5	2	2	2
2407	201415	761	300	1	4	9	2	3	8	5	2	4	4	1	4000		1	800		2	2	1	1					1	5	1	1	1	1	2	0.982	0.94	95	11112	6	3	3	3	4	4	4	4	2	2	2
2563	201415	1047	698	1	1	2	2	3	10	3	1	2	4	1	1200		1	700		5	2	1	1					1	6	1	1	1	1	2	0.982	0.94	95	11112	6	2	3	3	4	4	5	4	2	2	2
2800	201415	1552	706	3	3	3	2	2	8	4	2	3	2	5		5	5		4	5	4	1	1					1	2	1	1	1	1	2	0.982	0.94	95	11112	6	2	3	3	4	4	4	5	1	2	2
2281	201415	547	1033	4		14	2	3	3	5	5	4	3	3			1	2000		4	2	1	1					1	5	1	1	1	1	2	0.982	0.94	90	11112	6	2	3	3	5	5	4	4	1	1	2
2771	201415	1468	384	4		13	1	3	4	1		3	3	1	1200		1	1200		2	2	2	1					1	1	1	1	1	1	2	0.982	0.94	90	11112	6	3	3	3	5	5	5	5	1	2	2
2981	201415	2339	293	1	2	7	2	2	6	4	4	5	3	5		4	4		5	5	2	1	1					1	1	1	1	1	1	2	0.982	0.94	90	11112	6	3	3	3	4	5	5	5	1	5	2
3042	201415	2607	163	1	1	3	2	3	10	3	3	4	3	5		7	4		7	3	2	1	1					1	1	1	1	1	1	2	0.982	0.94	90	11112	6	3	3	3	4	5	4	4	2	4	4
2533	201415	999	587	1	1	4	2	3	8	1		4	3	1	1800		1	1800		1	1	2	1					1	1	1	1	1	1	2	0.982	0.94	85	11112	6	3	3	3	4	4	4	5	1	2	2
2118	201415	242	632	1	3	6	2	2	4	1		3	4	1	2200		1	2200		4	2	1	1					1	6	1	1	1	1	2	0.982	0.94	80	11112	6	4	3	3	5	5	5	5	1	1	1
2592	201415	1094	438	1	3	5	2	2	4	4	3	3	3	1	1200		1	600		2	1	1	1					1	6	1	1	1	1	2	0.982	0.94	80	11112	6	3	3	3	5	5	5	5	1	2	2
2204	201415	368	312	2	4	9	2	3	4	5	5	3	1	4		2	4		1	2	1	1	1					1	2	1	1	1	1	2	0.982	0.94	75	11112	6	3	3	3	3	4	5	4	4	2	3
2602	201415	1116	644	1	3	6	2	3	4	2	2	3	3	1	1800		1	1400		4	2	2	1					1	6	1	1	1	1	2	0.982	0.94	75	11112	6	3	3	2	5	5	4	4	1	1	2
2031	201415	73	820	4		13	1	3	9	2	2	4	3	5		8	5		8	5	4	1	1					1	3	1	1	1	1	2	0.982	0.94	70	11112	6	3	3	3	5	5	5	5	1	2	2
2743	201415	1392	383	1	3	5	2	3	4	1		3	4	4		4	4		3	4	2	1	1					1	5	1	1	1	1	2	0.982	0.94	70	11112	6	3	3	3	5	5	4	3	1	2	2
2833	201415	1652	94	4		13	1	3	2	2	2	5	3	1	867		1	1100		2	2	2	1					1	1	1	1	1	1	2	0.982	0.94	70	11112	6	3	3	3	5	5	5	5	1	1	2
2185	201415	343	256	4		13	1	3	4	2	2	3	3	1	1138		1	1200		2	2	2			3			3	3	1	1	1	1	2	0.982	0.94	60	11112	6	3	2	2	2	2	2	5	1	2	2
2364	201415	704	252	1	1	5	2	2	4	3	3	5	3	1	1800		4		2	1	2	2		2				2	3	1	1	1	1	2	0.982	0.94	50	11112	6	3	2	3	3	3	3	4	2	2	2
2537	201415	1005	593	4		15	2	3	2	3	3	3	3	3			1	750		2	2	2			3			3	1	1	1	1	1	2	0.982	0.94	50	11112	6	3	3	3	4	5	4	4	2	2	3
1374	201410	765	916	1	3	7	2	3	11	6	5	4	3	5		8	1	1600		2	2	1	1					1	1	1	1	1	1	2	0.982	0.94	100	11112	6	1	3	3	3	3	5	5	3	1	2
1447	201410	906	512	4		14	2	3	2	4	3	4	3	3			1	300		2	1	1	1					1	5	1	1	1	1	2	0.982	0.94	100	11112	6	2	3	3	5	5	5	5	1	1	1
1594	201410	1233	522	1	1	4	2	3	10	3	3	3	3	5		5	5		7	2	2	1	1					1	4	1	1	1	1	2	0.982	0.94	100	11112	6	2	3	3	5	5	4	4	1	3	2
1452	201410	919	224	1	3	5	2	3	9	4	2	4	2	1	900		4		1	2	2	1	1					1	1	1	1	1	1	2	0.982	0.94	95	11112	6	2	3	3	5	5	5	5	1	2	2
1770	201410	1589	617	4		11	2	3	6	4	4	3	4	3			4		7	3	2	1	1					1	2	1	1	1	1	2	0.982	0.94	91	11112	6	1	3	3	3	4	4	4	1	2	1
1252	201410	492	232	3	3	7	2	2	4	3	2	4	3	4		5	1	3000		2	1	1	1					1	2	1	1	1	1	2	0.982	0.94	90	11112	6	3	3	3	5	5	5	5	1	3	3
1269	201410	529	103	1	2	4	2	3	11	3	2	3	3	1	2300		1	1200		2	2	1	1					1	1	1	1	1	1	2	0.982	0.94	90	11112	6	2	3	3	5	5	5	5	1	2	2
1330	201410	669	801	1	1	6	2	2	4	2	2	3	3	1	1500		1	1200		5	4	2	1					1	5	1	1	1	1	2	0.982	0.94	90	11112	6	2	3	3	4	4	5	5	2	2	2
1538	201410	1096	271	4		11	2	2	6	4	4	3	3	4		1	4		2	4	3	1	1					1	1	1	1	1	1	2	0.982	0.94	90	11112	6	3	3	3	4	4	4	4	1	2	2
1602	201410	1254	627	1	1	6	2	3	4	4	2	3	2	1	3000		1	1400		2	2	1				4		4	3	1	1	1	1	2	0.982	0.94	90	11112	6	2	3	3	4	4	5	5	1	2	2
1768	201410	1580	274	1	1	1	2	3	11	3	1	4	4	1	2500		1	800		2	2	1	1					1	1	1	1	1	1	2	0.982	0.94	90	11112	6	2	3	3	4	5	4	4	1	2	3
1851	201410	1743	579	1	3	4	2	3	6	3	2	3	3	1	2000		1	5000		4	2	1	1					1	2	1	1	1	1	2	0.982	0.94	90	11112	6	2	3	3	4	4	4	4	1	2	2
1012	201410	32	720	1	3	6	2	3	7	4	2	2	3	5		8	5		8	4	2	1	1					1	2	1	1	1	1	2	0.982	0.94	85	11112	6	3	3	3	5	5	5	5	1	2	2
1176	201410	352	78	4		16	2	1	8	5	5	3	3	1	500		4		1	2	2	1	1					1	1	1	1	1	1	2	0.982	0.94	85	11112	6	3	3	3	5	5	5	5	1	2	3
1415	201410	846	439	4		15	2	3	11	4	3	4	4	1	1000		1	1800		2	2	1	1					1	2	1	1	1	1	2	0.982	0.94	85	11112	6	3	3	3	5	5	4	3	1	2	2
1616	201410	1270	873	1	3	6	2	3	6	1		3	3	1	1900		1	1900		4	2	1	1					1	3	1	1	1	1	2	0.982	0.94	85	11112	6	3	3	3	3	3	4	4	2	2	4
1619	201410	1273	150	3	3	11	2	2	11	3	3	4	4	4		1	4		5	4	2	1	1					1	2	1	1	1	1	2	0.982	0.94	85	11112	6	2	3	3	5	5	4	5	2	2	2
1637	201410	1315	394	4		13	1	3	7	1		5	3	1	1200		1	1200		4	2	2	1					1	2	1	1	1	1	2	0.982	0.94	85	11112	6	3	3	3	5	5	5	5	1	2	2
1017	201410	46	707	3	2	4	2	3	11	4	4	3	3	5		4	5		5	2	2	1	1					1	1	1	1	1	1	2	0.982	0.94	80	11112	6	3	3	3	5	5	4	4	1	3	2
1109	201410	236	933	4		11	2	3	3	4	3	5	4	3			4		7	3	2	1	1					1	1	1	1	1	1	2	0.982	0.94	80	11112	6	3	3	3	4	5	5	5	1	2	2
1153	201410	314	104	1	3	6	2	3	4	3	3	4	3	1	2000		1	1500		2	2	2	1					1	4	1	1	1	1	2	0.982	0.94	80	11112	6	3	3	3	4	4	5	5	1	2	2
1581	201410	1183	319	4		15	2	3	6	2	2	5	3	3			1	3000		2	2	1	1					1	1	1	1	1	1	2	0.982	0.94	80	11112	6	3	3	2	4	4	4	3	1	2	3
1639	201410	1320	761	1	2	5	2	3	10	3	1	3	3	5		8	5		8	4	2	1	1					1	2	1	1	1	1	2	0.982	0.94	80	11112	6	3	3	3	5	5	5	5	3	2	2
1675	201410	1397	716	4		16	2	2	8	2	2	4	4	1	860		1	1500		4	2	1	1					1	1	1	1	1	1	2	0.982	0.94	80	11112	6	2	3	3	5	5	5	5	1	2	2
1767	201410	1579	275	1	3	7	2	3	2	2	2	3	2	1	2400		1	1200		2	2	1	1					1	1	1	1	1	1	2	0.982	0.94	80	11112	6	4	3	3	5	5	5	5	1	5	1
1874	201410	1863	811	4		11	2	3	8	5	4	3	3	4		8	5		8	3	2	1	1					1	8	1	1	1	1	2	0.982	0.94	80	11112	6	2	3	3	4	4	4	4	1	2	2
1529	201410	1082	982	2	3	2	2	2	11	2	2	4	3	5		7	5		8	5	3	1	1					1	1	1	1	1	1	2	0.982	0.94	75	11112	6	2	3	3	4	5	3	4	1	2	3
1046	201410	113	135	2	1	4	1	2	2	3	3	3	3	1	2500		1	1600		2	2	2	1					1	1	1	1	1	1	2	0.982	0.94	70	11112	6	3	3	3	4	4	3	3	3	1	1
1131	201410	270	726	1	3	2	2	3	11	3	3	5	4	1	2100		4		8	2	2	1	1					1	1	1	1	1	1	2	0.982	0.94	70	11112	6	2	3	3	5	4	3	3	1	2	2
1244	201410	478	2	4		13	1	3	4	1		3	3	4		2	4		3	2	2	2	1					1	1	1	1	1	1	2	0.982	0.94	70	11112	6	3	3	2	4	4	4	4	1	3	3
1746	201410	1556	159	4		11	2	3	6	3	3	3	4	3			3			5	3	1	1					1	2	1	1	1	1	2	0.982	0.94	70	11112	6	3	3	3	5	5	3	3	1	2	3
1351	201410	712	926	1	1	4	2	3	11	4	2	4	3	3			1	1000		2	2	1	1					1	2	1	1	1	1	2	0.982	0.94	50	11112	6	2	3	3	5	5	5	5	1	2	1
2480	201415	895	411	4		13	1	3	4	2	2	5	3	1	900		1	1050		2	2	2	1					1	1	1	1	1	1	3	0.971	0.925	80	11113	7	3	3	3	5	5	5	5	1	4	1
2505	201415	944	853	1	1	1	2	3	11	4	2	4	3	1	9000		1	3000		3	2	1	1					1	1	1	1	1	1	3	0.971	0.925	75	11113	7	3	3	3	4	5	4	3	1	2	3
2538	201415	1006	585	4		13	1	3	6	2	2	3	4	1	1600		1	2500		1	2	2	1					1	1	1	1	1	1	3	0.971	0.925	50	11113	7	3	2	1	2	2	3	3	3	2	2
1579	201410	1181	782	4		13	1	2	4	4	4	4	3	1	2350		1	1400		4	2	2	1					1	6	1	1	1	1	3	0.971	0.925	90	11113	7	3	3	3	4	4	4	4	2	1	2
1268	201410	526	367	3	3	11	1	2	3	6	3	3	3	1	450		5		1	4	2	1	1					1	4	1	1	1	1	3	0.971	0.925	75	11113	7	4	3	3	5	5	5	5	1	1	2
1406	201410	827	261	4		7	2	3	4	5	4	4	3	3			4		1	2	2	1	1					1	5	1	1	2	1	1	0.977	0.924	90	11211	6	1	3	3	5	5	4	5	1	5	5
3562	201419	1087	680	4		13	1	3	4	3	2	4	3	1	1500		1	1300		4	2		1					1	1	2	1	1	1	1	0.975	0.917	90	21111	6	2	3	2	5	5	5	5	2	2	1
3502	201419	971	904	3	3	6	2	3	4	7	5	3	3	4		2	4		2	2	2		1					1	4	2	1	1	1	1	0.975	0.917	80	21111	6	3	3	3	5	5	4	4	1	1	1
3801	201419	1688	166	4		13	1	3	6	1		4	3	1	1700		1	1700		2	1		1					1	1	2	1	1	1	1	0.975	0.917	75	21111	6	3	3	3	5	5	5	5	1	2	2
3111	201419	138	220	4		13	1	2	6	4	3	3	3	1	1240		1	800		4	2		1					1	5	2	1	1	1	1	0.975	0.917	60	21111	6	4	2	2	5	5	5	5	1	1	2
2501	201415	934	752	4		13	2	3	2	2	2	5	3	1	800		1	1200		2	2	2	1					1	1	2	1	1	1	1	0.975	0.917	70	21111	6	3	3	3	5	4	5	5	2	1	2
1336	201410	687	318	1	1	2	2	1	10	2	2	4	3	1	5000		1	3000		3	2	1	1					1	3	2	1	1	1	1	0.975	0.917	95	21111	6	3	3	3	4	5	5	5	2	2	2
1725	201410	1485	790	1	1	2	2	2	10	1		1	2	1	2000		1	2000		5	1	1	1					1	4	2	1	1	1	1	0.975	0.917	80	21111	6	2	3	3	5	5	4	5	2	2	2
3256	201419	440	896	1	1	6	2	2	8	2	2	5	3	5		5	5		4	2	2				3			3	5	1	1	1	2	1	0.97	0.915	100	11121	6	3	3	3	4	4	5	5	2	2	2
3398	201419	740	683	1	3	5	2	3	8	3	2	5	4	5		8	5		8	2	2		1					1	1	1	1	1	2	1	0.97	0.915	100	11121	6	2	3	3	4	4	4	4	2	2	2
3833	201419	1783	832	1	1	4	2	3	8	4	2	4	3	1	1230		1	600		4	2		1					1	4	1	1	1	2	1	0.97	0.915	99	11121	6	2	3	3	5	5	5	5	1	3	2
3436	201419	825	879	1	3	10	2	3	4	3	3	1	1	5		8	5		8	5	2		1					1	6	1	1	1	2	1	0.97	0.915	95	11121	6	3	3	3	5	5	5	5	1	1	1
3675	201419	1348	655	1	3	3	2	3	7	3	3	4	3	1	2500		4		5	1	1		1					1	1	1	1	1	2	1	0.97	0.915	95	11121	6	3	3	3	4	4	4	4	1	2	2
3694	201419	1394	149	1	2	6	2	3	4	1		3	3	1	1700		1	1700		2	2		1					1	6	1	1	1	2	1	0.97	0.915	95	11121	6	2	3	3	5	5	5	5	1	5	0
3156	201419	212	101	1	1	3	2	3	6	5	5	3	3	5		8	5		8	4	2		1					1	1	1	1	1	2	1	0.97	0.915	90	11121	6	2	3	2	3	3	5	4	1	2	3
3167	201419	242	385	4		13	1	3	9	2	2	4	3	1	2000		1	2000		2	2		1					1	1	1	1	1	2	1	0.97	0.915	90	11121	6	2	3	3	5	5	5	5	2	2	2
3380	201419	706	285	1	1	2	2	3	11	4	4	4	3	1	2000		1	700		2	2			2				2	1	1	1	1	2	1	0.97	0.915	90	11121	6	3	2	3	4	4	5	5	3	2	1
3512	201419	990	745	4		14	1	3	1	5	5	3	4	1	960		4		3	5	4		1					1	2	1	1	1	2	1	0.97	0.915	90	11121	6	2	2	3	3	3	4	3	2	2	1
3525	201419	1012	708	1	2	6	2	3	2	4	2	4	3	1	1250		1	600		2	2		1					1	5	1	1	1	2	1	0.97	0.915	90	11121	6	3	3	3	5	4	4	4	2	1	2
3604	201419	1188	360	4		15	2	3	8	4	2	3	3	3			4		3	4	2		1					1	3	1	1	1	2	1	0.97	0.915	85	11121	6	3	3	3	5	5	5	5	2	2	2
3758	201419	1571	242	1	3	10	2	3	11	4	3	4	3	5		5	5		4	2	2		1					1	1	1	1	1	2	1	0.97	0.915	85	11121	6	3	3	3	3	4	4	4	1	2	2
3085	201419	93	212	1	3	6	2	3	8	7	7	4	3	5		8	5		8	2	2		1					1	1	1	1	1	2	1	0.97	0.915	80	11121	6	3	3	3	4	5	5	5	2	2	2
3129	201419	172	860	1	1	2	2	2	11	4	4	4	3	5		8	5		8	2	2		1					1	1	1	1	1	2	1	0.97	0.915	80	11121	6	3	3	3	4	4	4	4	2	2	3
3173	201419	260	407	1	3	6	2	3	4	3	3	5	3	1	1450		1	2500		2	2		1					1	1	1	1	1	2	1	0.97	0.915	80	11121	6	3	2	3	4	4	4	4	2	2	2
3275	201419	479	358	1	1	3	2	3	8	5	3	3	2	4		3	1	1500		3	2		1					1	1	1	1	1	2	1	0.97	0.915	80	11121	6	2	3	3	4	4	5	5	1	2	2
3476	201419	929	491	1	3	6	2	3	4	4	4	4	4	1	2500		1	1200		4	2		1					1	1	1	1	1	2	1	0.97	0.915	80	11121	6	2	3	3	5	5	5	5	2	2	2
3484	201419	942	773	1	1	8	2	3	4	3	3	3	2	1	1150		1	1300		2	2		1					1	3	1	1	1	2	1	0.97	0.915	80	11121	6	3	3	3	5	5	5	5	1	5	5
3840	201419	1801	853	4		11	2	3	6	4	4	5	5	3			5		7	2	2		1					1	1	1	1	1	2	1	0.97	0.915	80	11121	6	2	3	3	3	5	5	5	2	1	2
3913	201419	2077	485	1	3	2	2	2	11	2	1	4	3	5		8	5		8	4	2		1					1	2	1	1	1	2	1	0.97	0.915	80	11121	6	3	3	3	5	5	5	1	2	2	3
3164	201419	235	402	1	2	6	2	3	8	5	2	3	2	5		8	5		8	2	2		1					1	3	1	1	1	2	1	0.97	0.915	70	11121	6	3	3	3	5	5	5	5	2	2	3
3382	201419	708	289	4		14	2	1	2	1		1	3	4		1	4		1	4	2		1					1	5	1	1	1	2	1	0.97	0.915	70	11121	6	3	3	3	3	3	3	3	3	3	3
3482	201419	938	774	4		15	2	3	4	3	2	3	3	3			1	700		2	2		1					1	4	1	1	1	2	1	0.97	0.915	70	11121	6	3	3	3	3	3	5	5	3	1	2
3740	201419	1531	451	1	3	6	2	2	8	2	2	3	3	1	2200		1	1100		4	1		1					1	3	1	1	1	2	1	0.97	0.915	70	11121	6	3	3	3	3	3	5	5	2	2	2
3123	201419	156	472	2	2	3	1	3	7	2	2	3	2	5		5	5		5	2	2		1					1	2	1	1	1	2	1	0.97	0.915	60	11121	6	3	3	3	4	3	4	4	2	2	3
3750	201419	1556	6	4		14	2	3	4	4	3	3	4	5		8	5		8	4	2		1					1	2	1	1	1	2	1	0.97	0.915	15	11121	6	3	3	2	3	4	5	5	1	2	3
2096	201415	201	83	1	3	3	2	3	8	2	2	5	3	1	7000		1	5000		4	3	1	1					1	1	1	1	1	2	1	0.97	0.915	100	11121	6	3	3	0	4	4	4	5	3	3	3
2360	201415	689	996	2	1	2	1	1	11	3	3	3	3	1	3500		1	1500		1	2	1	1					1	2	1	1	1	2	1	0.97	0.915	100	11121	6	2	3	3	5	5	5	5	1	1	2
2669	201415	1254	926	4		15	2	3	4	4	2	4	3	3			1	1300		3	2	2	1					1	3	1	1	1	2	1	0.97	0.915	100	11121	6	3	3	3	5	5	5	5	1	1	1
2671	201415	1262	248	1	3	10	2	3	10	3	3	4	3	4		2	4		3	3	2	1	1					1	1	1	1	1	2	1	0.97	0.915	100	11121	6	2	3	3	5	5	5	5	4	1	1
2912	201415	1859	263	4		11	2	2	6	5	4	3	4	1	600		4		2	2	2	1	1					1	3	1	1	1	2	1	0.97	0.915	95	11121	6	2	3	3	4	5	5	3	2	2	2
2931	201415	1935	209	1	1	4	2	3	6	5	4	2	2	1	1100		4		1	2	2	1	1					1	4	1	1	1	2	1	0.97	0.915	95	11121	6	3	3	3	5	4	5	5	5	2	2
2064	201415	125	471	2	1	7	2	2	4	4	2	4	4	1	1200		1	400		3	2	1	1					1	4	1	1	1	2	1	0.97	0.915	90	11121	6	3	3	3	4	4	5	5	2	2	2
2250	201415	485	85	1	2	6	2	3	10	4	4	5	3	4		7	4		7	2	2	1	1					1	1	1	1	1	2	1	0.97	0.915	90	11121	6	3	3	3	5	4	5	5	2	2	2
2258	201415	503	534	1	3	6	2	3	7	2	2	3	3	4		5	4		4	5	2	1	1					1	6	1	1	1	2	1	0.97	0.915	90	11121	6	3	3	3	5	5	5	5	1	2	2
2321	201415	621	892	1	2	5	2	3	11	4	4	5	3	1	1200		1	1000		2	2	1	1					1	1	1	1	1	2	1	0.97	0.915	90	11121	6	2	3	3	5	5	5	5	2	2	2
2437	201415	812	400	4		16	1	3	4	4	3	2	3	1	1250		1	800		4	2	1	1					1	4	1	1	1	2	1	0.97	0.915	90	11121	6	2	3	3	5	5	5	5	1	3	2
2457	201415	849	475	4		15	2	3	4	4	4	4	3	3			4		1	1	2	2	1					1	2	1	1	1	2	1	0.97	0.915	90	11121	6	3	3	3	5	5	5	5	1	1	1
2531	201415	997	589	1	1	4	2	3	11	4	4	5	5	1	1540		4		5	5	3	1	1					1	1	1	1	1	2	1	0.97	0.915	90	11121	6	2	3	3	5	5	5	5	2	1	2
2609	201415	1131	559	1	1	1	1	3	6	1		5	3	5		5	5		5	5	3	1				4		4	5	1	1	1	2	1	0.97	0.915	90	11121	6	4	3	3	3	4	4	4	2	2	2
2778	201415	1497	222	1	4	9	1	3	4	5	4	4	3	1	2000		1	400		3	2	1	1					1	1	1	1	1	2	1	0.97	0.915	90	11121	6	3	2	3	4	4	5	5	1	2	2
3052	201415	2627	767	4		15	2	3	3	4	4	5	4	4		7	1	500		1	2	2	1					1	4	1	1	1	2	1	0.97	0.915	90	11121	6	3	3	2	5	5	5	5	1	2	2
2315	201415	606	543	1	1	4	2	1	11	5	3	3	3	1	2100		1	900		3	2	1	1					1	2	1	1	1	2	1	0.97	0.915	85	11121	6	2	3	3	4	4	4	5	2	2	2
2307	201415	593	847	4		13	1	3	11	2	2	3	3	5		4	5		3	2	2	1	1					1	3	1	1	1	2	1	0.97	0.915	80	11121	6	3	3	3	5	5	5	5	1	2	2
2496	201415	929	732	1	1	4	2	3	11	4	2	4	3	1	2100		1	1100		2	2	1	1					1	1	1	1	1	2	1	0.97	0.915	80	11121	6	3	3	3	4	4	3	3	2	2	3
2527	201415	988	868	4		13	2	3	8	2	2	3	3	5		2	5		3	2	2	2	1					1	1	1	1	1	2	1	0.97	0.915	80	11121	6	3	3	3	4	4	4	4	2	1	2
2727	201415	1365	754	4		14	2	3	7	4	4	2	2	3	0		5		2	2	2	2	1					1	5	1	1	1	2	1	0.97	0.915	80	11121	6	4	2	2	3	3	3	4	2	2	2
2918	201415	1876	452	1	1	5	2	3	4	2	2	5	3	1	1800		4		2	3	2	2	1					1	1	1	1	1	2	1	0.97	0.915	80	11121	6	3	3	3	3	3	4	5	3	1	1
2945	201415	1984	907	1	1	7	2	1	4	2	2	4	3	1	5000		1	2500		3	2	1	1					1	2	1	1	1	2	1	0.97	0.915	80	11121	6	3	3	3	4	4	4	4	2	2	1
2843	201415	1682	553	4		14	2	2	7	2	2	3	3	4		4	1	1500		4	2	1	1					1	2	1	1	1	2	1	0.97	0.915	75	11121	6	3	3	3	5	5	5	5	1	1	2
3026	201415	2528	239	1	1	3	2	3	11	4	2	3	3	5		5	5		5	4	2	1			3			3	3	1	1	1	2	1	0.97	0.915	75	11121	6	3	3	3	5	5	5	5	1	2	3
2242	201415	458	861	4		14	2	2	4	2	2	3	3	3			4		1	1	1	1	1					1	4	1	1	1	2	1	0.97	0.915	70	11121	6	3	3	1	4	4	5	5	3	2	1
2512	201415	965	1047	4		13	1	3	4	2	2	3	3	1	2500		1	1250		2	2	2	1					1	3	1	1	1	2	1	0.97	0.915	70	11121	6	3	3	3	5	5	5	5	2	2	2
2593	201415	1099	565	1	1	3	2	3	8	3	2	4	3	5		5	5		5	4	2	1	1					1	1	1	1	1	2	1	0.97	0.915	70	11121	6	3	0	3	5	5	4	4	4	4	4
2924	201415	1893	267	1	3	6	2	3	4	4	4	4	3	1	1600		1	1100		4	2	1	1					1	1	1	1	1	2	1	0.97	0.915	60	11121	6	3	3	3	5	5	5	5	3	4	2
2772	201415	1481	984	4		15	2	3	6	4	3	4	3	5		8	5		8	2	2	1	1					1	2	1	1	1	2	1	0.97	0.915	50	11121	6	3	3	3	5	5	5	5	2	2	2
1061	201410	136	448	1	1	2	2	3	10	1		3	3	4		4	4		5	4	2	1	1					1	1	1	1	1	2	1	0.97	0.915	100	11121	6	2	3	3	5	5	5	5	1	1	1
994	201410	4	961	4		13	1	3	4	2	2	3	4	5		2	1	1500		5	3	1	1					1	3	1	1	1	2	1	0.97	0.915	99	11121	6	2	3	3	5	5	5	5	1	2	2
1657	201410	1354	470	4		16	2	2	4	2	2	3	3	5		8	5		8	5	3	1	1					1	6	1	1	1	2	1	0.97	0.915	95	11121	6	2	3	3	5	5	5	5	1	2	2
1702	201410	1440	672	4		13	1	3	4	2	2	3	3	1	2600		1	1300		1	2	2	1					1	4	1	1	1	2	1	0.97	0.915	95	11121	6	3	2	3	5	5	3	3	2	2	2
997	201410	10	142	4		13	1	3	11	2	2	4	3	1	6600		1	3300		5	3	1	1					1	4	1	1	1	2	1	0.97	0.915	90	11121	6	3	3	3	4	4	4	4	2	2	2
1028	201410	68	303	4		13	1	3	8	2	2	5	3	5		3	5		4	2	2	2	1					1	1	1	1	1	2	1	0.97	0.915	90	11121	6	2	3	3	4	5	5	5	2	2	3
1103	201410	229	300	1	3	5	2	3	8	4	3	4	3	1	1500		1	1000		2	2	1	1					1	1	1	1	1	2	1	0.97	0.915	90	11121	6	2	3	3	5	5	5	5	1	2	2
1156	201410	318	414	3	3	2	2	1	11	1		4	3	5		8	5		8	2	2	1	1					1	4	1	1	1	2	1	0.97	0.915	90	11121	6	2	3	3	5	5	5	5	1	2	2
1184	201410	362	67	1	3	6	2	3	4	3	2	2	3	5		2	5		2	2	2	1	1					1	1	1	1	1	2	1	0.97	0.915	90	11121	6	3	3	3	4	4	5	5	4	4	3
1342	201410	696	120	1	1	2	2	2	11	5	2	4	5	1	3500		4		3	2	2	1	1					1	1	1	1	1	2	1	0.97	0.915	90	11121	6	2	3	3	5	5	5	5	1	5	3
1375	201410	767	915	4		11	2	3	6	4	4	5	3	3			4		5	2	2	1	1					1	2	1	1	1	2	1	0.97	0.915	90	11121	6	2	3	2	3	5	4	5	1	2	3
1469	201410	967	89	2	1	4	2	1	8	5	5	4	4	4		4	4		5	2	2	2	1					1	5	1	1	1	2	1	0.97	0.915	90	11121	6	2	3	3	4	4	4	5	1	2	0
1526	201410	1076	994	1	3	4	2	3	11	4	2	3	3	1	1500		1	700		3	2	1	1					1	1	1	1	1	2	1	0.97	0.915	90	11121	6	3	3	3	4	4	5	5	1	2	2
1539	201410	1097	268	1	3	3	2	3	11	2	2	3	3	1	4000		1	3000		3	2	1	1					1	1	1	1	1	2	1	0.97	0.915	90	11121	6	2	3	3	4	4	4	4	2	4	3
1788	201410	1619	906	1	3	5	2	3	4	3	2	4	3	1	1500		4		3	3	2	1	1					1	1	1	1	1	2	1	0.97	0.915	90	11121	6	3	3	3	5	5	4	5	1	2	2
1839	201410	1730	583	1	3	10	2	3	11	3	2	4	3	4		5	4		5	5	2	1	1					1	5	1	1	1	2	1	0.97	0.915	90	11121	6	3	3	2	4	4	5	4	2	2	2
1925	201410	2198	467	1	4	9	2	3	8	5	4	3	3	5		8	5		8	3	2	1	1					1	1	1	1	1	2	1	0.97	0.915	90	11121	6	3	3	2	5	5	5	5	2	1	2
1208	201410	403	682	1	1	4	2	3	11	2	2	4	3	5		4	5		4	4	3	1	1					1	1	1	1	1	2	1	0.97	0.915	85	11121	6	3	3	3	4	4	4	4	1	2	2
1144	201410	300	899	1	1	2	2	3	11	1		3	3	1	2000		1	2000		2	2	1	1					1	1	1	1	1	2	1	0.97	0.915	80	11121	6	3	1	2	4	4	4	4	2	2	2
1164	201410	328	990	1	2	5	2	3	9	5	4	4	4	1	1800		1	500		4	2	1	1					1	1	1	1	1	2	1	0.97	0.915	80	11121	6	3	3	3	3	3	4	4	2	2	2
1189	201410	370	331	1	1	3	2	3	9	2	2	4	3	1	3000		1	2500		3	2	1	1					1	1	1	1	1	2	1	0.97	0.915	80	11121	6	3	3	3	4	4	5	5	2	2	3
1273	201410	543	526	4		15	2	3	8	5	2	4	3	4		7	4		7	2	2	1	1					1	1	1	1	1	2	1	0.97	0.915	80	11121	6	3	3	3	4	4	5	5	2	3	3
1317	201410	645	851	2	1	2	1	3	11	3	3	5	3	1	3300		4		7	2	2	2	1					1	1	1	1	1	2	1	0.97	0.915	80	11121	6	3	3	3	5	5	5	5	1	1	2
1534	201410	1089	718	1	3	4	2	3	8	5	3	4	3	1	1500		1	1300		2	2	1	1					1	1	1	1	1	2	1	0.97	0.915	80	11121	6	2	3	3	4	4	3	4	2	2	2
1618	201410	1272	867	1	3	6	2	3	10	4	2	4	3	1	4500		1	1500		2	2	1	1					1	1	1	1	1	2	1	0.97	0.915	80	11121	6	3	3	3	5	5	5	5	1	2	2
1666	201410	1376	777	1	2	6	2	1	7	6	2	3	3	1	5500		1	1100		3	2	1	1					1	1	1	1	1	2	1	0.97	0.915	80	11121	6	3	3	3	5	5	5	5	1	2	3
1695	201410	1431	163	2	2	2	2	3	10	5	4	3	3	5		8	5		8	4	2	1	1					1	4	1	1	1	2	1	0.97	0.915	80	11121	6	2	3	3	4	5	5	5	1	2	3
1700	201410	1437	936	1	2	6	2	3	4	4	2	3	3	1	1900		1	1000		3	3	1	1					1	3	1	1	1	2	1	0.97	0.915	80	11121	6	3	3	3	4	4	5	5	2	2	2
1727	201410	1499	625	4		11	2	3	3	3	3	4	3	3			4		5	3	2	1	1					1	1	1	1	1	2	1	0.97	0.915	80	11121	6	3	3	3	4	4	3	3	1	2	2
1929	201410	2204	850	1	4	9	2	3	2	2	2	5	3	5		8	5		8	2	2	2	1					1	6	1	1	1	2	1	0.97	0.915	80	11121	6	3	3	3	5	3	5	5	3	1	2
1941	201410	2293	831	1	1	1	2	3	11	4	2	4	3	1	2000		1	1000		2	2	1	1					1	1	1	1	1	2	1	0.97	0.915	80	11121	6	3	3	3	5	5	5	5	2	1	2
1279	201410	549	374	3	3	11	2	2	3	1		5	4	1	600		1	600		5	3	1	1					1	4	1	1	1	2	1	0.97	0.915	75	11121	6	3	3	3	4	4	3	1	3	2	3
1498	201410	1022	604	4		13	1	3	2	5	4	5	3	1	2000		1	2000		2	2	2	1					1	3	1	1	1	2	1	0.97	0.915	75	11121	6	3	3	3	4	4	4	3	2	3	2
1836	201410	1726	584	2	3	5	2	2	2	6	6	3	4	5		8	5		8	3	1	1	1					1	6	1	1	1	2	1	0.97	0.915	75	11121	6	3	3	3	5	5	5	5	4	3	1
1183	201410	360	68	1	1	4	2	3	10	4	4	5	3	5		5	5		3	2	2	1	1					1	3	1	1	1	2	1	0.97	0.915	70	11121	6	3	3	3	5	5	5	5	2	2	3
1355	201410	721	783	1	4	9	2	3	4	6	4	3	3	4		3	1	600		2	2	1	1					1	1	1	1	1	2	1	0.97	0.915	70	11121	6	3	3	3	3	4	4	4	2	2	2
1442	201410	898	492	4		13	1	3	2	2	2	3	3	5		8	5		8	2	1	2	1					1	1	1	1	1	2	1	0.97	0.915	70	11121	6	3	3	2	4	4	5	5	2	2	2
1736	201410	1537	127	1	2	5	2	2	8	4	4	4	4	1	1600		1	1600		4	2	1	1					1	3	1	1	1	2	1	0.97	0.915	70	11121	6	3	3	3	4	4	4	4	2	2	3
1948	201410	2332	336	1	3	6	2	3	4	5	3	3	3	1	4000		1	1700		5	2	1	1					1	5	1	1	1	2	1	0.97	0.915	70	11121	6	3	3	3	5	5	5	5	1	2	2
1970	201410	2484	715	4		15	2	3	11	4	2	3	3	3			4		7	4	2	1	1					1	1	1	1	1	2	1	0.97	0.915	68	11121	6	3	3	3	3	3	4	4	2	2	2
1232	201410	452	637	1	3	10	2	3	4	5	4	4	3	1	2000		1	1500		2	2	2	1					1	2	1	1	1	2	1	0.97	0.915	60	11121	6	3	3	3	3	3	5	5	2	2	3
1023	201410	58	147	1	1	6	2	3	8	3	2	3	3	1	2000		1	1200		2	2	2	1					1	1	1	1	1	2	1	0.97	0.915	50	11121	6	3	3	3	5	5	5	5	1	2	2
1096	201410	215	395	1	4	15	2	3	5	3	3	3	3	4		3	4		3	2	2	2	1					1	1	1	1	1	2	1	0.97	0.915	50	11121	6	3	2	2	3	3	5	5	3	3	3
1934	201410	2236	691	4		13	1	3	8	2	2	3	3	5		4	5		3	2	2	2			3			3	5	1	1	1	2	1	0.97	0.915	50	11121	6	3	2	2	4	3	5	5	2	1	3
1962	201410	2461	326	1	1	10	2	3	5	6	4	4	3	5		8	5		8	2	2	1	1					1	1	1	2	1	1	1	0.969	0.914	80	12111	6	1	3	3	5	5	5	5	1	3	3
3073	201419	76	748	4		13	1	3	2	2	2	4	4	1	1300		1	1400		4	2		1					1	5	3	1	1	1	1	0.966	0.899	80	31111	7	3	3	1	4	4	4	4	1	1	1
3953	201419	2380	736	3	3	6	2	3	4	4	4	3	3	1	1500		1	800		4	2		1					1	4	1	1	1	3	1	0.95	0.894	60	11131	7	3	3	3	5	5	5	5	2	2	2
3650	201419	1302	765	4		13	1	3	2	1		3	3	1	1164		1	1164		2	2				3			3	3	1	1	1	3	1	0.95	0.894	50	11131	7	5	2	2	3	3	5	5	3	2	2
2243	201415	461	857	1	1	7	2	3	2	2	2	3	3	1	1100		1	1100		3	2	2	1					1	4	1	1	1	3	1	0.95	0.894	60	11131	7	4	3	3	5	5	4	4	2	3	3
2245	201415	466	860	4		13	1	3	8	2	2	3	3	1	2000		1	1500		2	2	2	1					1	3	1	1	1	3	1	0.95	0.894	60	11131	7	3	3	3	4	4	4	4	2	1	1
1256	201410	503	693	4		13	1	3	7	1		1	3	1	1540		1	1540		2	2	1	1					1	3	1	1	1	3	1	0.95	0.894	95	11131	7	3	2	2	4	4	5	5	4	2	1
1732	201410	1511	656	4		13	1	2	8	3	3	5	3	5		8	5		8	3	2	1	1					1	1	1	1	1	3	1	0.95	0.894	90	11131	7	3	3	3	5	5	5	5	1	1	1
1912	201410	2141	712	1	2	8	2	3	4	1		3	3	1	1000		1	1000		2	2	2	1					1	1	1	1	1	3	1	0.95	0.894	50	11131	7	3	3	3	3	3	4	4	3	2	2
3606	201419	1190	609	1	3	6	2	3	4	5	5	1	3	1	1600		1	600		2	2		1					1	4	2	1	1	1	2	0.957	0.889	85	21112	7	3	3	3	2	2	5	5	3	2	2
1463	201410	949	689	4		2	1	3	3	2	2	4	5	1	600		1	1300		2	2	1		2				2	1	2	1	1	1	2	0.957	0.889	50	21112	7	2	0	2	3	4	1	5	2	2	4
3784	201419	1623	865	4		13	2	3	4	2	2	3	3	1	1400		1	1100		2	1		1					1	3	1	1	1	2	2	0.952	0.887	100	11122	7	2	3	3	4	4	4	4	1	2	2
3055	201419	14	732	1	1	3	2	3	6	3	3	1	3	1	940		1	700		4	2		1					1	2	1	1	1	2	2	0.952	0.887	90	11122	7	3	3	3	4	4	3	4	2	2	1
3298	201419	515	139	1	3	10	2	3	8	3	3	2	3	5		8	5		8	4	2		1					1	2	1	1	1	2	2	0.952	0.887	90	11122	7	3	3	3	3	4	4	4	2	2	2
3372	201419	695	494	1	3	6	2	2	8	5	4	3	3	1	1400		4		1	2	2		1					1	1	1	1	1	2	2	0.952	0.887	90	11122	7	2	3	3	4	4	4	4	1	2	1
3538	201419	1037	41	1	3	5	2	1	11	4	2	4	4	1	3000		1	1100		5	4		1					1	1	1	1	1	2	2	0.952	0.887	90	11122	7	2	3	3	5	5	5	5	1	2	2
3286	201419	493	281	1	2	6	2	3	8	2	2	4	3	1	2000		1	2500		3	2		1					1	5	1	1	1	2	2	0.952	0.887	75	11122	7	3	3	3	4	4	4	4	2	2	2
3612	201419	1211	237	1	1	4	2	3	11	5	3	3	3	1	7000		1	1800		2	1		1					1	1	1	1	1	2	2	0.952	0.887	75	11122	7	3	3	3	4	4	5	5	2	2	2
3643	201419	1294	695	1	3	7	2	2	8	5	2	3	3	1	2000		1	400		3	2		1					1	3	1	1	1	2	2	0.952	0.887	75	11122	7	2	3	3	4	4	3	4	1	2	2
3922	201419	2101	507	4		13	1	3	6	2	2	4	3	1	4500		1	2000		5	4		1					1	1	1	1	1	2	2	0.952	0.887	70	11122	7	2	3	3	5	5	5	5	2	1	2
3743	201419	1546	919	4		14	2	2	7	4	3	5	3	3			4		1	4	2			2				2	1	1	1	1	2	2	0.952	0.887	50	11122	7	3	3	3	5	5	5	5	3	4	1
2696	201415	1312	665	4		4	2	2	10	4	4	4	4	1	700		1	1000		2	2	1	1					1	2	1	1	1	2	2	0.952	0.887	95	11122	7	2	3	3	5	5	5	5	3	2	2
2094	201415	197	511	1	2	3	2	3	11	4	2	5	3	5		5	5		5	4	3	1	1					1	1	1	1	1	2	2	0.952	0.887	90	11122	7	3	3	2	4	4	5	4	1	2	2
2633	201415	1188	555	1	3	1	2	3	10	2	2	4	4	1	3000		1	2500		5	4	1	1					1	1	1	1	1	2	2	0.952	0.887	90	11122	7	3	3	3	5	5	4	4	1	2	4
2795	201415	1546	707	1	1	1	2	3	11	3	2	3	3	4		5	4		4	2	2	1	1					1	1	1	1	1	2	2	0.952	0.887	90	11122	7	2	3	3	4	4	4	3	2	2	2
2620	201415	1166	418	4		14	2	3	7	5	5	4	4	3			4		7	5	3	1	1					1	2	1	1	1	2	2	0.952	0.887	87	11122	7	3	3	3	4	4	4	4	3	4	4
2040	201415	87	1053	4		14	2	3	5	3	2	4	3	3			4		4	2	2	1	1					1	1	1	1	1	2	2	0.952	0.887	80	11122	7	3	3	3	2	2	3	3	4	4	4
2171	201415	321	97	1	1	4	2	3	11	5	2	3	3	1	1600		1	900		2	1	1	1					1	5	1	1	1	2	2	0.952	0.887	80	11122	7	3	2	3	3	3	4	4	2	2	2
2450	201415	842	606	1	2	10	2	3	11	4	2	3	3	5		5	5		5	2	2	1	1					1	3	1	1	1	2	2	0.952	0.887	80	11122	7	3	3	2	4	4	4	4	2	2	2
2028	201415	65	563	3	2	6	1	3	4	3	3	3	4	1	3000		1	2400		2	2	1	1					1	1	1	1	1	2	2	0.952	0.887	75	11122	7	3	3	3	3	3	4	3	2	2	3
2282	201415	548	1034	4		13	1	2	2	2	2	4	3	1	2000		1	2000		2	2	2	1					1	2	1	1	1	2	2	0.952	0.887	75	11122	7	3	3	3	3	4	3	3	2	2	2
3000	201415	2441	38	1	1	4	2	3	9	1		3	2	5		8	5		8	4	4	1	1					1	5	1	1	1	2	2	0.952	0.887	75	11122	7	3	3	3	4	4	4	4	2	2	2
2975	201415	2264	841	2	1	2	1	3	11	2	2	4	3	1	2500		1	2200		2	2	1	1					1	1	1	1	1	2	2	0.952	0.887	70	11122	7	3	3	3	5	5	5	5	1	2	2
2175	201415	329	335	2	1	7	2	3	9	4	3	4	3	1	1500		4		2	4	3	1	1					1	3	1	1	1	2	2	0.952	0.887	60	11122	7	3	3	3	5	5	4	4	2	3	2
2238	201415	450	850	4		14	2	3	2	2	2	1	1	3			3			4	2	2	1					1	5	1	1	1	2	2	0.952	0.887	50	11122	7	4	3	3	4	4	5	5	2	3	4
2708	201415	1330	467	1	4	9	2	3	4	2	2	3	3	4		1	4		1	2	2	2	1					1	1	1	1	1	2	2	0.952	0.887	50	11122	7	3	3	3	5	5	5	5	1	1	2
1806	201410	1657	483	1	1	3	2	3	4	6	4	5	3	1	1200		4		3	2	2	2	1					1	1	1	1	1	2	2	0.952	0.887	100	11122	7	2	3	3	5	5	5	5	3	1	1
1989	201410	2600	822	4		11	2	3	3	4	3	3	2	3			4		1	2	3	1	1					1	1	1	1	1	2	2	0.952	0.887	100	11122	7	1	3	3	5	5	4	5	1	1	3
1010	201410	28	615	4		13	1	3	7	4	4	5	3	5		5	5		3	2	2	1	1					1	1	1	1	1	2	2	0.952	0.887	90	11122	7	2	3	0	4	5	4	4	2	2	1
1098	201410	220	429	4		15	2	3	4	4	4	3	3	3			4		7	1	2	2	1					1	3	1	1	1	2	2	0.952	0.887	80	11122	7	2	3	3	5	5	5	3	2	3	3
1383	201410	777	199	1	3	5	2	3	4	3	2	5	3	5		8	5		8	4	3	1	1					1	4	1	1	1	2	2	0.952	0.887	80	11122	7	2	3	3	5	5	5	5	1	1	1
1474	201410	981	350	1	2	6	2	3	7	2	2	2	2	1	2000		1	1000		4	2	1	1					1	5	1	1	1	2	2	0.952	0.887	80	11122	7	3	3	3	4	4	4	4	2	2	3
1738	201410	1539	180	1	1	7	2	3	2	3	3	4	3	1	1000		5		7	4	2	2	1					1	2	1	1	1	2	2	0.952	0.887	75	11122	7	3	3	3	4	4	4	4	2	2	1
1100	201410	222	364	4		14	2	3	4	5	4	3	2	3			1	1000		2	2	1	1					1	5	1	1	1	2	2	0.952	0.887	70	11122	7	3	2	2	3	3	3	3	3	2	3
1380	201410	774	202	1	1	4	2	2	11	4	2	4	3	5		4	5		3	1	1	1	1					1	1	1	1	1	2	2	0.952	0.887	60	11122	7	3	3	2	3	3	5	5	3	2	2
1971	201410	2510	894	1	3	2	2	3	11	3	3	4	3	5		8	5		8	2	2	1	1					1	1	1	1	1	2	2	0.952	0.887	60	11122	7	2	3	3	4	4	5	5	2	2	2
1599	201410	1250	447	4		14	2	2	11	1		3	3	3			3			4	2	1	1					1	1	1	1	1	2	2	0.952	0.887	50	11122	7	3	2	2	3	3	5	4	2	2	2
3184	201419	278	10	4		11	2	3	6	3	3	4	3	3			1	1200		3	2		1					1	4	1	1	1	2	3	0.941	0.879	75	11123	8	2	3	3	4	4	3	3	1	2	2
2117	201415	240	631	2	3	4	2	3	10	3	2	4	2	1	1200		1	600		2	2	1	1					1	1	4	1	1	1	1	0.874	0.879	100	41111	8	2	3	3	3	5	4	4	3	3	3
3012	201415	2481	822	4		12	1	3	4	5	4	1	3	1	700		1	300		2	2	2	1					1	1	1	1	1	2	3	0.941	0.879	70	11123	8	3	3	3	3	4	3	3	2	2	3
1295	201410	599	944	4		11	2	3	3	3	3	2	3	3			4		7	3	2	2	1					1	1	1	1	1	2	3	0.941	0.879	100	11123	8	2	3	3	5	5	5	5	1	4	3
1293	201410	590	157	1	3	6	2	3	6	3	2	3	3	5		4	5		2	4	2	1	1					1	4	1	1	1	2	3	0.941	0.879	85	11123	8	3	3	3	4	3	4	4	2	4	2
3203	201419	321	505	1	3	6	2	3	8	4	4	3	2	5		8	5		8	3	2		1					1	1	1	1	1	3	2	0.932	0.873	54	11132	8	3	3	3	3	3	1	2	3	4	4
3575	201419	1123	164	1	3	5	2	3	9	4	4	4	3	1	1000		4		2	2	2		1					1	1	1	1	1	3	2	0.932	0.873	50	11132	8	2	3	3	4	4	5	5	1	3	3
2269	201415	526	70	1	4	9	2	3	4	3	3	3	3	4		1	4		1	4	2	2	1					1	3	1	1	1	3	2	0.932	0.873	80	11132	8	3	3	3	3	4	3	4	4	2	2
1453	201410	921	223	1	1	6	2	3	4	3	2	3	3	1	2200		1	700		4	2	2	1					1	6	1	1	1	3	2	0.932	0.873	85	11132	8	2	3	3	5	5	4	4	3	2	2
1632	201410	1304	918	4		15	2	2	9	4	2	4	3	3			4		2	2	2	1	1					1	1	1	1	1	3	2	0.932	0.873	80	11132	8	3	3	2	4	4	4	5	2	2	2
3645	201419	1297	693	1	3	6	2	2	8	2	2	4	3	1	1200		1	1200		5	2		1					1	3	1	1	2	2	1	0.947	0.87	100	11221	7	2	3	3	4	4	5	5	2	2	2
3637	201419	1268	256	1	3	2	2	3	11	4	2	4	3	5		5	5		5	3	1		1					1	1	1	1	2	2	1	0.947	0.87	75	11221	7	3	3	3	3	4	4	4	2	2	3
2104	201415	225	576	1	3	5	2	3	8	3	3	4	4	1	1300		1	1800		5	2	1	1					1	3	1	1	2	2	1	0.947	0.87	75	11221	7	3	3	3	4	4	5	4	2	2	2
1730	201410	1504	862	4		13	1	3	7	2	2	4	3	5		7	5		5	2	1	2	1					1	1	1	1	2	2	1	0.947	0.87	75	11221	7	3	2	2	3	3	4	4	2	2	2
2062	201415	121	835	4		14	2	3	4	3	2	2	3	3			1	560		5	2	1	1					1	6	1	1	1	3	3	0.921	0.868	80	11133	9	3	3	3	3	1	5	5	2	2	2
2098	201415	208	852	4		13	1	3	4	3	3	3	3	1	1200		1	700		2	2	2	1					1	2	1	1	1	3	3	0.921	0.868	60	11133	9	3	3	2	2	2	4	4	3	3	3
1847	201410	1739	589	4		14	2	3	2	2	2	3	5	3			5		7	5	2	1	1					1	2	1	1	1	3	3	0.921	0.868	90	11133	9	2	1	1	5	5	5	4	2	2	2
3144	201419	195	65	1	1	3	2	3	11	1		2	2	5		4	5		5	4	2		1					1	2	2	1	1	2	1	0.945	0.864	90	21121	7	3	3	3	4	4	5	5	2	2	2
3494	201419	960	676	2	2	12	1	1	8	3	3	4	3	5		3	5		5	4	2		1					1	5	2	1	1	2	1	0.945	0.864	80	21121	7	3	2	1	4	4	5	4	1	2	4
3366	201419	686	818	1	2	4	2	3	10	3	2	4	3	5		8	5		8	2	2		1					1	2	2	1	1	2	1	0.945	0.864	70	21121	7	3	3	3	4	4	5	5	2	2	2
2337	201415	650	724	4		16	1	3	1	6	4	4	3	1	700		1	700		4	2	2	1					1	4	2	1	1	2	1	0.945	0.864	70	21121	7	2	3	3	4	4	4	5	1	2	1
2926	201415	1905	272	4		13	1	3	9	2	2	5	3	1	1500		1	3500		4	2	1			3			3	3	2	1	1	2	1	0.945	0.864	50	21121	7	4	3	2	3	3	5	5	1	1	3
1249	201410	489	231	4		12	1	2	7	9	7	3	3	1	4000		1	500		2	2	1	1					1	2	2	1	1	2	1	0.945	0.864	80	21121	7	3	3	3	4	4	4	4	3	2	2
1771	201410	1591	704	4		13	1	3	6	2	2	3	3	1	1300		1	1400		2	2	1	1					1	1	2	1	1	2	1	0.945	0.864	80	21121	7	3	2	3	3	3	5	5	4	1	2
1104	201410	230	299	4		13	1	2	8	1		4	3	1	2000		1	2000		2	2	1	1					1	4	2	1	1	2	1	0.945	0.864	70	21121	7	3	2	2	5	4	5	5	3	2	3
3138	201419	188	645	4		13	1	3	4	2	2	4	3	1	750		4		5	2	2			2				2	3	3	1	1	2	1	0.936	0.853	80	31121	8	3	2	2	4	4	5	4	2	2	2
1833	201410	1723	285	4		13	1	2	8	1		4	2	1	2000		1	2000		5	2	2	1					1	3	3	1	1	2	1	0.936	0.853	80	31121	8	3	3	3	3	3	4	4	2	2	2
2646	201415	1213	528	4		13	1	1	8	1		4	3	1	1830		1	1830		5	3	2	1					1	3	2	1	1	3	1	0.925	0.851	75	21131	8	4	2	2	3	3	4	4	3	2	2
1927	201410	2200	466	1	3	6	2	2	4	4	3	4	3	5		8	5		8	2	2	2	1					1	6	2	1	1	3	1	0.925	0.851	90	21131	8	3	3	2	5	5	5	5	1	2	2
3762	201419	1575	325	2	2	13	1	2	11	1		4	4	5		4	5		4	2	2		1					1	1	2	1	1	2	2	0.927	0.842	75	21122	8	3	3	3	4	4	4	4	1	2	2
2767	201415	1455	219	4		13	1	3	2	1		3	3	1	750		1	750		1	2	2	1					1	1	3	1	1	3	1	0.916	0.842	100	31131	9	3	3	2	3	3	4	4	2	2	2
2886	201415	1760	557	4		13	1	3	8	2	2	2	3	5		3	5		7	4	2	2	1					1	3	2	1	1	2	2	0.927	0.842	50	21122	8	3	3	2	4	4	4	4	1	3	4
1926	201410	2199	464	4		13	1	3	9	2	2	4	3	5		8	5		8	4	2	1	1					1	1	1	1	2	3	2	0.909	0.836	95	11232	9	3	2	2	2	2	5	5	2	2	2
3483	201419	940	772	4		13	1	2	8	2	2	3	2	1	1200		1	1600		4	2		1					1	4	2	1	1	3	2	0.907	0.831	60	21132	9	4	3	2	3	3	3	3	3	3	3
2686	201415	1292	164	4		14	2	2	4	3	2	2	1	4		8	4		7	4	3	2	1					1	8	2	1	1	3	2	0.907	0.831	75	21132	9	3	3	3	2	4	4	4	2	3	4
1245	201410	479	3	4		13	1	3	2	2	2	3	2	1	800		4		3	1	2	2	1					1	1	2	1	1	3	2	0.907	0.831	95	21132	9	3	3	3	3	5	5	5	3	2	2
3763	201419	1576	282	1	1	1	2	3	12	4	4	3	3	5		8	5		8	2	2		1					1	2	2	1	1	3	3	0.896	0.825	90	21133	10	3	3	2	4	4	5	5	2	2	2
1514	201410	1056	177	1	2	5	2	3	4	2	2	4	3	1	3000		5		2	2	2	2	1					1	1	2	1	2	2	2	0.904	0.805	30	21222	9	4	2	2	3	3	3	3	2	2	3
2779	201415	1498	225	4		13	1	3	2	1		2	3	1	1000		1	1000		2	2	2	1					1	1	2	1	1	1	4	0.867	0.793	50	21114	9	3	3	3	1	2	2	2	3	2	4
3287	201419	494	296	4		13	1	3	8	2	2	3	3	1	1450		1	1450		2	2		1					1	3	2	2	2	2	1	0.891	0.781	70	22221	9	3	3	3	5	5	5	5	1	1	1
1955	201410	2369	648	4		12	1	3	2	2	2	3	3	4		4	4		3	2	2	2	1					1	1	2	2	3	2	2	0.856	0.751	60	22322	11	3	2	3	3	3	3	3	3	4	2
3613	201419	1212	238	1	2	1	2	3	11	3	2	5	5	5		7	5		7	4	4		1					1	1	1	1	1	1	5	0.768	0.744	49	11115	9	4	3	3	3	4	4	3	1	5	3
1018	201410	51	26	2	1	7	1	3	8	5	4	4	3	1	1400		4		1	2	2	2	1					1	5	1	1	1	1	5	0.768	0.744	80	11115	9	3	3	2	3	3	3	3	2	3	3
2100	201415	211	617	1	1	2	2	3	11	3	2	4	4	1	1670		1	1500		4	2	1	1					1	2	1	1	1	4	1	0.739	0.721	90	11141	8	2	3	3	5	4	5	5	2	2	2
1829	201410	1717	979	4		13	1	3	4	1		4	3	1	1004		1	1004		4	2	2	1					1	3	1	1	1	4	1	0.739	0.721	50	11141	8	4	2	3	5	5	5	5	3	1	4
3780	201419	1618	204	1	1	4	2	3	11	3	2	5	3	5		8	5		8	4	2		1					1	1	2	1	1	2	5	0.713	0.656	80	21125	11	2	3	3	5	5	5	5	1	2	2
3356	201419	666	97	1	3	7	2	3	8	5	4	3	3	5		8	5		8	2	2		1					1	2	2	1	2	4	3	0.662	0.616	50	21243	12	4	2	2	3	3	3	3	4	3	2
3261	201419	452	63	4		13	1	3	6	1		3	3	1	1739		1	1739		2	2		1					1	1	2	1	1	5	1	0.4	0.419	40	21151	10	4	2	1	4	4	5	5	2	2	4
1999	201415	16	886	1	1	4	2	3	6	9	8	3	3	5		7	4		7	2	2	1	1					1	1	1	0	1	1	2	999	999	90			2	3	3	5	5	5	4	1	2	2
3276	201419	481	372	4		14	2	3	2	4	4	3	3	3			1	450		4	2		1					1	2	1	1	1	1	1	1	1	100	11111	5	2	1	1	5	5	3	3	1	4	4
3601	201419	1179	382	4		15	2	3	4	4	4	4	3	5		8	5		8	2	2		1					1	1	1	1	1	1	1	1	1	95	11111	5	2	3	3	5	4	5	5	1	1	2
3171	201419	254	249	4		13	1	3	4	2	2	2	3	1	1400		1	1200		4	2		1					1	5	1	1	1	1	1	1	1	90	11111	5	3	3	3	5	5	5	5	1	1	2
3846	201419	1808	884	1	1	7	2	3	4	2	2	3	3	1	2300		1	1150		2	2		1					1	5	1	1	1	1	1	1	1	90	11111	5	3	3	3	4	4	4	3	1	2	3
3158	201419	220	233	4		13	1	2	5	1		3	4	4		1	4		1	2	2		1					1	3	1	1	1	1	1	1	1	70	11111	5	3	3	3	3	3	3	3	3	3	3
3458	201419	895	918	4		11	2	3	5	6	4	3	3	3			4		7	2	1		1					1	1	1	1	1	1	1	1	1	70	11111	5	2	3	3	5	5	5	5	1	4	4
3157	201419	215	39	4		11	2	3	3	4	4	5	3	3			4		8	4	2		1					1	1	1	1	1	1	1	1	1	55	11111	5	3	3	3	2	3	2	2	3	4	4
2449	201415	841	605	1	2	1	2	3	10	3	3	5	3	1	3000		4		5	5	4	1	1					1	1	1	1	1	1	1	1	1	100	11111	5	2	3	3	4	5	4	5	2	2	3
2991	201415	2411	351	1	1	1	2	3	10	2	2	4	4	1	3000		1	2500		2	2	1	1					1	3	1	1	1	1	1	1	1	100	11111	5	2	3	3	5	5	5	5	1	2	3
2656	201415	1232	596	4		11	2	2	2	10	3	3	4	3			4		1	4	4	1	1					1	6	1	1	1	1	1	1	1	99	11111	5	2	3	3	5	5	5	5	3	3	2
2813	201415	1582	332	1	1	3	2	2	11	5	2	3	3	1	2650		1	530		4	2	1	1					1	3	1	1	1	1	1	1	1	98	11111	5	2	3	3	5	5	5	5	3	3	2
2199	201415	360	470	2	3	5	2	3	4	3	2	3	3	1	1000		1	600		2	2	1	1					1	2	1	1	1	1	1	1	1	95	11111	5	3	3	3	5	5	4	4	1	2	2
2604	201415	1118	642	1	2	4	2	2	8	4	2	4	5	5		8	4		8	2	2	1	1					1	1	1	1	1	1	1	1	1	95	11111	5	2	3	3	4	4	4	4	1	3	3
2673	201415	1265	251	4		13	1	3	8	4	3	3	4	1	3200		1	1250		2	2	1	1					1	5	1	1	1	1	1	1	1	90	11111	5	3	3	3	5	5	4	4	2	3	3
2038	201415	85	799	1	1	4	2	3	5	2	1	3	3	1	5000		1	5000		2	2	2	1					1	1	1	1	1	1	1	1	1	80	11111	5	3	3	3	5	5	5	5	1	2	2
2352	201415	672	988	4		12	1	3	8	3	3	3	4	1	300		1	300		2	2	2	1					1	1	1	1	1	1	1	1	1	80	11111	5	2	3	3	5	5	4	4	1	2	1
2678	201415	1276	744	1	1	2	2	2	11	4	3	5	3	1	2000		4		2	3	2	1	1					1	1	1	1	1	1	1	1	1	80	11111	5	2	3	3	4	4	4	4	2	2	2
1794	201410	1639	145	4		13	1	3	9	1		5	3	5		5	5		5	5	3	2	1					1	3	1	1	1	1	1	1	1	100	11111	5	3	3	3	5	5	5	5	1	2	3
1648	201410	1339	314	1	3	6	2	3	8	2	2	5	3	5		8	5		8	5	2	1	1					1	3	1	1	1	1	1	1	1	95	11111	5	1	3	3	4	4	4	4	2	4	4
1748	201410	1558	644	4		13	1	3	2	3	3	3	3	4		1	4		4	2	2	2	1					1	1	1	1	1	1	1	1	1	90	11111	5	1	3	3	5	5	5	5	1	2	2
1057	201410	127	137	1	1	2	2	3	11	1		3	3	1	3700		1	3700		4	2	1	1					1	1	1	1	1	1	1	1	1	85	11111	5	3	3	3	4	5	4	4	1	2	2
1931	201410	2211	315	4		14	2	2	6	4	4	3	4	3			1	1500		2	1	1	1					1	2	1	1	1	1	1	1	1	85	11111	5	2	3	3	4	4	5	5	2	1	1
1005	201410	19	25	1	2	8	2	3	2	4	4	3	3	5		8	5		8	2	2	2	1					1	8	1	1	1	1	1	1	1	80	11111	5	3	3	3	4	4	3	3	2	3	3
1199	201410	385	244	4		15	2	3	6	6	5	3	3	3			5		8	4	2	2	1					1	1	1	1	1	1	1	1	1	50	11111	5	3	2	1	2	3	5	5	3	3	3
3367	201419	687	817	4		13	1	3	4	11	6	3	3	1	1400		4		7	2	1		1					1	3	1	1	1	1	2	0.982	0.94	100	11112	6	1	3	3	5	5	5	5	1	1	1
3614	201419	1214	801	1	3	7	2	3	2	1		5	3	4		5	5		5	5	2		1					1	1	1	1	1	1	2	0.982	0.94	100	11112	6	2	3	3	5	5	5	5	1	2	1
3112	201419	141	741	4		11	2	3	4	7	3	4	4	1	300		4		1	5	4		1					1	4	1	1	1	1	2	0.982	0.94	90	11112	6	2	2	3	4	4	4	4	2	1	2
3539	201419	1042	839	4		13	1	3	10	4	2	4	3	1	2000		1	500		2	2		1					1	6	1	1	1	1	2	0.982	0.94	90	11112	6	2	3	3	5	5	4	5	1	2	2
3602	201419	1186	383	4		12	1	3	8	2	2	2	3	5		8	5		8	3	2			2				2	2	1	1	1	1	2	0.982	0.94	90	11112	6	2	3	3	5	4	5	5	1	1	2
3734	201419	1524	790	4		11	2	3	10	5	5	2	3	5		7	5		7	2	2		1					1	1	1	1	1	1	2	0.982	0.94	90	11112	6	3	3	3	4	5	3	3	2	2	4
3900	201419	2040	132	1	1	4	2	3	6	2	2	3	3	5		8	5		8	4	2		1					1	1	1	1	1	1	2	0.982	0.94	90	11112	6	2	3	3	4	4	4	4	1	2	2
3969	201419	2640	22	4		16	2	3	10	3	3	3	3	3			5		7	3	3		1					1	2	1	1	1	1	2	0.982	0.94	90	11112	6	2	3	3	4	4	4	4	2	3	4
3212	201419	338	199	3	3	5	2	3	8	4	2	3	3	1	500		1	400		4	2		1					1	2	1	1	1	1	2	0.982	0.94	85	11112	6	3	3	3	5	5	4	5	1	2	2
3540	201419	1044	843	1	3	6	2	3	4	3	2	3	3	1	2000		1	700		2	2		1					1	2	1	1	1	1	2	0.982	0.94	85	11112	6	3	3	3	3	4	4	4	1	2	3
3727	201419	1507	376	1	2	6	2	2	4	4	4	5	3	5		8	5		8	2	2			2				2	1	1	1	1	1	2	0.982	0.94	80	11112	6	3	3	2	5	5	5	5	1	1	2
3145	201419	196	900	1	3	6	2	3	4	1		2	3	1	2100		1	2100		5	2		1					1	1	1	1	1	1	2	0.982	0.94	70	11112	6	3	3	3	4	4	4	4	2	3	3
3607	201419	1191	829	4		13	1	3	7	2	2	4	4	1	3000		1	1500		4	2				3			3	6	1	1	1	1	2	0.982	0.94	70	11112	6	3	3	3	5	5	4	4	1	1	1
3870	201419	1877	92	4		15	2	3	4	3	3	5	3	3			1	500		2	2		1					1	1	1	1	1	1	2	0.982	0.94	70	11112	6	3	3	2	3	3	3	3	3	3	2
3500	201419	968	538	1	2	5	2	3	11	3	2	3	3	5		7	5		7	3	2		1					1	1	1	1	1	1	2	0.982	0.94	60	11112	6	3	3	3	3	4	3	3	1	2	3
3852	201419	1816	812	4		13	1	3	2	1		3	3	1	828		1	828		2	2		1					1	4	1	1	1	1	2	0.982	0.94	50	11112	6	3	2	1	2	2	4	5	1	3	4
2089	201415	179	75	4		14	2	3	4	8	6	5	4	3			4		1	2	1	1	1					1	2	1	1	1	1	2	0.982	0.94	100	11112	6	2	3	3	5	5	5	5	1	1	1
2346	201415	665	793	4		11	2	3	6	3	3	4	4	3			4		5	4	3	1	1					1	3	1	1	1	1	2	0.982	0.94	100	11112	6	2	3	3	5	5	5	5	1	2	2
2566	201415	1050	1022	1	3	5	2	2	7	4	2	3	3	5		7	5		7	2	2	1	1					1	1	1	1	1	1	2	0.982	0.94	100	11112	6	2	3	3	5	5	5	5	2	2	2
2822	201415	1605	796	4		11	2	3	3	4	3	4	3	3			4		4	3	2	1	1					1	1	1	1	1	1	2	0.982	0.94	99	11112	6	2	3	3	4	5	4	4	1	2	2
3007	201415	2463	1	4		14	2	3	8	4	4	3	3	3			4		3	2	2	1	1					1	1	1	1	1	1	2	0.982	0.94	98	11112	6	2	3	3	5	5	5	5	1	2	1
2108	201415	229	639	1	3	10	2	3	10	4	2	4	3	1	5000		1	1400		2	3	1	1					1	2	1	1	1	1	2	0.982	0.94	95	11112	6	2	3	3	5	5	4	4	1	2	2
2326	201415	632	324	4		11	2	3	5	3	2	4	3	3			1	2000		5	3	1	1					1	1	1	1	1	1	2	0.982	0.94	95	11112	6	2	3	3	5	4	5	5	1	2	1
2103	201415	220	792	4		15	2	3	11	3	2	4	4	1	1600		4		4	4	2	1	1					1	1	1	1	1	1	2	0.982	0.94	90	11112	6	2	3	3	5	5	5	5	1	2	3
2863	201415	1723	461	4		15	2	3	2	7	3	5	3	3			1	830		2	2	1	1					1	5	1	1	1	1	2	0.982	0.94	90	11112	6	3	3	3	5	4	5	4	2	2	3
2892	201415	1785	762	1	1	2	2	2	11	1		4	4	1	3500		1	3500		4	2	1	1					1	2	1	1	1	1	2	0.982	0.94	90	11112	6	2	3	3	5	5	5	5	1	3	3
2996	201415	2433	39	1	1	2	2	3	11	2	2	4	3	5		8	5		8	4	2	1	1					1	2	1	1	1	1	2	0.982	0.94	90	11112	6	2	2	1	4	4	4	4	1	2	2
2399	201415	753	826	1	2	4	2	3	9	3	2	3	3	5		8	5		8	5	2	1	1					1	1	1	1	1	1	2	0.982	0.94	85	11112	6	2	3	3	5	5	3	4	1	2	3
2466	201415	859	8	1	1	2	2	3	11	4	2	5	3	5		7	5		5	2	2	1	1					1	1	1	1	1	1	2	0.982	0.94	85	11112	6	3	3	3	4	4	3	4	2	2	2
2556	201415	1037	276	1	3	6	2	1	8	2	2	4	4	1	3200		1	3000		3	2	1	1					1	1	1	1	1	1	2	0.982	0.94	85	11112	6	4	3	3	3	3	3	3	2	3	3
2300	201415	578	364	1	2	10	2	3	8	3	2	3	4	4		8	5		8	5	2	1	1					1	8	1	1	1	1	2	0.982	0.94	80	11112	6	2	3	3	4	4	4	4	2	2	2
2429	201415	799	432	4		12	1	3	4	3	3	3	3	1	530		4		2	5	2	2	1					1	6	1	1	1	1	2	0.982	0.94	80	11112	6	3	3	3	5	5	3	5	1	3	3
2476	201415	885	376	1	3	1	2	3	11	5	3	5	3	1	16000		1	5000		3	2	1	1					1	1	1	1	1	1	2	0.982	0.94	80	11112	6	3	3	3	5	5	5	5	2	2	3
2582	201415	1079	259	2	3	5	2	3	4	3	2	5	3	1	1000		1	2000		4	2	1	1					1	1	1	1	1	1	2	0.982	0.94	80	11112	6	3	3	3	5	5	5	5	3	3	2
2605	201415	1120	368	4		13	2	3	4	4	3	5	3	1	1700		4		3	2	2	2	1					1	4	1	1	1	1	2	0.982	0.94	80	11112	6	3	3	3	5	5	5	5	1	2	1
2664	201415	1245	392	1	3	8	2	3	6	5	4	3	4	1	1200		1	550		3	2	1	1					1	5	1	1	1	1	2	0.982	0.94	80	11112	6	3	3	3	5	5	4	4	2	2	3
2942	201415	1979	911	1	3	5	2	3	4	4	3	5	3	5		3	5		8	3	2	1	1					1	4	1	1	1	1	2	0.982	0.94	80	11112	6	3	3	3	3	4	3	3	2	3	4
2427	201415	795	344	4		16	2	3	4	2	1	5	5	1	800		1	400		3	2	2	1					1	1	1	1	1	1	2	0.982	0.94	75	11112	6	4	2	2	2	2	2	2	4	3	3
2746	201415	1399	951	4		14	1	3	4	1		1	3	1	673		1	673		2	2	2	1					1	5	1	1	1	1	2	0.982	0.94	75	11112	6	3	3	3	5	5	3	4	1	2	2
2205	201415	369	308	4		14	2	1	8	3	2	3	4	1	1000		1	300		5	2	1	1					1	2	1	1	1	1	2	0.982	0.94	70	11112	6	3	2	2	4	4	4	5	2	3	4
2452	201415	844	608	1	2	1	2	3	11	4	3	5	3	5		5	5		5	2	2	1	1					1	4	1	1	1	1	2	0.982	0.94	70	11112	6	3	3	3	4	5	3	3	3	2	4
2517	201415	970	173	4		13	1	3	10	1		4	3	5		5	5		5	5	2	1	1					1	5	1	1	1	1	2	0.982	0.94	70	11112	6	3	3	3	4	4	3	3	2	2	4
2982	201415	2340	289	4		12	1	2	8	2	2	3	3	1	700		1	1600		2	1	1		2				2	4	1	1	1	1	2	0.982	0.94	70	11112	6	3	3	2	4	4	4	3	3	4	3
3015	201415	2494	218	1	3	6	2	3	10	2	2	5	4	1	2500		1	2500		5	1	1	1					1	3	1	1	1	1	2	0.982	0.94	70	11112	6	3	3	3	5	5	5	3	2	3	3
2195	201415	356	489	2	3	5	2	3	8	4	4	3	3	5		2	5		2	5	3	2	1					1	1	1	1	1	1	2	0.982	0.94	65	11112	6	3	3	3	5	5	5	5	1	1	2
2896	201415	1805	414	2	2	10	1	1	11	2	2	4	3	1	4000		1	2700		3	2	1	1					1	1	1	1	1	1	2	0.982	0.94	60	11112	6	4	3	3	3	4	3	4	2	3	3
1590	201410	1208	509	1	1	1	2	3	10	4	4	5	3	1	4000		1	1800		2	2	1	1					1	1	1	1	1	1	2	0.982	0.94	100	11112	6	2	3	3	4	4	4	4	2	2	2
1299	201410	606	751	4		14	2	2	8	2	2	4	3	5		8	5		8	4	2	1	1					1	3	1	1	1	1	2	0.982	0.94	95	11112	6	2	3	3	5	5	5	5	1	2	1
1837	201410	1727	588	1	3	2	2	2	10	4	3	4	5	5		8	5		8	4	3	1	1					1	2	1	1	1	1	2	0.982	0.94	95	11112	6	1	3	3	5	5	5	5	1	1	2
1870	201410	1837	112	4		14	2	2	5	5	3	3	3	1	1500		4		1	3	2	1	1					1	2	1	1	1	1	2	0.982	0.94	95	11112	6	3	3	3	5	5	4	4	1	2	2
1101	201410	226	365	4		11	2	3	3	4	4	4	3	3			4		2	2	2	1	1					1	2	1	1	1	1	2	0.982	0.94	90	11112	6	2	3	3	4	4	3	3	2	2	2
1108	201410	235	843	4		13	1	3	11	2	2	5	3	5		8	5		8	3	2	1	1					1	3	1	1	1	1	2	0.982	0.94	90	11112	6	3	3	3	4	5	4	5	1	1	2
1340	201410	694	125	1	1	4	2	3	5	3	2	3	4	5		8	5		8	4	2	1	1					1	1	1	1	1	1	2	0.982	0.94	90	11112	6	2	3	3	5	5	4	4	1	1	1
1354	201410	716	784	1	4	9	2	2	4	5	3	3	3	4		3	4		4	3	2	2	1					1	2	1	1	1	1	2	0.982	0.94	90	11112	6	3	3	3	2	4	5	4	2	2	2
1394	201410	805	430	4		11	2	2	3	4	3	2	3	3			4		7	2	2	1	1					1	2	1	1	1	1	2	0.982	0.94	90	11112	6	2	3	3	5	5	3	3	1	2	3
1505	201410	1033	531	4		14	2	3	11	5	4	3	3	5		8	5		4	4	2	1	1					1	8	1	1	1	1	2	0.982	0.94	90	11112	6	3	3	3	5	5	3	3	1	2	3
1609	201410	1262	187	1	3	7	2	3	4	2	2	2	3	1	1500		4		2	2	2	2	1					1	2	1	1	1	1	2	0.982	0.94	90	11112	6	3	3	3	3	4	3	3	1	4	3
1641	201410	1327	81	1	1	3	2	3	11	3	3	3	3	1	2100		1	1500		4	2	1	1					1	4	1	1	1	1	2	0.982	0.94	90	11112	6	2	3	3	4	4	4	4	2	2	2
1691	201410	1420	968	1	2	3	2	3	8	2	2	4	3	5		8	5		8	4	2	1	1					1	5	1	1	1	1	2	0.982	0.94	90	11112	6	3	3	3	5	5	5	5	2	2	2
1734	201410	1514	652	3	2	11	2	2	6	4	4	4	4	4		7	4		7	3	2	1	1					1	1	1	1	1	1	2	0.982	0.94	90	11112	6	2	3	3	4	3	4	3	1	3	2
1867	201410	1822	606	1	2	6	2	3	4	3	2	3	4	1	2200		1	750		2	2	1	1					1	1	1	1	1	1	2	0.982	0.94	90	11112	6	2	3	3	4	4	4	4	2	2	2
1897	201410	2039	152	3	3	11	2	2	6	5	3	4	4	4		1	4		4	2	2	1	1					1	1	1	1	1	1	2	0.982	0.94	90	11112	6	2	3	3	4	5	4	5	1	1	2
1143	201410	298	708	4		11	2	3	9	2	2	4	3	5		5	5		5	5	2	1	1					1	3	1	1	1	1	2	0.982	0.94	85	11112	6	3	3	3	3	3	3	3	1	2	2
1684	201410	1413	888	1	1	2	2	1	12	4	4	4	3	1	7000		1	2000		2	1	1	1					1	1	1	1	1	1	2	0.982	0.94	85	11112	6	3	3	3	3	5	5	5	3	2	2
1084	201410	175	162	1	1	2	2	3	11	2	2	4	3	5		5	5		5	2	2	1	1					1	1	1	1	1	1	2	0.982	0.94	80	11112	6	3	2	2	4	4	5	4	2	2	2
1346	201410	705	929	4		11	2	3	8	5	5	3	3	3			4		7	2	2	1	1					1	1	1	1	1	1	2	0.982	0.94	80	11112	6	3	3	3	3	5	4	4	2	2	2
1482	201410	992	768	4		13	1	3	6	1		1	3	1	800		1	800		2	2	2	1					1	3	1	1	1	1	2	0.982	0.94	80	11112	6	3	3	3	5	5	3	3	1	4	2
1561	201410	1136	629	4		14	2	3	7	7	6	3	3	3			4		2	2	2	1	1					1	2	1	1	1	1	2	0.982	0.94	80	11112	6	2	3	3	5	5	5	5	1	2	2
1562	201410	1138	141	4		11	2	3	6	2	2	4	4	3			4		5	5	3	1	1					1	4	1	1	1	1	2	0.982	0.94	80	11112	6	2	3	3	4	4	3	2	1	4	2
1681	201410	1407	272	4		5	2	3	4	6	2	3	3	1	500		4		1	2	2	1	1					1	2	1	1	1	1	2	0.982	0.94	80	11112	6	4	3	3	1	4	2	3	3	2	3
1792	201410	1627	339	1	4	9	2	3	8	2	2	3	3	4		7	4		7	2	2	2	1					1	1	1	1	1	1	2	0.982	0.94	80	11112	6	3	3	3	5	5	5	5	2	2	3
1895	201410	2026	383	1	3	5	2	3	4	2	2	3	3	1	1500		1	1000		4	2	1	1					1	5	1	1	1	1	2	0.982	0.94	80	11112	6	3	3	3	4	4	3	3	1	2	2
1504	201410	1032	532	4		14	2	3	4	3	3	2	4	4		8	4		3	3	2	2	1					1	6	1	1	1	1	2	0.982	0.94	75	11112	6	3	3	3	4	4	4	3	2	2	2
1072	201410	157	565	1	3	3	2	3	10	4	4	3	3	1	4000		1	2000		5	2	1	1					1	5	1	1	1	1	2	0.982	0.94	70	11112	6	3	3	2	5	5	4	4	2	2	1
1243	201410	477	6	2	4	9	2	3	2	2	2	1	3	4		1	4		4	3	2	2	1					1	6	1	1	1	1	2	0.982	0.94	70	11112	6	3	3	2	4	4	4	4	2	4	3
1322	201410	659	544	4		14	2	3	4	2	1	1	3	3			3			3	2	2	1					1	1	1	1	1	1	2	0.982	0.94	70	11112	6	3	2	2	3	3	3	4	4	2	3
1824	201410	1699	680	1	3	4	2	3	11	1		3	3	5		8	5		8	5	2	1	1					1	1	1	1	1	1	2	0.982	0.94	70	11112	6	3	3	2	3	4	3	4	2	2	3
1478	201410	986	769	4		13	1	3	4	2	2	3	3	1	870		1	1000		2	2	2			3			3	1	1	1	1	1	2	0.982	0.94	65	11112	6	3	3	3	5	5	4	4	1	2	2
1047	201410	115	875	4		11	2	2	3	5	4	3	3	3			1	1000		2	2	1	1					1	2	1	1	1	1	2	0.982	0.94	60	11112	6	2	3	3	4	5	5	5	3	1	1
1068	201410	147	976	4		14	2	3	2	4	1	3	3	1	1340		1	335		4	2	1	1					1	3	1	1	1	1	2	0.982	0.94	50	11112	6	3	3	3	5	5	5	5	1	2	2
3811	201419	1708	566	1	3	4	2	3	10	3	2	4	3	1	3200		1	3500		4	2		1					1	1	1	1	1	1	3	0.971	0.925	80	11113	7	2	3	3	5	5	4	4	1	3	2
3861	201419	1836	528	4		12	1	3	2	2	2	5	3	1	700		5		8	4	2		1					1	1	1	1	1	1	3	0.971	0.925	80	11113	7	4	3	3	5	5	5	5	1	2	2
3744	201419	1547	922	1	3	6	2	3	6	1		3	3	4		5	4		5	5	2		1					1	5	1	1	1	1	3	0.971	0.925	77	11113	7	3	3	3	3	5	3	4	1	3	3
3808	201419	1704	666	2	3	4	2	3	11	3	2	4	3	5		5	5		5	4	2		1					1	2	1	1	1	1	3	0.971	0.925	70	11113	7	2	3	3	4	3	4	3	1	3	3
3078	201419	84	473	4		14	2	3	9	2	2	3	3	3			4		3	2	2		1					1	1	1	1	1	1	3	0.971	0.925	50	11113	7	3	3	3	4	4	4	4	3	4	4
2310	201415	600	971	3	3	6	2	3	2	4	1	1	3	1	3000		1	500		5	2	1	1					1	5	1	1	1	1	3	0.971	0.925	90	11113	7	3	3	3	5	5	5	5	1	3	2
2829	201415	1642	215	1	3	10	2	3	8	4	4	1	3	4		5	1	1000		5	2	1	1					1	3	1	1	1	1	3	0.971	0.925	90	11113	7	3	3	3	5	5	4	4	1	2	2
2076	201415	149	875	2	1	2	2	2	11	3	2	4	2	1	1500		4		7	3	2	1	1					1	1	1	1	1	1	3	0.971	0.925	80	11113	7	3	3	3	4	4	4	4	3	3	3
2484	201415	914	295	1	2	7	2	3	4	3	3	4	4	5		7	5		7	5	2	1	1					1	6	1	1	1	1	3	0.971	0.925	70	11113	7	3	1	1	5	5	5	5	1	3	3
2636	201415	1200	895	4		13	1	3	8	2	2	3	2	5		8	5		8	1	1	2	1					1	1	1	1	1	1	3	0.971	0.925	70	11113	7	3	3	3	5	5	3	4	2	2	2
1432	201410	880	654	1	2	5	2	3	6	2	2	3	2	1	2500		1	2500		5	3	1	1					1	1	1	1	1	1	3	0.971	0.925	90	11113	7	3	3	3	5	5	5	5	1	2	2
1441	201410	897	493	3	3	6	2	3	4	2	2	1	2	5		8	5		8	4	2	2	1					1	5	1	1	1	1	3	0.971	0.925	80	11113	7	2	3	3	4	5	3	3	1	3	2
1033	201410	76	146	4		13	1	3	11	1		3	3	1	3000		1	3000		5	4	1	1					1	1	1	1	1	1	3	0.971	0.925	70	11113	7	4	3	3	4	4	5	5	2	1	1
1509	201410	1044	551	4		13	1	3	11	2	2	1	3	1	1000		1	500		3	2	2	1					1	5	1	1	1	1	3	0.971	0.925	70	11113	7	3	3	3	3	4	3	3	2	2	2
2984	201415	2356	920	2	1	3	1	2	8	2	2	4	3	5		7	5		5	3	2	1	1					1	1	1	1	1	2	1	0.97	0.915	90	11121	6	3	3	3	4	4	4	4	3	3	3
2283	201415	549	1032	1	3	3	2	2	8	2	2	5	3	1	4000		1	2000		2	2	1	1					1	2	1	1	1	2	1	0.97	0.915	80	11121	6	3	3	3	4	5	5	5	1	2	2
2950	201415	2029	385	1	2	4	2	3	6	2	1	3	3	1	6000		1	3000		2	2	1	1					1	2	1	1	1	2	1	0.97	0.915	70	11121	6	3	3	3	4	4	4	5	2	2	3
1159	201410	322	552	1	3	6	2	3	4	4	4	3	2	1	2000		1	900		2	2	1	1					1	3	1	1	1	3	1	0.95	0.894	70	11131	7	3	3	3	3	4	3	3	2	2	2
3663	201419	1324	544	4		11	2	2	5	1		2	4	1	500		1	500		1	1		1					1	2	1	1	1	2	2	0.952	0.887	95	11122	7	2	3	3	5	5	3	3	3	2	2
3975	201419	2716	26	1	1	2	2	3	11	3	1	2	3	5		5	5		3	2	2		1					1	1	1	1	1	2	2	0.952	0.887	95	11122	7	3	3	3	3	4	3	4	1	3	3
3563	201419	1088	681	1	3	5	2	3	6	3	3	2	3	1	1250		4		4	4	3		1					1	1	1	1	1	2	2	0.952	0.887	90	11122	7	3	3	3	3	3	2	1	3	4	4
3820	201419	1755	255	4		14	2	3	6	2	2	3	3	5		8	5		8	2	2		1					1	4	1	1	1	2	2	0.952	0.887	85	11122	7	4	3	2	3	3	3	3	3	3	3
3077	201419	83	550	4		15	1	3	2	6	2	2	3	1	980		1	600		2	2		1					1	5	1	1	1	2	2	0.952	0.887	70	11122	7	4	2	2	2	2	3	2	3	2	3
3238	201419	396	479	4		13	1	3	6	1		1	3	1	650		1	650		5	3		1					1	1	1	1	1	2	2	0.952	0.887	70	11122	7	3	3	3	4	4	3	5	2	2	3
3583	201419	1138	418	1	3	5	2	3	8	4	2	5	4	5		8	5		8	4	2		1					1	1	1	1	1	2	2	0.952	0.887	70	11122	7	3	3	3	5	5	5	5	1	1	2
3692	201419	1383	630	4		11	2	3	3	2	2	3	2	1	160		4		7	5	3		1					1	1	1	1	1	2	2	0.952	0.887	70	11122	7	3	3	3	5	4	5	4	1	2	3
3856	201419	1822	573	1	3	5	2	3	9	4	3	4	3	5		8	5		5	3	2		1					1	4	1	1	1	2	2	0.952	0.887	60	11122	7	3	3	3	4	3	3	4	2	3	3
2079	201415	155	870	1	4	9	2	3	7	6	5	4	3	1	6000		1	1000		2	2	2	1					1	3	1	1	1	2	2	0.952	0.887	80	11122	7	3	3	3	4	3	4	4	2	2	2
2745	201415	1398	1029	4		11	2	3	5	5	3	4	3	3			4		7	4	2	1	1					1	1	1	1	1	2	2	0.952	0.887	80	11122	7	2	3	3	4	4	4	4	4	3	3
2235	201415	444	572	4		14	2	3	4	4	3	3	4	1	720		1	400		3	2	1	1					1	4	1	1	1	2	2	0.952	0.887	70	11122	7	3	3	3	4	4	3	3	2	3	4
2562	201415	1046	699	4		11	2	3	5	4	3	5	2	3			4		2	4	2	1	1					1	1	1	1	1	2	2	0.952	0.887	70	11122	7	3	3	3	4	5	3	5	1	4	4
2652	201415	1227	291	1	3	5	2	3	8	2	2	3	2	1	5000		1	2500		4	2	1	1					1	4	1	1	1	2	2	0.952	0.887	60	11122	7	3	3	3	3	4	4	5	2	3	3
2707	201415	1327	468	1	3	6	2	3	4	4	2	4	4	1	2200		1	550		3	2	2	1					1	1	1	1	1	2	2	0.952	0.887	50	11122	7	3	3	3	3	4	3	3	2	2	2
2470	201415	875	626	1	2	6	2	3	4	1		3	3	1	1200		1	1200		2	2	1	1					1	4	1	1	1	2	2	0.952	0.887	40	11122	7	3	3	3	5	5	3	3	3	3	2
1699	201410	1436	938	4		15	2	2	5	5	5	4	3	3			1	600		1	2	1	1					1	1	1	1	1	2	2	0.952	0.887	100	11122	7	4	2	2	2	1	2	2	2	2	1
1790	201410	1621	420	1	3	4	2	1	8	4	3	4	3	1	1000		1	800		2	2	1	1					1	1	1	1	1	2	2	0.952	0.887	85	11122	7	3	3	3	5	4	3	4	2	3	2
1027	201410	64	611	1	3	1	2	3	11	3	2	3	1	3			1	1000		5	2	1	1					1	3	1	1	1	2	2	0.952	0.887	75	11122	7	3	3	3	5	5	2	4	2	3	3
1975	201410	2537	558	1	2	1	2	3	8	2	2	4	4	5		8	5		8	5	2	1	1					1	5	1	1	1	2	2	0.952	0.887	70	11122	7	3	3	3	5	5	4	4	1	2	2
1358	201410	733	896	1	3	4	2	3	8	3	3	3	2	5		8	5		8	2	2	1	1					1	1	1	1	1	2	2	0.952	0.887	60	11122	7	3	3	3	4	4	5	4	2	4	2
3754	201419	1565	258	1	3	4	2	3	10	5	5	2	3	5		5	5		4	4	3		1					1	2	1	1	1	2	3	0.941	0.879	85	11123	8	3	3	3	5	5	5	5	1	3	4
3233	201419	384	810	1	2	1	2	1	10	4	2	4	3	5		8	5		8	3	2		1					1	8	1	1	1	2	3	0.941	0.879	80	11123	8	3	3	3	5	5	5	5	3	4	4
3316	201419	571	5	4		13	1	3	2	2	2	3	3	1	800		1	800		2	2		1					1	1	1	1	1	2	3	0.941	0.879	80	11123	8	3	3	3	3	4	4	4	3	4	3
3732	201419	1518	357	1	3	1	2	1	9	2	2	4	3	5		8	5		8	2	2		1					1	4	1	1	1	2	3	0.941	0.879	60	11123	8	3	3	3	5	5	5	5	2	2	3
2448	201415	840	604	4		13	1	3	11	2	2	3	3	5		5	5		5	2	2	2	1					1	2	1	1	1	2	3	0.941	0.879	80	11123	8	3	3	3	3	3	5	5	1	2	2
2267	201415	521	69	4		14	2	3	11	4	3	5	2	3			1	800		2	2	1	1					1	5	1	1	1	2	3	0.941	0.879	70	11123	8	3	3	3	5	5	4	4	2	2	2
2549	201415	1026	426	1	3	10	2	3	4	1		5	4	5		8	5		8	5	2	1	1					1	5	1	1	1	3	2	0.932	0.873	70	11132	8	3	3	3	3	3	5	4	2	4	1
1766	201410	1577	384	1	1	3	2	3	7	5	5	4	3	1	1300		1	600		2	2	2	1					1	2	1	1	1	3	2	0.932	0.873	60	11132	8	3	3	3	5	5	4	4	1	2	3
3651	201419	1303	766	4		14	2	2	2	5	3	3	4	1	1200		1	400		2	2		1					1	5	1	1	1	3	3	0.921	0.868	50	11133	9	3	3	3	3	3	2	2	3	3	3
2396	201415	745	121	4		13	1	3	4	2	2	5	3	1	997		4		7	3	2	2	1					1	3	1	1	1	3	3	0.921	0.868	50	11133	9	4	2	2	3	3	4	4	2	3	3
2317	201415	609	421	1	3	5	2	3	10	4	2	3	3	4		5	4		7	4	2	1	1					1	4	2	1	1	2	2	0.927	0.842	75	21122	8	3	3	3	4	4	5	5	4	4	1
2223	201415	418	621	4		15	2	3	2	4	2	3	4	3			5		8	2	2	2	1					1	4	2	1	1	2	3	0.916	0.837	50	21123	9	3	3	2	3	5	3	3	3	3	3
3707	201419	1436	514	4		12	1	3	4	2	2	3	4	1	730		1	365		2	1		1					1	4	1	1	1	1	4	0.892	0.836	50	11114	8	3	3	2	5	5	3	3	3	3	4
2153	201415	294	495	4		14	2	3	2	1		1	3	3			3			5	3	2	1					1	4	1	1	1	1	4	0.892	0.836	80	11114	8	3	3	2	3	3	3	3	1	3	4
2875	201415	1738	1016	1	1	2	2	1	12	3	3	3	3	4		5	4		5	4	2	1				4		4	4	1	1	1	1	4	0.892	0.836	70	11114	8	3	3	3	4	4	3	3	2	4	3
3031	201415	2560	148	2	1	2	2	1	11	4	2	3	2	5		7	5		8	2	2	1	1					1	1	1	1	1	1	4	0.892	0.836	70	11114	8	4	3	3	4	4	4	4	1	2	4
3413	201419	776	823	4		13	1	3	4	2	2	2	1	1	992		4		1	5	1		1					1	1	1	1	1	2	4	0.862	0.791	95	11124	9	2	3	3	4	4	3	3	2	3	3
3786	201419	1628	862	1	3	7	2	3	4	3	3	2	3	1	1500		1	1200		2	2		1					1	1	1	1	1	2	4	0.862	0.791	50	11124	9	3	3	3	5	5	4	5	3	3	3
2989	201415	2392	13	4		11	2	3	10	4	4	5	3	3			5		8	2	2	1	1					1	1	1	1	1	2	4	0.862	0.791	70	11124	9	3	3	3	5	5	3	3	1	3	2
2835	201415	1656	394	4		13	2	3	2	1		3	4	1	1700		1	1700		2	1	2	1					1	5	1	1	1	3	4	0.842	0.779	50	11134	10	4	3	3	4	4	3	3	2	4	1
3357	201419	672	735	4		13	1	2	7	3	3	4	3	1	850		1	800		3	2		1					1	1	1	1	1	1	1	1	1	80	11111	5	3	2	3	4	4	5	5	2	4	2
2189	201415	350	253	1	1	5	2	3	4	5	3	1	4	1	1500		1	890		2	2	2	1					1	6	1	1	1	1	1	1	1	80	11111	5	3	1	1	2	2	5	5	1	2	2
2955	201415	2080	761	4		13	1	3	9	2	2	5	3	1	1600		1	5000		4	2	1			3			3	3	1	1	1	1	1	1	1	70	11111	5	3	3	2	4	4	3	3	3	2	4
1673	201410	1390	419	4		12	1	3	4	3	3	3	3	5		8	5		8	2	2	1	1					1	1	1	1	1	1	1	1	1	40	11111	5	4	1	3	3	3	4	4	1	2	2
3941	201419	2228	688	4		12	1	3	6	4	4	4	3	1	619		4		1	4	2		1					1	3	1	1	1	1	3	0.971	0.925	80	11113	7	3	2	1	3	3	4	4	2	1	3
1083	201410	174	964	1	1	4	2	3	8	3	2	3	3	1	1400		1	700		2	2	1	1					1	3	1	1	2	1	1	0.977	0.924	75	11211	6	3	2	2	1	1	4	5	2	2	4
3022	201415	2507	658	4		13	1	3	4	3	3	3	3	5		8	5		8	2	2	2	1					1	1	1	1	1	2	1	0.97	0.915	50	11121	6	3	3	3	4	4	5	5	1	2	2
1651	201410	1342	292	4		13	1	3	7	2	2	5	3	1	830		1	1500		2	2	2	1					1	6	2	1	1	1	2	0.957	0.889	85	21112	7	3	3	3	5	5	4	4	1	5	2
2445	201415	833	382	4		13	1	3	4	2	2	4	3	1	2000		1	1500		2	2	2	1					1	2	1	1	3	2	2	0.912	0.839	85	11322	9	4	2	2	3	3	3	3	3	3	3
1248	201410	488	230	4		14	2	3	3	7	5	5	5	4		5	1	600		5	2	1	1					1	3	3	1	2	2	1	0.913	0.816	30	31221	9	5	2	2	3	3	5	5	2	3	5
2909	201415	1843	28	4		12	1	3	4	2	2	2	3	1	766		1	750		4	2	2	1					1	1	3	3	3	3	2	0.811	0.721	50	33332	14	4	1	1	2	2	2	2	2	2	4
3429	201419	814	611	2	3	11	2	3	2	6	5	3	4	1	130		1	1500		3	2		1					1	4	2	1	1	4	2	0.696	0.658	90	21142	10	2	3	3	2	1	2	1	2	2	1
2132	201415	262	691	1	2	10	2	3	11	3	2	4	3	5		5	5		4	2	2	1	1					1	1	1	1	1	1	1	1	1	100	11111	5	2	3	3	4	5	5	5	1	2	2
2558	201415	1039	277	4		12	1	2	7	2	2	3	3	5		8	5		8	3	2	1	1					1	1	1	1	1	1	1	1	1	80	11111	5	3	2	2	3	3	4	4	3	3	3
2855	201415	1697	728	1	2	7	2	3	2	3	3	3	3	1	1300		1	600		2	2	2	1					1	4	1	1	1	1	1	1	1	80	11111	5	2	3	3	5	5	5	5	1	1	1
2895	201415	1803	415	4		15	2	3	4	4	4	3	3	3			1	1000		2	2	1	1					1	4	1	1	1	1	1	1	1	80	11111	5	3	2	2	3	3	3	3	3	2	4
1359	201410	739	349	1	3	10	1	3	8	2	2	4	3	1	2500		1	2500		2	2	1	1					1	2	1	1	1	1	1	1	1	80	11111	5	3	2	2	3	3	5	5	4	2	2
1570	201410	1163	337	4		13	1	3	9	1		3	3	5		5	5		5	2	1	1	1					1	3	1	1	1	1	1	1	1	70	11111	5	2	2	2	3	3	3	3	3	2	2
3453	201419	889	775	1	1	2	2	1	11	5	3	3	3	5		8	5		8	2	2		1					1	3	2	1	1	1	1	0.975	0.917	100	21111	6	3	2	3	4	4	5	5	1	2	2
3834	201419	1786	835	1	2	6	2	2	8	5	4	3	4	1	2500		1	2000		4	2		1					1	2	2	1	1	1	1	0.975	0.917	90	21111	6	2	3	3	3	3	5	4	2	2	2
3283	201419	490	40	4		13	1	3	8	1		5	4	1	2310		1	2310		4	2		1					1	3	2	1	1	1	1	0.975	0.917	80	21111	6	3	3	2	5	5	5	5	1	1	2
3656	201419	1308	339	1	2	4	2	3	9	4	4	3	3	1	2000		1	1000		2	2		1					1	4	2	1	1	1	1	0.975	0.917	60	21111	6	3	3	2	4	3	5	4	2	2	3
3938	201419	2212	51	4		12	1	3	2	4	4	3	3	5		8	5		8	2	2						8	8	8	2	1	1	1	1	0.975	0.917	60	21111	6	3	2	2	3	3	3	3	3	2	4
2821	201415	1604	91	1	1	4	2	3	8	4	4	3	3	1	1900		4		5	2	2	1	1					1	1	2	1	1	1	1	0.975	0.917	90	21111	6	3	3	2	5	5	5	5	1	2	4
1996	201415	8	562	1	2	6	2	3	6	4	2	2	3	1	1200		1	670		5	2	1	1					1	5	2	1	1	1	1	0.975	0.917	80	21111	6	3	3	2	4	4	5	5	3	2	2
2336	201415	649	727	4		13	2	3	2	1		4	3	1	1300		1	1300		2	2	2	1					1	1	2	1	1	1	1	0.975	0.917	80	21111	6	3	2	2	3	3	3	3	2	2	2
2738	201415	1384	23	1	1	6	2	3	4	2	2	4	3	5		8	5		8	2	2	2	1					1	1	2	1	1	1	1	0.975	0.917	70	21111	6	3	3	2	3	3	4	4	2	2	3
2111	201415	232	425	4		13	1	3	11	2	2	1	3	5		8	5		8	5	1	1	1					1	5	2	1	1	1	1	0.975	0.917	60	21111	6	3	3	3	4	4	4	4	2	4	3
2298	201415	568	636	1	3	6	1	2	4	4	4	2	2	5		4	1	1000		4	2	1	1					1	1	3	1	1	1	1	0.966	0.899	75	31111	7	3	2	3	5	5	3	3	2	1	1
1493	201410	1014	921	4		12	1	3	4	1		4	3	1	720		1	720		2	2	2	1					1	1	3	1	1	1	1	0.966	0.899	80	31111	7	3	3	3	3	3	4	4	2	1	2
1614	201410	1267	321	4		14	2	2	3	5	2	3	3	1	300		1	3500		4	2	1	1					1	5	2	1	1	1	2	0.957	0.889	80	21112	7	3	3	3	5	5	5	5	1	2	3
3962	201419	2451	477	1	3	6	2	3	4	4	2	5	4	5		8	5		8	2	2		1					1	3	2	1	1	2	1	0.945	0.864	85	21121	7	3	3	2	3	3	5	5	3	1	2
2093	201415	194	510	1	1	4	2	3	8	5	3	3	3	5		5	1	1200		2	2	1	1					1	5	2	1	1	2	1	0.945	0.864	75	21121	7	3	3	3	4	4	3	4	2	2	2
2432	201415	802	197	1	2	7	2	3	2	3	3	1	3	5		8	5		8	2	2	2	1					1	1	4	1	1	1	2	0.856	0.858	50	41112	9	4	2	2	3	3	3	3	4	3	4
2254	201415	494	87	4		13	1	3	6	2	2	5	3	1	1300		1	1100		4	3	2	1					1	3	2	1	1	3	1	0.925	0.851	80	21131	8	3	3	2	4	4	4	5	1	1	1
3032	201415	2564	149	1	1	2	2	3	11	3	2	3	4	1	2300		5		4	2	2	1	1					1	1	2	1	1	2	2	0.927	0.842	90	21122	8	2	3	3	5	5	5	5	1	3	3
2788	201415	1518	849	1	2	2	2	2	10	2	2	4	3	5		5	5		3	2	2	1	1					1	1	2	1	1	2	2	0.927	0.842	80	21122	8	2	3	3	5	5	5	5	2	2	3
1661	201410	1361	948	3	3	4	1	1	12	1		1	4	1	500		1	500		3	2	2	1					1	1	3	1	1	3	1	0.916	0.842	55	31131	9	3	2	1	5	4	5	5	2	1	1
1541	201410	1104	8	4		13	1	3	2	1		3	3	4		2	4		3	3	2	2	1					1	1	2	1	1	2	3	0.916	0.837	50	21123	9	4	3	2	3	3	3	3	3	4	2
3340	201419	620	517	4		13	1	3	4	6	4	3	3	4		8	5		8	2	2		1					1	1	3	1	2	2	2	0.895	0.796	50	31222	10	3	2	2	3	4	4	4	3	3	3
2000	201415	17	443	4		14	2	2	2	3	3	1	3	3			1	650		2	2	2	1					1	4	1	1	1	2	2	0.952	0.887	88	11122	7	1	3	3	5	5	5	5	1	1	1
3409	201419	767	478	4		14	2	2	6	4	4	5	3	3			1	1000		1	1		1					1	1	1	1	1	1	1	1	1	100	11111	5	1	3	3	5	5	5	5	1	1	1
3091	201419	102	867	4		13	1	3	4	2	2	3	3	1	1200		1	1500		3	2		1					1	4	1	1	1	1	1	1	1	95	11111	5	3	3	3	4	4	5	5	2	2	2
3627	201419	1250	275	4		13	1	3	4	1		2	3	4		4	4		4	5	2		1					1	1	1	1	1	1	1	1	1	85	11111	5	3	3	2	4	5	5	5	1	5	2
3966	201419	2572	729	1	3	6	2	3	7	4	2	3	4	1	2000		1	500		2	2		1					1	3	1	1	1	1	1	1	1	80	11111	5	3	2	3	4	4	5	5	2	2	2
3444	201419	859	464	4		13	1	3	4	3	3	4	3	1	3500		1	2000		2	2		1					1	1	1	1	1	1	1	1	1	75	11111	5	3	2	3	4	4	5	5	2	1	2
3573	201419	1121	163	1	3	6	2	3	4	2	2	4	3	1	1100		1	1000		2	2		1					1	2	1	1	1	1	1	1	1	55	11111	5	3	2	2	3	3	4	4	2	2	3
3054	201419	13	717	4		16	2	1	6	4	4	3	3	3			1	250		4	2		1					1	1	1	1	1	1	1	1	1	50	11111	5	3	3	3	4	4	5	5	3	1	3
3514	201419	992	746	1	3	5	2	3	4	2	2	3	3	1	1240		1	1400		2	2		1					1	5	1	1	1	1	1	1	1	50	11111	5	4	3	3	5	5	5	5	3	2	2
3671	201419	1344	656	4		12	1	3	2	1		3	2	1	1351		1	1351		1	2		1					1	1	1	1	1	1	1	1	1	50	11111	5	3	3	3	3	3	5	5	2	2	3
2543	201415	1014	1008	4		12	1	3	4	1		4	2	1	1750		1	1750		2	2	2			3			3	5	1	1	1	1	1	1	1	95	11111	5	3	3	2	3	3	5	5	1	1	2
2494	201415	926	800	4		10	2	3	4	5	2	4	3	5		5	5		1	2	2	2	1					1	1	1	1	1	1	1	1	1	90	11111	5	3	3	3	4	4	5	5	2	1	2
2504	201415	940	234	1	3	4	2	3	10	3	2	5	3	5		8	5		8	4	2	1	1					1	1	1	1	1	1	1	1	1	90	11111	5	2	3	3	5	5	5	5	1	2	2
2369	201415	711	742	1	3	4	2	3	10	6	5	4	3	1	1500		4		1	4	2	1	1					1	1	1	1	1	1	1	1	1	75	11111	5	3	3	3	4	4	5	4	4	2	3
2380	201415	723	214	1	2	6	2	3	7	3	3	1	2	5		3	5		7	5	2	1	1					1	8	1	1	1	1	1	1	1	75	11111	5	3	3	3	3	4	3	4	1	2	3
2184	201415	342	837	4		16	2	3	11	3	2	4	4	4		3	4		7	2	1	1	1					1	1	1	1	1	1	1	1	1	70	11111	5	2	3	3	5	5	5	5	1	2	3
2619	201415	1164	419	1	3	4	2	3	9	4	3	5	3	5		8	5		8	4	2	1	1					1	1	1	1	1	1	1	1	1	70	11111	5	4	3	2	3	3	3	4	2	2	2
2857	201415	1704	598	4		15	2	3	4	3	2	5	4	3			1	300		2	2	1	1					1	4	1	1	1	1	1	1	1	40	11111	5	3	3	0	5	5	5	5	2	1	1
1754	201410	1565	96	1	3	10	2	3	8	3	2	4	3	1	2000		5		5	2	2	1	1					1	2	1	1	1	1	1	1	1	90	11111	5	3	2	3	4	5	5	5	2	2	2
1705	201410	1443	676	4		13	1	3	8	2	2	3	3	5		5	5		4	2	2	1	1					1	2	1	1	1	1	1	1	1	85	11111	5	3	2	3	4	4	4	4	2	2	3
1676	201410	1400	818	1	3	6	2	3	4	6	2	3	3	1	2500		1	550		4	2	2	1					1	2	1	1	1	1	1	1	1	80	11111	5	3	3	2	4	4	5	5	1	2	2
1960	201410	2458	324	1	3	1	2	3	6	3	2	3	3	5		4	5		5	3	2	1	1					1	4	1	1	1	1	1	1	1	80	11111	5	2	3	3	4	3	4	4	4	4	4
1715	201410	1469	836	1	1	1	2	3	11	3	1	4	3	1	5000		1	2000		2	2	1	1					1	1	1	1	1	1	1	1	1	70	11111	5	2	3	3	4	4	5	5	4	2	2
1894	201410	2025	320	4		13	1	2	8	2	2	5	2	1	1300		1	1900		2	2	1	1					1	1	1	1	1	1	1	1	1	70	11111	5	3	2	3	5	5	5	5	1	2	2
1105	201410	231	298	2	3	13	1	2	5	2	2	4	3	5		5	5		5	2	2	2	1					1	3	1	1	1	1	1	1	1	65	11111	5	3	3	3	4	5	5	5	3	1	4
1141	201410	294	235	4		12	1	3	4	5	5	3	3	5		8	1	800		3	2	2	1					1	6	1	1	1	1	1	1	1	50	11111	5	4	2	2	3	3	5	4	3	1	1
1214	201410	416	97	4		13	1	3	2	4	3	4	3	1	1100		1	500		3	2	2	1					1	1	1	1	1	1	2	0.982	0.94	90	11112	6	3	3	2	4	4	4	3	2	2	3
1899	201410	2045	11	4		14	2	3	3	8	4	3	3	3			3			4	2	1	1					1	4	1	1	1	1	2	0.982	0.94	90	11112	6	3	3	3	5	5	5	5	3	2	2
1266	201410	518	602	1	2	6	2	2	4	4	2	3	3	1	2700		1	700		2	2	1	1					1	5	1	1	1	1	2	0.982	0.94	70	11112	6	3	3	3	5	5	5	4	1	2	2
3560	201419	1079	697	1	3	10	2	3	8	2	2	4	4	1	4000		1	2500		2	2		1					1	4	1	1	1	2	1	0.97	0.915	100	11121	6	4	2	3	3	3	5	5	3	1	1
3751	201419	1560	617	4		13	1	2	2	3	3	3	3	1	1020		1	750		4	2		1					1	5	1	1	1	2	1	0.97	0.915	100	11121	6	3	3	3	5	5	5	5	1	1	1
3128	201419	170	868	4		13	1	2	11	2	2	4	3	1	3000		1	2100		2	2		1					1	1	1	1	1	2	1	0.97	0.915	90	11121	6	3	2	3	3	3	5	5	2	2	2
3155	201419	211	103	1	3	10	2	3	11	3	2	5	4	1	5000		1	3000		2	1		1					1	5	1	1	1	2	1	0.97	0.915	90	11121	6	2	2	3	4	3	5	5	2	2	2
3208	201419	332	145	1	3	6	2	3	4	4	4	2	3	1	1500		1	400		2	2		1					1	1	1	1	1	2	1	0.97	0.915	90	11121	6	3	3	3	4	4	5	5	2	1	1
3354	201419	663	234	1	3	5	2	3	7	4	2	4	3	1	2200		1	1300		4	2		1					1	5	1	1	1	2	1	0.97	0.915	90	11121	6	3	3	2	4	4	4	4	2	2	2
3376	201419	699	493	1	3	6	2	3	2	3	2	4	3	1	1200		4		1	3	2		1					1	5	1	1	1	2	1	0.97	0.915	90	11121	6	3	3	3	5	5	5	5	1	2	2
3397	201419	738	549	4		16	2	3	4	4	3	3	3	1	1359		1	525		2	2		1					1	4	1	1	1	2	1	0.97	0.915	90	11121	6	2	3	3	5	5	5	5	1	1	2
3687	201419	1376	632	1	3	10	2	3	5	3	2	4	5	1	4000		1	1333		5	4		1					1	1	1	1	1	2	1	0.97	0.915	90	11121	6	2	3	3	5	3	5	5	4	1	1
3806	201419	1701	667	1	1	2	2	2	11	3	2	3	2	5		5	5		4	2	2		1					1	1	1	1	1	2	1	0.97	0.915	90	11121	6	2	3	3	4	4	5	5	1	2	2
3819	201419	1751	684	4		12	1	3	2	5	3	4	3	1	530		4		1	5	2		1					1	6	1	1	1	2	1	0.97	0.915	90	11121	6	4	3	3	5	5	5	5	3	2	2
3822	201419	1762	690	1	1	3	2	3	10	2	2	4	3	1	2000		1	2000		5	3		1					1	3	1	1	1	2	1	0.97	0.915	90	11121	6	2	3	3	5	5	5	5	2	1	1
3531	201419	1018	36	1	4	9	2	3	4	8	5	4	4	5		5	5		5	2	2		1					1	1	1	1	1	2	1	0.97	0.915	85	11121	6	3	2	3	4	4	4	4	2	4	2
3956	201419	2404	536	1	1	4	2	3	9	4	4	4	3	1	2000		1	2000		2	2		1					1	2	1	1	1	2	1	0.97	0.915	85	11121	6	3	3	3	5	5	5	5	1	1	2
3140	201419	190	552	4		13	1	3	8	2	2	4	3	1	1500		1	1750		4	3		1					1	2	1	1	1	2	1	0.97	0.915	80	11121	6	3	3	3	5	5	5	5	2	1	2
3149	201419	202	47	1	3	10	2	2	11	2	1	4	4	4		8	4		7	4	2		1					1	4	1	1	1	2	1	0.97	0.915	80	11121	6	3	3	3	4	4	5	5	2	2	2
3199	201419	315	752	1	3	10	2	3	4	4	2	3	4	1	1700		1	600		2	2		1					1	2	1	1	1	2	1	0.97	0.915	80	11121	6	2	3	3	5	5	5	5	1	1	2
3279	201419	484	369	4		13	1	3	4	2	2	3	3	1	800		1	1000		2	2		1					1	1	1	1	1	2	1	0.97	0.915	80	11121	6	3	3	3	4	4	4	4	2	4	3
3362	201419	680	61	1	3	5	2	3	6	3	2	4	3	1	1500		1	1100		3	2		1					1	1	1	1	1	2	1	0.97	0.915	80	11121	6	2	3	3	4	4	5	5	2	2	2
3390	201419	727	373	4		13	1	3	11	2	2	5	3	5		8	5		8	2	2		1					1	3	1	1	1	2	1	0.97	0.915	80	11121	6	3	3	2	4	4	5	5	2	2	2
3395	201419	736	548	1	3	5	2	3	4	3	2	3	3	1	1600		1	860		2	1		1					1	4	1	1	1	2	1	0.97	0.915	80	11121	6	5	3	0	4	0	5	4	2	2	3
3456	201419	893	915	4		11	2	2	10	4	4	4	3	3			4		7	3	2		1					1	1	1	1	1	2	1	0.97	0.915	80	11121	6	3	3	3	5	5	5	5	2	5	3
3581	201419	1135	417	4		15	2	3	4	3	3	5	3	4		8	4		8	2	2		1					1	1	1	1	1	2	1	0.97	0.915	80	11121	6	3	3	3	4	4	5	5	1	2	1
3842	201419	1804	343	1	3	5	2	3	8	3	2	1	4	1	900		1	400		3	2		1					1	4	1	1	1	2	1	0.97	0.915	80	11121	6	3	3	3	4	4	5	5	2	4	3
3885	201419	1981	127	4		13	1	3	6	3	2	3	3	1	1200		1	3000		4	2		1					1	3	1	1	1	2	1	0.97	0.915	80	11121	6	3	3	3	4	4	5	5	3	4	2
3912	201419	2073	107	4		13	1	3	4	4	4	2	3	1	780		1	420		2	2		1					1	1	1	1	1	2	1	0.97	0.915	80	11121	6	3	3	2	3	4	5	5	2	1	2
3315	201419	568	719	1	4	9	2	2	8	3	3	5	3	1	1500		1	2200		4	2		1					1	5	1	1	1	2	1	0.97	0.915	75	11121	6	3	3	3	5	5	4	5	1	1	1
3951	201419	2377	925	1	4	9	2	3	7	3	3	1	2	3			4		3	2	1		1					1	6	1	1	1	2	1	0.97	0.915	75	11121	6	3	3	3	3	3	4	4	1	1	2
3098	201419	111	847	1	3	5	2	3	11	4	4	3	3	1	1500		1	600		4	1		1					1	1	1	1	1	2	1	0.97	0.915	70	11121	6	3	3	3	4	5	4	4	2	2	3
3132	201419	175	154	1	1	4	2	3	11	1		4	3	1	1500		1	1500		1	2		1					1	1	1	1	1	2	1	0.97	0.915	70	11121	6	3	3	3	3	4	5	5	1	2	2
3179	201419	270	425	4		13	1	3	4	2	2	5	3	1	1240		1	1600		2	2				3	4		34	2	1	1	1	2	1	0.97	0.915	70	11121	6	3	3	2	4	5	3	3	1	2	3
3496	201419	963	433	4		4	1	3	4	1		3	3	1	1120		1	1120		2	2			2				2	4	1	1	1	2	1	0.97	0.915	70	11121	6	3	3	3	4	4	5	4	2	1	2
3703	201419	1416	571	4		15	2	3	10	3	2	4	3	3			4		5	4	2		1					1	4	1	1	1	2	1	0.97	0.915	70	11121	6	3	3	3	3	4	5	5	2	2	3
3862	201419	1837	527	4		13	1	3	4	2	2	5	3	1	2000		1	1500		2	2		1					1	3	1	1	1	2	1	0.97	0.915	70	11121	6	3	3	3	5	4	5	5	3	2	1
3893	201419	2007	83	4		11	2	3	5	4	4	4	3	3			4		3	1	1		1					1	1	1	1	1	2	1	0.97	0.915	70	11121	6	3	3	3	5	5	5	5	1	2	2
3903	201419	2045	133	4		14	2	3	4	2	2	4	3	5		8	5		8	4	2		1					1	5	1	1	1	2	1	0.97	0.915	70	11121	6	3	2	1	4	4	5	5	4	2	2
3677	201419	1351	511	4		13	2	3	4	6	1	3	3	5		8	5		8	2	2		1					1	3	1	1	1	2	1	0.97	0.915	65	11121	6	3	2	3	3	3	5	5	3	1	3
3894	201419	2009	87	4		13	1	2	4	2	2	5	3	4		3	4		4	2	2		1					1	1	1	1	1	2	1	0.97	0.915	60	11121	6	3	3	2	4	3	4	4	2	2	2
3931	201419	2162	827	1	4	9	2	3	4	4	4	3	3	4		7	4		7	4	2		1					1	6	1	1	1	2	1	0.97	0.915	60	11121	6	3	2	2	3	3	3	3	3	3	3
3143	201419	193	67	4		13	1	3	8	3	3	4	3	1	1000		1	1500		2	2		1					1	2	1	1	1	2	1	0.97	0.915	50	11121	6	4	3	3	4	5	5	5	2	5	5
3402	201419	750	850	4		14	2	3	4	5	3	3	3	3			4		4	2	2		1					1	3	1	1	1	2	1	0.97	0.915	50	11121	6	3	3	3	5	5	5	5	5	2	2
3416	201419	783	419	4		13	1	3	4	1		4	3	1	2300		1	2300		2	2		1					1	5	1	1	1	2	1	0.97	0.915	50	11121	6	4	3	3	4	4	5	5	1	2	3
3419	201419	790	389	1	4	9	2	3	2	4	3	3	3	4		7	4		7	2	2		1					1	1	1	1	1	2	1	0.97	0.915	50	11121	6	4	3	3	4	4	4	4	2	1	2
3426	201419	805	177	4		13	1	3	8	2	2	3	3	1	1000		1	1100		1	2		1					1	3	1	1	1	2	1	0.97	0.915	50	11121	6	3	3	3	5	5	5	5	1	3	3
3467	201419	916	350	4		15	2	3	5	3	2	3	3	5		1	4		3	2	2		1					1	4	1	1	1	2	1	0.97	0.915	50	11121	6	3	3	3	4	5	5	5	2	3	3
3520	201419	1005	435	1	1	6	2	3	4	3	2	2	3	1	1500		1	700		2	1					4		4	6	1	1	1	2	1	0.97	0.915	50	11121	6	4	3	2	4	4	5	5	3	2	3
3749	201419	1555	8	4		13	1	3	2	4	4	5	5	5		7	5		8	2	1		1					1	1	1	1	1	2	1	0.97	0.915	50	11121	6	3	2	1	2	2	2	2	4	2	4
3790	201419	1635	443	4		15	2	3	7	2	2	2	2	3			1	700		4	2		1					1	8	1	1	1	2	1	0.97	0.915	40	11121	6	5	2	2	3	3	3	3	2	1	3
2668	201415	1253	925	1	3	5	2	3	7	5	4	4	3	5		8	5		8	2	2	1	1					1	4	1	1	1	2	1	0.97	0.915	100	11121	6	3	3	3	5	5	5	5	1	1	1
2680	201415	1283	806	1	1	3	2	3	9	2	1	3	3	5		5	5		5	5	2	1	1					1	6	1	1	1	2	1	0.97	0.915	100	11121	6	3	3	3	5	5	5	5	2	2	2
2929	201415	1920	2	1	2	6	2	3	3	4	2	3	3	1	1600		1	2000		3	2	1	1					1	3	1	1	1	2	1	0.97	0.915	100	11121	6	2	3	3	5	5	5	5	2	5	1
2947	201415	1993	372	1	1	3	2	3	10	4	4	3	4	1	1700		4		2	5	2	1	1					1	2	1	1	1	2	1	0.97	0.915	100	11121	6	1	3	3	5	5	5	4	1	2	1
3033	201415	2572	473	1	1	2	2	1	11	4	4	5	3	1	6000		1	2200		2	4	1	1					1	2	1	1	1	2	1	0.97	0.915	99	11121	6	2	3	3	5	1	5	5	1	2	1
2670	201415	1255	249	1	1	2	2	3	11	2	2	3	3	4		5	1	1600		3	2	1	1					1	1	1	1	1	2	1	0.97	0.915	95	11121	6	3	1	2	5	4	5	5	2	2	3
2959	201415	2113	558	4		13	2	3	8	2	2	5	3	1	3000		1	1500		4	2	2	1					1	1	1	1	1	2	1	0.97	0.915	95	11121	6	2	3	2	4	4	5	5	4	1	2
2221	201415	415	82	4		16	2	3	8	4	4	3	3	1	820		1	1205		2	2	1	1					1	1	1	1	1	2	1	0.97	0.915	90	11121	6	3	3	3	4	4	4	4	2	2	2
2259	201415	507	532	4		14	2	3	7	4	2	4	3	1	460		4		5	4	2	1	1					1	1	1	1	1	2	1	0.97	0.915	90	11121	6	2	3	3	4	3	4	4	3	2	2
2541	201415	1012	437	4		15	2	3	11	4	2	4	3	5		3	5		1	2	2	1	1					1	1	1	1	1	2	1	0.97	0.915	90	11121	6	2	3	3	4	3	4	4	2	2	2
2711	201415	1336	1010	4		11	2	3	10	2	2	5	4	3			1	2000		5	4	1	1					1	3	1	1	1	2	1	0.97	0.915	90	11121	6	3	3	3	4	4	5	5	2	1	2
2916	201415	1872	687	3	2	7	2	2	4	7	5	3	4	1	1600		4		7	5	2	1	1					1	2	1	1	1	2	1	0.97	0.915	90	11121	6	3	3	3	4	4	5	5	2	2	2
2071	201415	136	661	1	2	6	2	3	4	4	2	4	3	5		5	5		5	2	2	1	1					1	3	1	1	1	2	1	0.97	0.915	85	11121	6	3	3	3	3	3	5	5	3	2	4
2109	201415	230	423	1	3	2	2	3	11	2	2	4	3	5		8	5		8	5	3	1	1					1	1	1	1	1	2	1	0.97	0.915	85	11121	6	2	3	3	5	5	5	5	2	2	2
2356	201415	678	904	4		12	1	3	10	3	3	3	4	5		8	5		8	3	2	1	1					1	1	1	1	1	2	1	0.97	0.915	85	11121	6	2	3	2	5	4	5	5	2	1	1
2953	201415	2070	712	1	1	4	2	3	6	5	2	4	3	1	2000		1	1400		2	2	1	1					1	1	1	1	1	2	1	0.97	0.915	85	11121	6	3	3	3	5	5	5	5	2	2	2
2044	201415	91	1041	1	3	6	2	3	2	4	2	4	3	1	2000		1	700		2	2	1	1					1	3	1	1	1	2	1	0.97	0.915	80	11121	6	3	3	3	4	5	5	5	2	2	2
2115	201415	238	630	1	3	6	2	3	4	2	2	3	4	1	2500		1	1400		5	3	1	1					1	1	1	1	1	2	1	0.97	0.915	80	11121	6	3	3	3	3	3	4	5	2	2	3
2248	201415	471	48	1	3	6	2	3	4	5	4	4	3	5		5	5		3	2	2	1	1					1	1	1	1	1	2	1	0.97	0.915	80	11121	6	2	3	3	5	5	5	5	1	2	2
2266	201415	520	71	4		15	2	3	4	4	2	3	4	3			1	300		3	2	1	1					1	5	1	1	1	2	1	0.97	0.915	80	11121	6	4	3	3	3	3	5	5	4	3	4
2392	201415	741	180	1	3	6	2	3	8	3	2	2	3	1	1870		1	600		4	2	1	1					1	3	1	1	1	2	1	0.97	0.915	80	11121	6	3	3	3	4	4	5	5	1	1	2
2398	201415	751	939	2	3	5	2	2	4	4	2	3	4	1	2500		1	1000		4	2	1	1					1	5	1	1	1	2	1	0.97	0.915	80	11121	6	3	3	3	3	4	5	5	2	3	3
2516	201415	969	1049	1	3	1	2	2	8	4	4	3	3	1	3200		1	2000		5	2	1	1					1	5	1	1	1	2	1	0.97	0.915	80	11121	6	3	3	3	5	5	5	5	2	2	2
2601	201415	1115	692	1	1	2	2	2	10	3	2	4	3	1	2600		4		7	3	2	1	1					1	2	1	1	1	2	1	0.97	0.915	80	11121	6	2	3	3	5	5	5	5	2	2	2
2644	201415	1210	530	1	1	2	2	2	11	3	2	5	3	1	2600		4		5	4	2	1	1					1	3	1	1	1	2	1	0.97	0.915	80	11121	6	3	3	3	5	4	5	5	2	1	2
2655	201415	1230	93	4		13	2	3	8	6	4	5	3	1	3000		1	1800		2	2	1	1					1	4	1	1	1	2	1	0.97	0.915	80	11121	6	3	3	2	5	4	5	5	2	2	1
2659	201415	1236	753	4		15	2	3	7	4	3	3	3	3			1	500		3	2	1	1					1	1	1	1	1	2	1	0.97	0.915	80	11121	6	3	2	2	4	3	4	4	2	2	2
2665	201415	1247	391	4		13	1	3	2	2	2	5	3	1	1700		1	1700		3	2	2	1					1	3	1	1	1	2	1	0.97	0.915	80	11121	6	3	3	3	5	5	5	5	4	2	3
2744	201415	1394	389	4		13	1	3	4	2	2	3	3	1	2100		1	1100		5	2	2	1					1	5	1	1	1	2	1	0.97	0.915	80	11121	6	3	3	3	5	5	5	4	1	1	1
2893	201415	1791	919	4		13	1	3	12	2	2	4	3	1	3000		1	3000		2	2	1	1					1	1	1	1	1	2	1	0.97	0.915	80	11121	6	2	2	2	3	3	5	4	2	2	3
2928	201415	1915	190	1	1	1	2	3	11	2	2	5	3	4		5	4		5	3	2	1	1					1	3	1	1	1	2	1	0.97	0.915	80	11121	6	3	3	3	5	5	5	5	3	2	2
2964	201415	2166	976	1	1	4	2	3	10	5	5	3	3	1	1200		4		1	2	2	1	1					1	1	1	1	1	2	1	0.97	0.915	80	11121	6	2	3	3	5	5	4	4	1	2	2
2021	201415	54	807	4		13	1	3	12	2	2	5	3	1	3000		1	2500		4	3	1	1					1	1	1	1	1	2	1	0.97	0.915	75	11121	6	3	3	3	3	4	4	4	2	2	2
2023	201415	56	848	1	1	3	2	3	8	1		3	3	1	3000		1	3000		2	2	1	1					1	3	1	1	1	2	1	0.97	0.915	75	11121	6	3	3	3	4	4	5	5	2	2	2
2200	201415	361	488	4		12	1	3	11	2	2	5	3	1	1500		1	1500		2	2	1	1					1	2	1	1	1	2	1	0.97	0.915	75	11121	6	3	3	3	4	4	4	4	2	2	2
2921	201415	1887	271	4		11	2	2	3	5	3	4	4	3			4		5	5	3	1	1					1	1	1	1	1	2	1	0.97	0.915	75	11121	6	3	3	3	5	5	5	5	2	2	1
3020	201415	2501	659	4		13	1	3	4	5	5	5	4	5		5	5		1	2	2	2		2				2	1	1	1	1	2	1	0.97	0.915	75	11121	6	3	3	3	4	4	5	5	2	1	3
2625	201415	1176	953	1	3	5	2	3	9	6	6	1	3	1	1400		4		7	2	2	1	1					1	1	1	1	1	2	1	0.97	0.915	74	11121	6	3	3	3	3	4	4	4	3	2	2
2037	201415	83	737	1	1	6	2	3	4	4	3	4	3	5		8	4		2	4	2	2	1					1	5	1	1	1	2	1	0.97	0.915	70	11121	6	3	3	3	3	5	5	5	1	2	2
2090	201415	181	584	4		11	2	3	6	4	3	5	4	1	1000		1	8000		2	2	1	1					1	1	1	1	1	2	1	0.97	0.915	70	11121	6	2	2	3	5	5	5	5	1	2	2
2234	201415	443	568	1	3	1	2	3	4	2	2	5	3	1	3000		1	2000		4	2	2	1					1	4	1	1	1	2	1	0.97	0.915	70	11121	6	3	3	3	4	4	4	4	4	5	3
2303	201415	586	365	1	2	5	2	3	7	2	1	4	5	1	1700		1	850		4	2	1	1					1	2	1	1	1	2	1	0.97	0.915	70	11121	6	3	3	3	4	4	5	5	2	1	2
2860	201415	1713	913	1	3	5	2	3	6	4	3	5	3	1	1175		4		7	4	2	1	1					1	4	1	1	1	2	1	0.97	0.915	70	11121	6	3	3	3	5	5	5	5	2	2	2
2580	201415	1076	262	1	4	9	2	1	8	3	3	3	3	4		3	4		4	2	2	1	1					1	2	1	1	1	2	1	0.97	0.915	65	11121	6	3	3	2	3	3	4	4	3	2	2
2046	201415	93	58	4		13	1	3	11	2	2	4	3	1	1900		1	1900		5	2	1	1					1	1	1	1	1	2	1	0.97	0.915	60	11121	6	3	3	2	4	4	5	5	2	2	2
2284	201415	551	1035	2	3	4	1	3	6	2	2	5	3	1	5400		1	5000		2	2	1	1					1	4	1	1	1	2	1	0.97	0.915	60	11121	6	3	3	3	4	4	4	4	2	2	2
2513	201415	966	1050	4		13	1	3	4	6	5	3	3	1	1600		4		3	1	1	2	1					1	1	1	1	1	2	1	0.97	0.915	60	11121	6	3	3	3	4	4	5	4	2	2	2
2097	201415	206	204	4		14	2	3	5	3	2	1	1	3			3			5	4	1	1					1	1	1	1	1	2	1	0.97	0.915	50	11121	6	3	3	3	1	1	1	1	3	3	3
2493	201415	924	143	4		14	2	2	6	2	2	4	3	3			4		7	5	2	1	1					1	6	1	1	1	2	1	0.97	0.915	50	11121	6	3	3	3	5	5	5	5	2	1	2
3038	201415	2589	18	1	1	5	2	3	4	5	4	5	3	1	1500		1	580		2	2	2	1					1	2	1	1	1	2	1	0.97	0.915	50	11121	6	4	3	2	4	4	5	4	3	4	2
3044	201415	2617	670	1	3	10	2	3	8	3	3	3	3	5		8	5		8	3	2	1	1					1	1	1	1	1	2	1	0.97	0.915	50	11121	6	3	3	3	4	4	4	4	3	1	1
2839	201415	1674	967	4		12	1	3	2	1		3	3	1	1780		1	1780		4	2	2	1					1	5	1	1	1	2	1	0.97	0.915	40	11121	6	3	2	2	4	4	5	5	2	2	3
1066	201410	145	974	2	3	8	2	1	8	3	3	4	3	1	1000		1	2550		5	2	1	1					1	3	1	1	1	2	1	0.97	0.915	99	11121	6	2	3	3	4	5	5	5	2	1	1
1411	201410	835	812	1	2	7	2	3	7	4	4	5	4	1	1200		4		7	2	2	1	1					1	4	1	1	1	2	1	0.97	0.915	99	11121	6	3	1	3	3	3	4	5	3	3	3
1326	201410	664	798	1	4	8	2	3	2	3	3	3	4	1	1700		1	1300		4	2	2	1					1	3	1	1	1	2	1	0.97	0.915	95	11121	6	1	3	3	4	4	5	5	2	1	1
1152	201410	312	950	1	1	4	2	3	11	4	2	5	3	5		5	5		5	5	3	1	1					1	2	1	1	1	2	1	0.97	0.915	90	11121	6	2	3	3	5	5	5	5	2	2	2
1220	201410	424	756	1	2	3	2	3	8	6	4	4	3	1	2000		1	1500		3	2	1	1					1	2	1	1	1	2	1	0.97	0.915	90	11121	6	3	3	3	5	5	5	5	2	2	3
1390	201410	789	993	1	3	2	2	1	11	4	2	4	4	1	8000		1	2		4	2	1	1					1	1	1	1	1	2	1	0.97	0.915	90	11121	6	2	3	3	5	5	5	5	1	2	2
1551	201410	1125	41	1	2	6	2	3	8	4	2	4	3	1	2500		1	700		3	2	1	1					1	5	1	1	1	2	1	0.97	0.915	90	11121	6	2	3	3	4	4	3	3	3	2	2
1760	201410	1571	376	4		16	2	3	11	4	3	4	4	5		5	5		5	4	2	1	1					1	1	1	1	1	2	1	0.97	0.915	90	11121	6	3	3	3	5	5	4	3	2	2	2
1327	201410	665	804	1	3	7	2	2	4	3	2	3	4	1	2000		1	650		5	3	1	1					1	4	1	1	1	2	1	0.97	0.915	89	11121	6	2	3	3	3	3	5	5	2	2	1
1006	201410	21	389	4		13	1	3	4	1		3	3	5		3	5		4	3	2	2	1					1	5	1	1	1	2	1	0.97	0.915	85	11121	6	3	3	3	5	5	5	5	3	2	2
1501	201410	1026	598	1	2	10	2	3	8	4	2	5	3	1	5000		1	1250		1	1	1	1					1	1	1	1	1	2	1	0.97	0.915	85	11121	6	3	3	3	3	3	5	5	3	2	3
1909	201410	2132	920	1	3	5	2	3	6	2	2	4	3	5		8	5		8	2	2	1	1					1	1	1	1	1	2	1	0.97	0.915	85	11121	6	3	3	3	4	5	4	5	2	2	2
1360	201410	746	264	4		13	2	3	4	2	2	3	4	5		7	5		7	2	2	2	1					1	5	1	1	1	2	1	0.97	0.915	80	11121	6	3	3	3	5	5	5	5	4	1	2
[truncated: 1,239 more rows]
[truncated: 17 more columns]
